# Supplementary material for: Bis(2-carb­oxy­quinolinium) hexa­chlorido­stan­nate(IV) dihydrate
Source: IUCrdata. 2024 Aug 30;9(Pt 8):x240826. doi: 10.1107/S2414314624008265 (PMC11375601; doi:10.1107/S2414314624008265)
Supplement: Supplementary file 1 [file x-09-x240826-sup1.cif]

##############################################################################
#                                                                            #
# This CIF contains the data for a data article accepted for                 #
# publication in IUCrData. It conforms to the requirements of                #
# Notes for Authors for IUCrData, and has been                               #
# peer reviewed under the auspices of IUCrData.                              #
#                                                                            #
# Full details of the Crystallographic Information File format               #
# are given in the paper "The Crystallographic Information File (CIF):       #
# a New Standard Archive File for Crystallography" by S. R. Hall, F. H.      #
# Allen and I. D. Brown [Acta Cryst. (1991), A47, 655-685].                  #
#                                                                            #
# The current version of the core CIF dictionary is obtainable from          #
# ftp://ftp.iucr.org/pub/cif_core.dic.                                       #
#                                                                            #
# Software is freely available for graphical display of the structure(s)     #
# in this CIF. For information consult the CIF software page                 #
# http://www.iucr.org/resources/cif/software.                                #
#                                                                            #
# This file may be used for bona fide research purposes within the           #
# scientific community so long as proper attribution is given to the data    # 
# article from which it was obtained.                                        #
#                                                                            #
##############################################################################
data_I
_audit_creation_method     'SHELXL-2019/3'
_journal_date_recd_electronic     2024-07-08
_journal_date_accepted     2024-08-21
_journal_name_full     'IUCrData'
_journal_year     2024
_journal_volume     9
_journal_issue      1
_journal_page_first     0
_journal_page_last     0
_journal_paper_category     HM
_journal_paper_doi     10.1107/S2414314624008265
_journal_coeditor_code     WM4218
_publ_contact_author_name     'Benhamada, Mohamed Siradj Eddine'
_publ_contact_author_address
;
Environmental Molecular and Structural Chemistry Research Unit
University of Constantine-1
25000
Constantine
Algeria
;
_publ_contact_author_email
;
mbenhamada@hotmail.fr
;
_publ_section_title
;
Bis(2-carboxyquinolinium) hexachloridostannate(IV) dihydrate
;
loop_
    _publ_author_name
    _publ_author_footnote
    _publ_author_address
    'Benhamada, Mohamed Siradj Eddine' .
;
Environmental Molecular and Structural Chemistry Research Unit
University of Constantine-1
25000
Constantine
Algeria
;
    'Benlatreche, Tarek' .
;
Environmental Molecular and Structural Chemistry Research Unit
University of Constantine-1
25000
Constantine
Algeria
;
    'Ghallab, Rochdi' .
;
Ecole Nationale Polytechnique de Constantine (ENPC)
Laboratoire de Technologie des Mat\'eriaux Avanc\'es
Algeria
;
    'D\'en\`es, George' .
;
Laboratory of Solid State Chemistry and M\"ossbauer Spectroscopy
Department of Chemistry and Biochemistry
Concordia University
7141 Sherbrooke St. West
Monreal
H4B 1R6 QC
Canada
;
    'Merazig, Hocine' .
;
Environmental Molecular and Structural Chemistry Research Unit
University of Constantine-1
25000
Constantine
Algeria
;
_publ_section_synopsis
;
In the title compound, the 2-carboxyquinolinium cation, the [SnCl~6~]^2--^
anion (site symmetry \=1) and the water molecule of crystallization are held
together by hydrogen bonds, \p--\p stacking and C---Cl...\p interactions.
;
_chemical_name_systematic
;
Bis(2-carboxyquinolinium) hexachloridostannate(IV) dihydrate
;
_chemical_name_common     ?
_chemical_formula_moiety     '2(C10 H8 N O2 +), Cl6 Sn 2-, 2(H2 O)'
_chemical_formula_sum     'C20 H20 Cl6 N2 O6 Sn'
_chemical_formula_iupac     '(C10 H8 N O2) [Sn Cl6], 2H2 O'
_chemical_formula_weight     715.77
_chemical_melting_point     ?
_space_group_crystal_system     triclinic
_space_group_name_H-M_alt     'P -1'
_space_group_name_Hall     '-P 1'
loop_
    _space_group_symop_operation_xyz
    'x, y, z'
    '-x, -y, -z'
_cell_length_a     8.3220(4)
_cell_length_b     9.2704(4)
_cell_length_c     9.4248(4)
_cell_angle_alpha     108.101(2)
_cell_angle_beta     99.515(2)
_cell_angle_gamma     99.749(2)
_cell_volume     662.46(5)
_cell_formula_units_Z     1
_cell_measurement_reflns_used     9611
_cell_measurement_theta_min     3.70
_cell_measurement_theta_max     48.22
_cell_measurement_temperature     296(2)
_exptl_crystal_description     plate
_exptl_crystal_colour     yellow
_exptl_crystal_size_max     0.100
_exptl_crystal_size_mid     0.090
_exptl_crystal_size_min     0.080
_exptl_crystal_density_diffrn     1.794
_exptl_crystal_density_meas     ?
_exptl_crystal_density_method     ?
_exptl_crystal_F_000     354
_exptl_absorpt_coefficient_mu     1.608
_exptl_absorpt_correction_type     multi-scan
_exptl_absorpt_process_details
;
(SADABS; Krause <i>et al</i>., 2015)
;
_exptl_absorpt_correction_T_min     0.851
_exptl_absorpt_correction_T_max     0.879
_diffrn_ambient_temperature     296(2)
_diffrn_source     ?
_diffrn_radiation_type     MoK\a
_diffrn_radiation_wavelength     0.71073
_diffrn_measurement_device_type     'Bruker APEXII CCD'
_diffrn_measurement_method     '\f and \w scans'
_diffrn_detector_area_resol_mean     ?
_diffrn_reflns_number     19467
_diffrn_reflns_av_R_equivalents     0.0149
_diffrn_reflns_av_unetI/netI     0.0099
_diffrn_reflns_theta_min     4.782
_diffrn_reflns_theta_max     28.277
_diffrn_reflns_theta_full     25.242
_diffrn_measured_fraction_theta_max     0.994
_diffrn_measured_fraction_theta_full     0.992
_diffrn_reflns_limit_h_min     -11
_diffrn_reflns_limit_h_max     11
_diffrn_reflns_limit_k_min     -12
_diffrn_reflns_limit_k_max     12
_diffrn_reflns_limit_l_min     -12
_diffrn_reflns_limit_l_max     12
_refine_special_details     ?
_reflns_number_total     3262
_reflns_number_gt     3199
_reflns_threshold_expression     'I > 2\s(I)'
_refine_ls_structure_factor_coef     Fsqd
_refine_ls_matrix_type     full
_refine_ls_R_factor_all     0.0132
_refine_ls_R_factor_gt     0.0127
_refine_ls_wR_factor_gt     0.0325
_refine_ls_wR_factor_ref     0.0330
_refine_ls_goodness_of_fit_ref     1.077
_refine_ls_restrained_S_all     1.077
_refine_ls_number_reflns     3262
_refine_ls_number_parameters     168
_refine_ls_number_restraints     0
_refine_ls_hydrogen_treatment     mixed
_refine_ls_weighting_scheme     calc
_refine_ls_weighting_details
              'w=1/[\s^2^(Fo^2^)+(0.0130P)^2^+0.3169P] where P=(Fo^2^+2Fc^2^)/3'
_atom_sites_solution_hydrogens     mixed
_atom_sites_solution_primary     ?
_atom_sites_solution_secondary     ?
_refine_ls_shift/su_max     0.000
_refine_ls_shift/su_mean     0.000
_refine_diff_density_max     0.406
_refine_diff_density_min     -0.254
_refine_ls_extinction_method     none
_refine_ls_extinction_coef     .
loop_
    _atom_type_symbol
    _atom_type_description
    _atom_type_scat_dispersion_real
    _atom_type_scat_dispersion_imag
    _atom_type_scat_source
    'C' 'C' 0.0033 0.0016
                         'International Tables Vol C Tables 4.2.6.8 and 6.1.1.4'
    'H' 'H' 0.0000 0.0000
                         'International Tables Vol C Tables 4.2.6.8 and 6.1.1.4'
    'Cl' 'Cl' 0.1484 0.1585
                         'International Tables Vol C Tables 4.2.6.8 and 6.1.1.4'
    'N' 'N' 0.0061 0.0033
                         'International Tables Vol C Tables 4.2.6.8 and 6.1.1.4'
    'O' 'O' 0.0106 0.0060
                         'International Tables Vol C Tables 4.2.6.8 and 6.1.1.4'
    'Sn' 'Sn' -0.6537 1.4246
                         'International Tables Vol C Tables 4.2.6.8 and 6.1.1.4'
_computing_data_collection
;
APEX2 (Bruker, 2013)
;
_computing_cell_refinement
;
SAINT (Bruker, 2013)
;
_computing_data_reduction
;
SAINT (Bruker, 2013)
;
_computing_structure_solution
;
olex2.solve 1.5 (Bourhis <i>et al.</i>,  2015)
;
_computing_structure_refinement
;
SHELXL (Sheldrick, 2015)
;
_computing_molecular_graphics
;
Olex2 1.5 (Dolomanov <i>et al.</i>,  2009)
;
_computing_publication_material
;
publCIF (Westrip, 2010)
;
loop_
    _atom_site_type_symbol
    _atom_site_label
    _atom_site_fract_x
    _atom_site_fract_y
    _atom_site_fract_z
    _atom_site_U_iso_or_equiv
    _atom_site_adp_type
    _atom_site_calc_flag
    _atom_site_occupancy
    _atom_site_disorder_assembly
    _atom_site_disorder_group
    Sn Sn1 0.000000 0.000000 0.000000 0.01307(3) Uani d 1 . .
    Cl Cl1 0.12549(3) 0.26567(3) 0.17700(3) 0.01985(6) Uani d 1 . .
    Cl Cl2 -0.27553(3) 0.05974(3) -0.01450(3) 0.02261(6) Uani d 1 . .
    Cl Cl3 -0.03577(4) -0.08014(3) 0.21592(3) 0.02122(6) Uani d 1 . .
    O O2 0.82893(11) 0.48826(10) 0.04894(9) 0.02362(17) Uani d 1 . .
    O O1 0.70770(11) 0.47285(12) 0.24138(10) 0.02734(19) Uani d 1 . .
    H H1 0.625567 0.421382 0.171718 0.041 Uiso calc 1 . .
    O O3 0.44565(12) 0.30407(12) 0.03220(12) 0.0316(2) Uani d 1 . .
    H H3A 0.358189 0.328438 0.058776 0.047 Uiso d 1 . .
    H H3B 0.438485 0.207555 0.016123 0.047 Uiso d 1 . .
    N N1 1.12611(12) 0.62982(11) 0.25392(11) 0.01629(17) Uani d 1 . .
    C C2 0.98812(14) 0.60663(12) 0.30529(12) 0.0171(2) Uani d 1 . .
    C C1 0.83151(14) 0.51554(13) 0.18355(13) 0.0183(2) Uani d 1 . .
    C C3 0.99422(16) 0.66408(14) 0.46178(13) 0.0213(2) Uani d 1 . .
    H H3 0.897184 0.649793 0.497561 0.026 Uiso calc 1 . .
    C C6 1.28072(14) 0.70531(13) 0.34788(13) 0.0181(2) Uani d 1 . .
    C C9 1.59120(17) 0.85434(15) 0.54706(16) 0.0299(3) Uani d 1 . .
    H H9 1.696466 0.902964 0.612341 0.036 Uiso calc 1 . .
    C C8 1.57523(16) 0.79829(15) 0.38631(16) 0.0277(3) Uani d 1 . .
    H H8 1.670263 0.812255 0.347661 0.033 Uiso calc 1 . .
    C C7 1.42258(15) 0.72382(14) 0.28635(14) 0.0230(2) Uani d 1 . .
    H H7 1.413118 0.686630 0.180899 0.028 Uiso calc 1 . .
    C C5 1.29308(15) 0.76284(13) 0.50879(13) 0.0208(2) Uani d 1 . .
    C C10 1.45388(17) 0.83779(15) 0.60721(14) 0.0274(3) Uani d 1 . .
    H H10 1.465775 0.875747 0.712974 0.033 Uiso calc 1 . .
    C C4 1.14626(16) 0.74234(14) 0.56255(13) 0.0230(2) Uani d 1 . .
    H H4 1.151849 0.782030 0.667260 0.028 Uiso calc 1 . .
    H H1A 1.119(2) 0.5947(19) 0.160(2) 0.026(4) Uiso d 1 . .
loop_
    _atom_site_aniso_label
    _atom_site_aniso_U_11
    _atom_site_aniso_U_22
    _atom_site_aniso_U_33
    _atom_site_aniso_U_12
    _atom_site_aniso_U_13
    _atom_site_aniso_U_23
    Sn1 0.01189(5) 0.01279(5) 0.01377(5) 0.00232(3) 0.00262(3) 0.00407(4)
    Cl1 0.02182(13) 0.01429(11) 0.01922(12) 0.00029(9) 0.00555(10) 0.00173(9)
    Cl2 0.01509(12) 0.02717(14) 0.02324(13) 0.00878(10) 0.00250(10) 0.00457(11)
    Cl3 0.02591(13) 0.02106(13) 0.01886(12) 0.00433(10) 0.00618(10) 0.01006(10)
    O2 0.0205(4) 0.0291(4) 0.0164(4) 0.0005(3) 0.0033(3) 0.0045(3)
    O1 0.0201(4) 0.0358(5) 0.0226(4) -0.0002(4) 0.0071(3) 0.0077(4)
    O3 0.0207(4) 0.0325(5) 0.0368(5) -0.0007(4) 0.0106(4) 0.0069(4)
    N1 0.0185(4) 0.0158(4) 0.0123(4) 0.0036(3) 0.0020(3) 0.0028(3)
    C2 0.0197(5) 0.0152(5) 0.0164(5) 0.0049(4) 0.0035(4) 0.0053(4)
    C1 0.0182(5) 0.0175(5) 0.0187(5) 0.0047(4) 0.0046(4) 0.0051(4)
    C3 0.0257(6) 0.0217(5) 0.0175(5) 0.0074(4) 0.0075(4) 0.0063(4)
    C6 0.0196(5) 0.0150(5) 0.0167(5) 0.0038(4) 0.0005(4) 0.0037(4)
    C9 0.0239(6) 0.0260(6) 0.0301(6) 0.0012(5) -0.0089(5) 0.0069(5)
    C8 0.0201(6) 0.0267(6) 0.0330(7) 0.0044(5) 0.0023(5) 0.0084(5)
    C7 0.0210(6) 0.0235(6) 0.0213(5) 0.0036(4) 0.0029(4) 0.0051(5)
    C5 0.0258(6) 0.0164(5) 0.0164(5) 0.0044(4) -0.0003(4) 0.0037(4)
    C10 0.0310(7) 0.0246(6) 0.0188(5) 0.0035(5) -0.0053(5) 0.0042(5)
    C4 0.0326(6) 0.0216(5) 0.0132(5) 0.0078(5) 0.0035(4) 0.0039(4)
_geom_special_details
;
 All esds (except the esd in the dihedral angle between two l.s. planes)
 are estimated using the full covariance matrix.  The cell esds are taken
 into account individually in the estimation of esds in distances, angles
 and torsion angles; correlations between esds in cell parameters are only
 used when they are defined by crystal symmetry.  An approximate (isotropic)
 treatment of cell esds is used for estimating esds involving l.s. planes.
;
loop_
    _geom_bond_atom_site_label_1
    _geom_bond_atom_site_label_2
    _geom_bond_site_symmetry_2
    _geom_bond_distance
    _geom_bond_publ_flag
    Sn1 Cl3 . 2.4180(3) ?
    Sn1 Cl3 2 2.4180(3) ?
    Sn1 Cl1 . 2.4370(3) ?
    Sn1 Cl1 2 2.4370(3) ?
    Sn1 Cl2 2 2.4406(3) ?
    Sn1 Cl2 . 2.4406(3) ?
    O2 C1 . 1.2099(14) ?
    O1 C1 . 1.3026(14) ?
    O1 H1 . 0.8200 ?
    O3 H3A . 0.8511 ?
    O3 H3B . 0.8496 ?
    N1 C2 . 1.3282(14) ?
    N1 C6 . 1.3649(14) ?
    N1 H1A . 0.832(17) ?
    C2 C3 . 1.3927(15) ?
    C2 C1 . 1.5029(15) ?
    C3 C4 . 1.3758(17) ?
    C3 H3 . 0.9300 ?
    C6 C7 . 1.4067(17) ?
    C6 C5 . 1.4220(15) ?
    C9 C10 . 1.364(2) ?
    C9 C8 . 1.4155(19) ?
    C9 H9 . 0.9300 ?
    C8 C7 . 1.3715(17) ?
    C8 H8 . 0.9300 ?
    C7 H7 . 0.9300 ?
    C5 C4 . 1.4041(18) ?
    C5 C10 . 1.4171(17) ?
    C10 H10 . 0.9300 ?
    C4 H4 . 0.9300 ?
loop_
    _geom_angle_atom_site_label_1
    _geom_angle_atom_site_label_2
    _geom_angle_atom_site_label_3
    _geom_angle_site_symmetry_1
    _geom_angle_site_symmetry_3
    _geom_angle
    _geom_angle_publ_flag
    Cl3 Sn1 Cl3 . 2 179.999(12) ?
    Cl3 Sn1 Cl1 . . 89.336(10) ?
    Cl3 Sn1 Cl1 2 . 90.665(10) ?
    Cl3 Sn1 Cl1 . 2 90.663(10) ?
    Cl3 Sn1 Cl1 2 2 89.336(10) ?
    Cl1 Sn1 Cl1 . 2 180.0 ?
    Cl3 Sn1 Cl2 . 2 91.121(10) ?
    Cl3 Sn1 Cl2 2 2 88.879(10) ?
    Cl1 Sn1 Cl2 . 2 90.704(10) ?
    Cl1 Sn1 Cl2 2 2 89.295(10) ?
    Cl3 Sn1 Cl2 . . 88.879(10) ?
    Cl3 Sn1 Cl2 2 . 91.121(10) ?
    Cl1 Sn1 Cl2 . . 89.295(10) ?
    Cl1 Sn1 Cl2 2 . 90.706(10) ?
    Cl2 Sn1 Cl2 2 . 180.0 ?
    C1 O1 H1 . . 109.5 ?
    H3A O3 H3B . . 109.4 ?
    C2 N1 C6 . . 123.38(10) ?
    C2 N1 H1A . . 118.5(11) ?
    C6 N1 H1A . . 118.2(11) ?
    N1 C2 C3 . . 120.58(10) ?
    N1 C2 C1 . . 115.14(10) ?
    C3 C2 C1 . . 124.29(10) ?
    O2 C1 O1 . . 126.71(11) ?
    O2 C1 C2 . . 121.05(10) ?
    O1 C1 C2 . . 112.24(10) ?
    C4 C3 C2 . . 118.86(11) ?
    C4 C3 H3 . . 120.6 ?
    C2 C3 H3 . . 120.6 ?
    N1 C6 C7 . . 120.61(10) ?
    N1 C6 C5 . . 117.83(10) ?
    C7 C6 C5 . . 121.56(11) ?
    C10 C9 C8 . . 120.70(12) ?
    C10 C9 H9 . . 119.6 ?
    C8 C9 H9 . . 119.6 ?
    C7 C8 C9 . . 121.41(12) ?
    C7 C8 H8 . . 119.3 ?
    C9 C8 H8 . . 119.3 ?
    C8 C7 C6 . . 118.11(11) ?
    C8 C7 H7 . . 120.9 ?
    C6 C7 H7 . . 120.9 ?
    C4 C5 C10 . . 123.20(11) ?
    C4 C5 C6 . . 118.68(11) ?
    C10 C5 C6 . . 118.11(11) ?
    C9 C10 C5 . . 120.10(12) ?
    C9 C10 H10 . . 120.0 ?
    C5 C10 H10 . . 120.0 ?
    C3 C4 C5 . . 120.63(11) ?
    C3 C4 H4 . . 119.7 ?
    C5 C4 H4 . . 119.7 ?
loop_
    _geom_torsion_atom_site_label_1
    _geom_torsion_atom_site_label_2
    _geom_torsion_atom_site_label_3
    _geom_torsion_atom_site_label_4
    _geom_torsion_site_symmetry_1
    _geom_torsion_site_symmetry_2
    _geom_torsion_site_symmetry_3
    _geom_torsion_site_symmetry_4
    _geom_torsion
    _geom_torsion_publ_flag
    C6 N1 C2 C3 . . . . 1.99(16) ?
    C6 N1 C2 C1 . . . . -177.71(10) ?
    N1 C2 C1 O2 . . . . -11.11(16) ?
    C3 C2 C1 O2 . . . . 169.20(11) ?
    N1 C2 C1 O1 . . . . 168.63(10) ?
    C3 C2 C1 O1 . . . . -11.06(16) ?
    N1 C2 C3 C4 . . . . -1.40(17) ?
    C1 C2 C3 C4 . . . . 178.27(11) ?
    C2 N1 C6 C7 . . . . 178.92(11) ?
    C2 N1 C6 C5 . . . . -0.58(16) ?
    C10 C9 C8 C7 . . . . -1.0(2) ?
    C9 C8 C7 C6 . . . . 0.47(19) ?
    N1 C6 C7 C8 . . . . -178.90(11) ?
    C5 C6 C7 C8 . . . . 0.58(18) ?
    N1 C6 C5 C4 . . . . -1.35(16) ?
    C7 C6 C5 C4 . . . . 179.15(11) ?
    N1 C6 C5 C10 . . . . 178.41(10) ?
    C7 C6 C5 C10 . . . . -1.09(17) ?
    C8 C9 C10 C5 . . . . 0.5(2) ?
    C4 C5 C10 C9 . . . . -179.70(12) ?
    C6 C5 C10 C9 . . . . 0.55(18) ?
    C2 C3 C4 C5 . . . . -0.54(18) ?
    C10 C5 C4 C3 . . . . -177.86(12) ?
    C6 C5 C4 C3 . . . . 1.89(17) ?
loop_
    _geom_hbond_atom_site_label_D
    _geom_hbond_atom_site_label_H
    _geom_hbond_atom_site_label_A
    _geom_hbond_site_symmetry_A
    _geom_hbond_distance_DH
    _geom_hbond_distance_HA
    _geom_hbond_distance_DA
    _geom_hbond_angle_DHA
    _geom_hbond_publ_flag
    O1 H1 O3 . 0.82 1.75 2.5684(14) 175.7 yes
    N1 H1A O2 2_765 0.832(17) 2.028(17) 2.8348(13) 163.4(15) yes
    O3 H3A Cl1 . 0.85 2.46 3.2048(11) 146 yes
    O3 H3B Cl2 2_555 0.85 2.61 3.3708(11) 150 yes
    C3 H3 Cl1 2_666 0.93 2.97 3.6014(12) 126.7 no
    C7 H7 O2 2_765 0.93 2.58 3.2850(15) 133.1 no
    C7 H7 O3 2_765 0.93 2.51 3.3144(16) 145.6 no
_shelx_space_group_comment
;
The symmetry employed for this shelxl refinement is uniquely defined
by the following loop, which should always be used as a source of
symmetry information in preference to the above space-group names.
They are only intended as comments.
;
_shelx_estimated_absorpt_T_min     0.856
_shelx_estimated_absorpt_T_max     0.882
_shelx_hkl_file
;
  -1   0   0   -1.40    0.10
  -1   0   0   -1.40    0.10
  -1   0   0   -1.40    0.10
  -1   0   0   -1.40    0.10
   1   0   0   -1.40    0.10
   1   0   0   -1.40    0.10
   1   0   0   -1.40    0.10
   1   0   0   -1.40    0.10
  -2   0   0  988.20   16.10
   2   0   0  883.91   15.80
  -3   0   0  664.13   11.50
  -3   0   0  676.43   11.40
  -3   0   0  635.74   11.50
   3   0   0  648.64   11.50
   3   0   0  664.63   11.50
  -4   0   0  662.13   11.70
  -4   0   0  675.83   11.60
  -4   0   0  640.04   11.70
   4   0   0  672.33   11.60
   4   0   0  647.64   11.70
   4   0   0  649.43   11.60
  -5   0   0  155.38    3.30
  -5   0   0  146.39    3.50
  -5   0   0  150.18    3.50
   5   0   0  150.48    3.40
   5   0   0  144.09    3.30
   5   0   0  141.49    3.30
  -6   0   0  252.67    5.10
  -6   0   0  243.28    5.40
  -6   0   0  243.38    5.40
  -6   0   0  244.28    5.30
   6   0   0  240.38    5.20
   6   0   0  242.98    5.10
   6   0   0  241.78    5.10
   6   0   0  246.98    5.20
  -7   0   0 2208.18   38.00
  -7   0   0 2274.17   37.70
  -7   0   0 2248.97   37.80
  -7   0   0 2151.08   38.10
  -7   0   0 2187.98   38.10
   7   0   0 2212.98   37.70
   7   0   0 2158.08   37.80
   7   0   0 2197.68   37.70
   7   0   0 2167.48   37.80
   7   0   0 2227.58   37.90
  -8   0   0  221.58    5.60
   8   0   0  237.78    5.40
   8   0   0  229.98    5.40
   8   0   0  233.78    5.30
   9   0   0   37.70    1.90
   9   0   0   35.50    1.90
   9   0   0   35.00    1.90
  10   0   0   71.49    2.80
  10   0   0   74.79    3.00
  10   0   0   70.89    2.80
  11   0   0   90.69    3.40
  11   0   0  107.49    3.80
  11   0   0   95.09    3.50
  12   0   0    3.10    1.10
  12   0   0    3.40    1.00
  13   0   0   -0.80    1.00
  13   0   0    0.40    0.90
  14   0   0   63.19    3.30
  14   0   0   64.79    3.60
  15   0   0   33.10    2.80
  15   0   0   27.30    2.70
  16   0   0    7.40    1.80
  16   0   0    8.50    1.80
  16  -1   0    4.00    1.50
  16  -1   0    4.20    1.50
  15  -1   0   19.70    2.40
  15  -1   0   16.70    2.00
  14  -1   0   31.60    2.80
  14  -1   0   29.80    2.50
  13  -1   0    7.80    1.50
  13  -1   0    9.30    1.50
  12  -1   0   16.60    1.80
  12  -1   0   14.70    1.70
  12  -1   0   15.90    1.60
  11  -1   0   99.99    3.70
  11  -1   0  100.19    3.50
  11  -1   0  101.29    3.80
  10  -1   0  275.77    6.70
  10  -1   0  272.17    6.40
  10  -1   0  274.07    6.70
   9  -1   0   93.19    3.10
   9  -1   0   96.89    3.30
   9  -1   0   93.99    2.90
   8  -1   0  123.79    3.40
   8  -1   0  122.29    3.60
   8  -1   0  118.59    3.30
   8  -1   0  119.29    3.40
  -8   1   0  125.19    3.60
   7  -1   0  237.68    5.30
   7  -1   0  239.18    5.10
   7  -1   0  230.98    5.20
   7  -1   0  241.58    5.10
  -7   1   0  245.98    5.20
  -7   1   0  236.18    5.40
  -7   1   0  226.78    5.40
   6  -1   0  126.89    3.00
   6  -1   0  117.09    3.00
   6  -1   0  124.69    3.00
   6  -1   0  121.59    3.10
  -6   1   0  118.49    3.20
  -6   1   0  120.69    3.20
  -6   1   0  125.79    3.00
  -6   1   0  122.89    3.20
   5  -1   0  273.97    5.40
   5  -1   0  268.17    5.50
   5  -1   0  278.37    5.40
   5  -1   0  279.87    5.50
  -5   1   0  274.57    5.30
  -5   1   0  272.67    5.50
  -5   1   0  273.27    5.60
  -5   1   0  267.87    5.60
   4  -1   0 1199.18   20.40
   4  -1   0 1215.08   20.40
   4  -1   0 1192.68   20.40
   4  -1   0 1181.58   20.50
  -4   1   0 1190.78   20.30
  -4   1   0 1163.98   20.50
  -4   1   0 1183.98   20.50
  -4   1   0 1197.38   20.30
  -4   1   0 1197.58   20.50
   3  -1   0 5696.93   96.29
   3  -1   0 5538.45   95.69
   3  -1   0 5574.64   96.69
  -3   1   0 5701.93   96.49
  -3   1   0 5656.73   96.99
  -3   1   0 5933.91   95.69
  -3   1   0 5668.43   95.59
  -3   1   0 5496.25   96.89
   2  -1   0 1982.80   35.20
   2  -1   0 1824.52   34.90
  -2   1   0 2215.28   35.50
  -2   1   0 2120.49   34.70
   1  -1   0   -0.20    0.10
   1  -1   0   -0.10    0.10
   1  -1   0   -0.20    0.10
  -1   1   0   -0.20    0.10
  -1   1   0   -0.20    0.10
  -1   1   0   -0.10    0.10
  -1   1   0   -0.20    0.10
   0  -1   0    0.00    0.10
   0  -1   0    0.00    0.10
   0  -1   0    0.00    0.10
   0   1   0    0.00    0.10
   0   1   0    0.00    0.10
   0   1   0    0.00    0.10
   0   1   0    0.00    0.10
  -1  -1   0    0.00    0.10
  -1  -1   0    0.00    0.10
  -1  -1   0    0.00    0.10
   1   1   0    0.00    0.10
   1   1   0    0.10    0.10
   1   1   0    0.00    0.10
  -2  -1   0  515.25    9.10
  -2  -1   0  523.55    9.00
  -2  -1   0  508.95    9.10
  -2  -1   0  521.05    8.90
   2   1   0  508.45    9.00
  -3  -1   0  252.47    4.60
  -3  -1   0  241.88    4.80
  -3  -1   0  243.48    4.80
   3   1   0  238.28    4.80
   3   1   0  243.78    4.70
  -4  -1   0 1724.13   28.60
  -4  -1   0 1712.83   28.80
   4   1   0 1711.03   28.70
   4   1   0 1611.54   28.70
   4   1   0 1673.83   28.70
  -5  -1   0  269.27    5.60
  -5  -1   0  264.17    5.50
  -5  -1   0  271.67    5.30
   5   1   0  264.27    5.40
   5   1   0  264.27    5.40
   5   1   0  258.17    5.50
  -6  -1   0    0.50    0.40
  -6  -1   0    1.00    0.40
  -6  -1   0    1.50    0.50
  -6  -1   0    0.40    0.40
   6   1   0    0.80    0.40
   6   1   0    1.00    0.40
   6   1   0    0.30    0.40
   6   1   0    1.00    0.50
   6   1   0    0.50    0.50
  -7  -1   0  156.08    4.90
  -7  -1   0  167.18    4.30
  -7  -1   0  168.28    4.10
  -7  -1   0  165.78    4.30
   7   1   0  170.08    4.10
   7   1   0  157.68    4.10
   7   1   0  170.88    4.20
   7   1   0  172.38    4.00
   7   1   0  163.68    4.00
   8   1   0  185.38    4.80
   8   1   0  196.68    4.60
   8   1   0  193.78    4.70
   9   1   0    0.30    0.70
   9   1   0    0.60    0.60
   9   1   0    0.50    0.60
  10   1   0    4.40    1.00
  10   1   0    5.30    0.90
  10   1   0    4.60    1.10
  11   1   0   36.10    2.30
  11   1   0   38.40    2.50
  12   1   0   13.00    1.70
  12   1   0   11.60    1.60
  13   1   0    0.00    1.10
  13   1   0   -0.20    0.90
  14   1   0   31.70    2.70
  14   1   0   28.40    2.70
  15   1   0   64.69    3.50
  15   1   0   57.19    3.70
  16   1   0    3.90    1.50
  17  -2   0   19.30    2.40
  16  -2   0   -0.80    1.10
  16  -2   0   -1.20    1.10
  15  -2   0    7.90    1.80
  15  -2   0   10.30    1.70
  14  -2   0    9.70    1.50
  14  -2   0    7.10    1.70
  13  -2   0   51.39    3.00
  13  -2   0   46.40    2.70
  13  -2   0   56.29    3.10
  12  -2   0   34.80    2.40
  12  -2   0   30.80    2.30
  12  -2   0   39.60    2.30
  11  -2   0  227.78    6.10
  11  -2   0  225.08    6.20
  11  -2   0  221.58    5.70
  10  -2   0  252.67    6.00
  10  -2   0  253.67    6.30
  10  -2   0  246.28    6.40
   9  -2   0    5.30    0.80
   9  -2   0    5.90    1.10
   9  -2   0    6.30    1.00
   8  -2   0  139.19    3.70
   8  -2   0  135.49    3.50
   8  -2   0  134.99    3.50
   8  -2   0  133.19    3.90
  -8   2   0  140.29    3.60
  -8   2   0  137.39    3.80
   7  -2   0  142.19    3.70
   7  -2   0  147.99    3.50
   7  -2   0  143.69    3.60
   7  -2   0  148.29    3.60
   7  -2   0  140.89    3.80
  -7   2   0  141.39    3.80
  -7   2   0  154.28    3.80
  -7   2   0  147.79    3.60
   6  -2   0 1181.48   21.00
   6  -2   0 1203.78   20.90
   6  -2   0 1200.98   20.80
   6  -2   0 1215.88   20.70
   6  -2   0 1208.78   20.70
  -6   2   0 1097.79   20.60
  -6   2   0 1183.08   21.00
  -6   2   0 1227.98   21.00
  -6   2   0 1215.68   20.70
   5  -2   0  396.66    7.80
   5  -2   0  410.66    7.70
   5  -2   0  417.66    7.70
   5  -2   0  411.76    7.80
  -5   2   0  415.66    7.90
  -5   2   0  413.26    7.70
  -5   2   0  435.06    7.70
  -5   2   0  408.46    7.90
   4  -2   0 2408.86   39.80
   4  -2   0 2302.17   39.90
   4  -2   0 2315.47   40.00
   4  -2   0 2322.67   40.70
  -4   2   0 2333.07   40.30
  -4   2   0 2428.66   39.70
  -4   2   0 2393.86   39.70
  -4   2   0 2435.36   40.70
   3  -2   0 3157.28   54.89
   3  -2   0 3129.79   54.79
   3  -2   0 3158.68   54.99
  -3   2   0 3151.58   55.09
  -3   2   0 3282.07   54.19
  -3   2   0 3292.87   54.09
  -3   2   0 3221.48   55.09
   2  -2   0  114.59    2.40
   2  -2   0  120.99    2.50
   2  -2   0  116.49    2.40
  -2   2   0  117.29    2.40
  -2   2   0  120.19    2.30
  -2   2   0  121.99    2.30
  -2   2   0  119.29    2.40
  -1  -2   0 1560.44   28.00
  -1  -2   0 1616.54   26.70
   1   2   0 1571.74   27.90
   1   2   0 1581.14   27.50
   1   2   0 1583.24   26.70
   1   2   0 1657.83   26.90
  -2  -2   0    1.20    0.30
  -2  -2   0    1.30    0.30
  -2  -2   0    0.90    0.30
  -2  -2   0    0.30    0.20
   2   2   0    1.20    0.30
   2   2   0    1.40    0.30
   2   2   0    0.30    0.20
  -3  -2   0  613.34   11.00
  -3  -2   0  596.54   11.00
  -3  -2   0  628.24   10.80
   3   2   0  605.74   10.90
   3   2   0  615.44   10.80
  -4  -2   0 1225.48   21.80
  -4  -2   0 1285.77   22.00
  -4  -2   0 1265.67   21.50
  -4  -2   0 1257.87   21.70
   4   2   0 1269.57   21.60
   4   2   0 1223.48   21.70
   4   2   0 1221.58   21.60
  -5  -2   0  479.95    9.20
  -5  -2   0  481.25    8.90
  -5  -2   0  470.55    9.00
  -5  -2   0  463.95    9.20
   5   2   0  463.95    9.00
   5   2   0  484.55    8.60
   5   2   0  477.65    9.20
   5   2   0  482.15    9.10
  -6  -2   0  119.09    3.30
  -6  -2   0  112.99    3.10
  -6  -2   0  114.29    3.00
  -6  -2   0  115.59    3.30
   6   2   0  119.49    3.30
   6   2   0  112.09    3.10
   6   2   0  113.89    3.00
   6   2   0  117.89    2.80
   6   2   0  111.89    3.10
  -7  -2   0   26.80    1.60
  -7  -2   0   29.60    1.60
  -7  -2   0   27.70    1.60
   7   2   0   29.50    1.50
   7   2   0   29.40    1.70
   7   2   0   30.70    1.60
   7   2   0   31.10    1.70
   7   2   0   29.90    1.40
  -8  -2   0   12.70    1.30
   8   2   0   12.50    1.00
   8   2   0    9.20    1.10
   8   2   0   11.30    1.20
   9   2   0    1.50    0.70
   9   2   0    0.00    0.60
   9   2   0    1.40    0.60
  10   2   0   13.20    1.60
  10   2   0    8.60    1.20
  11   2   0  157.88    4.90
  11   2   0  151.88    5.00
  12   2   0  122.29    4.70
  12   2   0  124.09    4.50
  13   2   0   24.90    2.50
  13   2   0   26.40    2.50
  14   2   0   19.10    2.40
  14   2   0   18.40    2.20
  15   2   0   11.50    2.00
  16   2   0   11.30    2.00
  17  -3   0   11.90    2.00
  17  -3   0   11.40    2.30
  16  -3   0   10.10    1.80
  16  -3   0   11.70    1.80
  15  -3   0   67.39    3.70
  15  -3   0   72.59    3.40
  14  -3   0  138.49    5.20
  14  -3   0  153.68    4.90
  14  -3   0  143.79    5.20
  13  -3   0   70.79    3.20
  13  -3   0   70.99    3.50
  13  -3   0   70.69    3.50
  12  -3   0    4.10    1.10
  12  -3   0    4.60    1.20
  12  -3   0    5.00    1.30
  11  -3   0   82.19    3.10
  11  -3   0   82.19    3.30
  11  -3   0   92.19    3.70
  10  -3   0  181.38    5.30
  10  -3   0  176.68    4.90
  10  -3   0  175.78    4.60
   9  -3   0  207.18    5.60
   9  -3   0  208.08    5.20
   9  -3   0  202.78    4.90
   8  -3   0  614.64   12.80
   8  -3   0  640.54   12.30
   8  -3   0  668.83   12.20
   8  -3   0  663.23   12.10
   8  -3   0  637.24   12.60
  -8   3   0  648.74   12.20
  -8   3   0  668.93   12.60
   7  -3   0 1220.98   21.20
   7  -3   0 1195.58   21.60
   7  -3   0 1196.18   21.40
   7  -3   0 1216.58   21.20
  -7   3   0 1196.58   21.60
  -7   3   0 1199.58   21.30
  -7   3   0 1248.58   21.60
   6  -3   0 1351.96   23.30
   6  -3   0 1358.46   23.40
   6  -3   0 1345.37   23.50
   6  -3   0 1310.47   23.60
   6  -3   0 1368.46   23.30
  -6   3   0 1379.96   23.30
  -6   3   0 1322.77   23.60
  -6   3   0 1353.36   23.30
  -6   3   0 1371.46   23.60
   5  -3   0  419.76    7.80
   5  -3   0  424.16    7.90
   5  -3   0  412.76    8.00
   5  -3   0  414.36    7.80
  -5   3   0  431.26    7.80
  -5   3   0  415.36    8.00
  -5   3   0  416.46    7.80
  -5   3   0  417.96    8.00
   4  -3   0 1031.50   18.10
   4  -3   0 1044.80   18.10
   4  -3   0 1056.99   18.30
   4  -3   0 1065.99   18.10
  -4   3   0 1071.59   18.00
  -4   3   0 1047.10   18.20
  -4   3   0 1034.10   18.30
  -4   3   0 1063.99   18.00
   3  -3   0 1427.76   24.60
   3  -3   0 1481.05   24.70
   3  -3   0 1456.85   24.60
   3  -3   0 1427.36   24.80
  -3   3   0 1490.25   24.60
  -3   3   0 1476.75   24.60
  -3   3   0 1450.45   24.70
  -3   3   0 1434.06   24.70
   2  -3   0  813.92   14.30
   2  -3   0  828.72   14.30
  -2   3   0  847.32   14.20
  -2   3   0  830.32   14.40
  -2   3   0  835.82   14.40
  -2   3   0  855.01   14.30
   1  -3   0  556.94    9.90
   1  -3   0  562.14    9.80
  -1   3   0  552.54    9.90
  -1   3   0  579.64    9.80
  -1   3   0  561.14    9.90
  -1   3   0  569.94    9.80
   0  -3   0  824.42   14.70
   0  -3   0  888.31   14.40
   0  -3   0  845.12   14.80
   0   3   0  874.81   14.60
   0   3   0  850.01   14.80
   0   3   0  847.82   14.80
  -1  -3   0 2429.86   43.80
  -1  -3   0 2508.65   43.60
   1   3   0 2618.64   42.80
   1   3   0 2543.55   44.60
   1   3   0 2535.85   43.70
   1   3   0 2603.64   42.50
  -2  -3   0 1072.59   19.20
  -2  -3   0 1109.59   18.90
   2   3   0 1133.39   19.00
   2   3   0 1104.79   19.20
   2   3   0 1106.89   19.20
  -3  -3   0  511.05    9.80
  -3  -3   0  527.15    9.70
  -3  -3   0  538.65    9.50
   3   3   0  528.25    9.70
   3   3   0  516.75    9.70
   3   3   0  541.35    9.60
   3   3   0  529.85    8.90
  -4  -3   0  253.37    6.00
  -4  -3   0  306.27    6.30
  -4  -3   0  307.97    6.10
  -4  -3   0  310.77    6.00
  -4  -3   0  303.57    5.90
   4   3   0  307.97    5.40
   4   3   0  322.37    6.20
   4   3   0  304.77    6.20
   4   3   0  307.27    6.40
  -5  -3   0   12.20    0.90
  -5  -3   0   13.20    1.00
  -5  -3   0   10.20    1.00
  -5  -3   0   12.70    1.00
  -5  -3   0   10.90    0.90
   5   3   0   12.20    1.00
   5   3   0   11.10    1.00
   5   3   0   12.90    0.70
   5   3   0   11.90    0.90
  -6  -3   0   72.19    2.90
  -6  -3   0   74.69    2.60
  -6  -3   0   71.59    2.60
  -6  -3   0   71.49    2.40
   6   3   0   69.69    2.50
   6   3   0   73.29    2.40
   6   3   0   69.59    2.40
   6   3   0   68.89    2.40
   6   3   0   72.09    1.90
  -7  -3   0   14.00    1.30
  -7  -3   0   15.20    1.30
   7   3   0   15.80    0.90
   7   3   0   16.80    1.30
   7   3   0   14.30    1.20
   7   3   0   15.20    1.40
  -8  -3   0  215.38    5.30
   8   3   0  214.38    5.30
   8   3   0  212.18    5.50
   9   3   0  199.68    5.40
   9   3   0  185.88    5.10
  10   3   0   33.30    2.40
  10   3   0   35.30    2.30
  11   3   0   74.39    3.50
  11   3   0   70.79    3.30
  12   3   0   22.90    2.20
  12   3   0   27.20    2.60
  13   3   0   -0.20    1.20
  13   3   0   -1.30    1.00
  14   3   0   11.70    1.90
  15   3   0   31.10    2.90
  17  -4   0   24.50    2.70
  17  -4   0   37.90    3.10
  16  -4   0   13.80    1.80
  16  -4   0   14.30    2.00
  15  -4   0    1.60    1.00
  15  -4   0   -0.80    1.00
  14  -4   0  115.09    4.10
  14  -4   0  106.69    4.70
  14  -4   0  110.69    4.50
  13  -4   0   38.90    2.80
  13  -4   0   41.10    2.50
  13  -4   0   39.80    2.80
  12  -4   0    9.20    1.30
  12  -4   0    9.20    1.40
  12  -4   0   11.20    1.70
  11  -4   0  126.29    3.90
  11  -4   0  128.39    4.60
  11  -4   0  127.49    4.20
  10  -4   0  325.57    7.40
  10  -4   0  306.57    7.80
  10  -4   0  319.77    7.00
   9  -4   0  187.28    5.30
   9  -4   0  195.38    4.70
   9  -4   0  188.58    5.10
   9  -4   0  187.68    4.90
   8  -4   0   31.40    2.00
   8  -4   0   27.40    1.70
   8  -4   0   31.40    1.60
   8  -4   0   28.70    1.50
  -8   4   0   30.10    1.70
  -8   4   0   29.20    1.50
   7  -4   0 1193.18   21.50
   7  -4   0 1208.08   21.80
   7  -4   0 1249.57   21.30
   7  -4   0 1216.48   21.30
  -7   4   0 1215.38   21.40
  -7   4   0 1222.58   21.70
  -7   4   0 1221.48   21.80
   6  -4   0  632.34   11.60
   6  -4   0  629.24   11.40
   6  -4   0  633.94   11.40
   6  -4   0  617.04   11.80
   6  -4   0  624.34   11.40
  -6   4   0  625.54   11.50
  -6   4   0  640.64   11.50
  -6   4   0  627.94   11.80
  -6   4   0  630.04   11.80
   5  -4   0   43.20    1.40
   5  -4   0   40.80    1.40
   5  -4   0   41.90    1.60
   5  -4   0   42.00    1.50
   5  -4   0   50.19    2.20
  -5   4   0   43.10    1.40
  -5   4   0   41.10    1.40
  -5   4   0   44.40    1.60
  -5   4   0   41.50    1.60
   4  -4   0   56.59    1.60
   4  -4   0   57.29    1.80
   4  -4   0   57.29    1.60
   4  -4   0   55.89    1.60
   4  -4   0   54.29    1.70
  -4   4   0   57.19    1.60
  -4   4   0   57.29    1.60
  -4   4   0   56.29    1.80
  -4   4   0   58.29    1.80
   3  -4   0  465.55    8.40
   3  -4   0  457.45    8.60
   3  -4   0  460.25    8.30
   3  -4   0  460.45    8.40
  -3   4   0  471.25    8.30
  -3   4   0  461.95    8.50
  -3   4   0  467.15    8.30
  -3   4   0  463.15    8.50
   2  -4   0  127.19    2.70
   2  -4   0  126.89    2.70
   2  -4   0  124.79    2.70
  -2   4   0  125.69    2.80
  -2   4   0  122.49    2.80
  -2   4   0  123.09    2.60
  -2   4   0  129.19    2.70
   1  -4   0  211.98    4.20
   1  -4   0  205.48    4.20
   1  -4   0  214.48    4.20
  -1   4   0  216.58    4.20
  -1   4   0  208.98    4.30
  -1   4   0  215.58    4.20
  -1   4   0  210.28    4.30
   0  -4   0 1711.33   27.80
   0  -4   0 1665.13   28.30
   0  -4   0 1641.64   28.40
   0  -4   0 1649.54   28.30
   0   4   0 1658.53   28.50
   0   4   0 1659.63   28.50
   0   4   0 1694.93   28.20
  -1  -4   0  645.94   11.90
  -1  -4   0  685.43   11.90
  -1  -4   0  673.73   12.00
   1   4   0  673.83   12.00
   1   4   0  661.93   11.80
   1   4   0  680.23   12.10
   1   4   0  633.74   12.00
  -2  -4   0  143.49    3.40
  -2  -4   0  143.89    3.40
  -2  -4   0  140.69    3.30
   2   4   0  147.59    3.20
   2   4   0  146.49    3.40
  -3  -4   0  108.89    3.00
  -3  -4   0  121.09    3.10
  -3  -4   0  121.19    3.00
   3   4   0  123.59    3.20
   3   4   0  120.99    3.00
   3   4   0  122.79    3.10
  -4  -4   0   16.40    1.10
  -4  -4   0   17.40    1.10
   4   4   0   17.50    1.10
   4   4   0   16.60    1.00
   4   4   0   17.80    1.10
  -5  -4   0   32.20    1.60
  -5  -4   0   33.00    1.70
  -5  -4   0   35.20    1.60
   5   4   0   33.50    1.60
   5   4   0   35.00    1.80
   5   4   0   33.50    1.60
   5   4   0   33.50    1.60
   5   4   0   33.50    0.90
  -6  -4   0   76.99    2.60
  -6  -4   0   71.89    2.50
   6   4   0   71.79    2.50
   6   4   0   73.89    2.60
   6   4   0   72.69    2.50
  -7  -4   0   93.79    3.20
  -7  -4   0   98.49    3.10
   7   4   0   94.19    3.20
   7   4   0   96.99    3.10
  -8  -4   0  183.38    4.80
   8   4   0  171.88    4.80
   8   4   0  189.08    5.10
  -9  -4   0    2.80    0.90
   9   4   0    5.10    1.20
   9   4   0    4.30    1.10
  10   4   0    3.30    1.10
  10   4   0    3.70    1.20
  11   4   0   19.20    2.20
  11   4   0   17.70    2.00
  12   4   0   43.80    3.00
  12   4   0   43.60    3.30
  13   4   0   22.00    2.50
  14   4   0   11.70    2.10
  15   4   0   28.70    2.80
  17  -5   0   25.20    2.60
  17  -5   0   36.00    2.90
  16  -5   0   25.90    2.40
  16  -5   0   23.40    2.60
  15  -5   0    2.30    1.20
  15  -5   0   -0.30    1.10
  14  -5   0   42.20    3.20
  14  -5   0   44.00    2.70
  14  -5   0   41.90    3.00
  13  -5   0   93.09    3.60
  13  -5   0   90.89    4.30
  13  -5   0   88.49    3.90
  12  -5   0   47.30    2.70
  12  -5   0   47.10    2.40
  12  -5   0   44.70    3.00
  11  -5   0   81.19    3.30
  11  -5   0   73.99    3.60
  11  -5   0   80.59    3.00
  10  -5   0  514.55   10.90
  10  -5   0  510.65   10.30
  10  -5   0  500.25   11.30
  10  -5   0  511.95   10.60
   9  -5   0  570.74   11.50
   9  -5   0  584.94   12.20
   9  -5   0  580.74   11.80
   9  -5   0  569.24   11.10
   8  -5   0   23.90    1.50
   8  -5   0   26.60    1.40
   8  -5   0   21.20    1.70
   8  -5   0   25.20    1.70
  -8   5   0   23.80    1.50
  -8   5   0   21.90    1.30
   7  -5   0   81.39    2.30
   7  -5   0   82.59    2.60
   7  -5   0   83.09    2.40
   7  -5   0   82.99    2.40
   7  -5   0   78.29    2.70
   7  -5   0   87.09    3.00
  -7   5   0   84.09    2.70
  -7   5   0   83.49    2.80
  -7   5   0   81.89    2.50
   6  -5   0  340.67    6.70
   6  -5   0  332.87    7.20
   6  -5   0  360.36    6.80
   6  -5   0  330.07    6.90
   6  -5   0  358.36    6.90
  -6   5   0  334.87    6.80
  -6   5   0  348.77    7.20
  -6   5   0  349.96    7.10
  -6   5   0  347.07    6.90
   5  -5   0  110.99    2.60
   5  -5   0  108.29    2.90
   5  -5   0  100.39    2.90
   5  -5   0  107.19    2.60
   5  -5   0  105.79    2.60
   5  -5   0  101.49    2.70
  -5   5   0  108.99    2.70
  -5   5   0  110.29    2.90
  -5   5   0  111.49    2.70
  -5   5   0  108.99    2.90
   4  -5   0  110.89    2.60
   4  -5   0  110.49    2.60
   4  -5   0  109.49    2.90
   4  -5   0  111.89    2.80
  -4   5   0  112.69    2.60
  -4   5   0  112.29    2.90
  -4   5   0  110.99    2.70
  -4   5   0  110.19    2.90
   3  -5   0 1646.94   28.40
   3  -5   0 1659.03   28.30
   3  -5   0 1650.73   28.30
   3  -5   0 1653.93   28.60
  -3   5   0 1679.13   28.30
  -3   5   0 1691.93   28.30
  -3   5   0 1663.63   28.50
  -3   5   0 1664.33   28.50
   2  -5   0 1929.91   33.00
   2  -5   0 1997.40   33.10
   2  -5   0 1923.41   33.00
  -2   5   0 1908.41   33.20
  -2   5   0 1946.01   33.20
  -2   5   0 1980.10   33.00
  -2   5   0 1967.10   33.00
   1  -5   0    5.30    0.60
   1  -5   0    2.00    0.40
   1  -5   0    2.80    0.50
   1  -5   0    4.20    0.50
  -1   5   0    3.30    0.50
  -1   5   0    3.10    0.50
  -1   5   0    3.90    0.50
  -1   5   0    3.90    0.60
   0  -5   0   54.99    1.70
   0  -5   0   57.99    1.30
   0  -5   0   56.59    1.80
   0  -5   0   54.99    1.70
   0   5   0   56.59    1.90
   0   5   0   56.69    1.90
  -1  -5   0  431.16    8.30
  -1  -5   0  439.96    8.40
  -1  -5   0  442.56    8.50
   1   5   0  424.36    8.50
   1   5   0  441.46    8.50
   1   5   0  455.15    8.30
  -2  -5   0    1.50    0.40
  -2  -5   0    1.40    0.50
  -2  -5   0    1.60    0.50
   2   5   0    1.50    0.50
   2   5   0    2.30    0.50
   2   5   0    2.50    0.60
   2   5   0    1.60    0.50
  -3  -5   0    0.10    0.40
  -3  -5   0    0.00    0.30
  -3  -5   0    2.80    0.60
   3   5   0    0.50    0.40
   3   5   0   -0.40    0.40
   3   5   0    0.60    0.40
   3   5   0   -0.20    0.30
  -4  -5   0  229.88    5.30
  -4  -5   0  236.08    5.40
  -4  -5   0  235.18    5.20
  -4  -5   0  232.08    5.40
   4   5   0  233.48    5.40
   4   5   0  232.68    5.30
  -5  -5   0  433.16    9.10
  -5  -5   0  426.86    9.00
  -5  -5   0  436.06    8.90
  -5  -5   0  440.76    8.70
   5   5   0  443.06    9.10
   5   5   0  438.06    9.30
   5   5   0  438.96    8.90
   5   5   0  435.16    8.80
  -6  -5   0   67.09    2.50
  -6  -5   0   70.49    2.60
   6   5   0   66.79    2.60
   6   5   0   67.79    2.60
  -7  -5   0   16.40    1.60
  -7  -5   0   14.10    1.40
   7   5   0   12.40    1.40
   7   5   0   15.20    1.70
  -8  -5   0  299.07    7.10
   8   5   0  296.77    7.10
   8   5   0  289.77    7.20
  -9  -5   0   31.90    2.20
   9   5   0   34.20    2.30
 -10  -5   0    2.90    1.20
  10   5   0    5.80    1.40
  10   5   0    5.80    1.40
  11   5   0   19.00    2.10
  12   5   0   89.49    4.20
  13   5   0   48.10    3.40
  14   5   0   30.00    2.80
  15   5   0   64.09    4.00
  17  -6   0   31.30    3.30
  17  -6   0   40.90    3.00
  16  -6   0   15.60    2.10
  16  -6   0   15.10    1.90
  15  -6   0   21.00    2.10
  15  -6   0   17.10    2.30
  14  -6   0   59.89    3.00
  14  -6   0   52.49    3.60
  14  -6   0   60.39    3.40
  13  -6   0  184.58    6.40
  13  -6   0  197.28    5.50
  13  -6   0  197.48    6.00
  12  -6   0  133.19    5.10
  12  -6   0  134.99    4.60
  12  -6   0  137.89    4.20
  11  -6   0   86.29    3.90
  11  -6   0   90.49    3.50
  11  -6   0   81.99    3.10
  11  -6   0   92.69    3.70
  10  -6   0  167.38    5.10
  10  -6   0  165.08    4.40
  10  -6   0  165.18    4.80
  10  -6   0  165.68    5.30
   9  -6   0   80.09    3.40
   9  -6   0   79.29    3.20
   9  -6   0   80.29    2.90
   9  -6   0   84.79    2.80
   8  -6   0   13.10    1.50
   8  -6   0   13.40    1.40
   8  -6   0   15.60    1.30
   8  -6   0   14.10    1.10
  -8   6   0   15.10    1.30
  -8   6   0   15.50    1.20
   7  -6   0  167.08    4.00
   7  -6   0  153.58    4.20
   7  -6   0  152.38    4.00
   7  -6   0  160.48    4.50
   7  -6   0  152.18    3.80
  -7   6   0  157.48    3.90
  -7   6   0  158.58    4.20
   6  -6   0  686.73   13.20
   6  -6   0  687.73   12.70
   6  -6   0  697.13   12.60
   6  -6   0  680.93   12.90
   6  -6   0  706.13   13.50
   6  -6   0  706.23   13.10
  -6   6   0  706.23   13.20
  -6   6   0  711.13   13.20
  -6   6   0  694.13   12.80
   5  -6   0  733.43   13.10
   5  -6   0  720.13   13.40
   5  -6   0  717.33   13.20
   5  -6   0  740.03   13.70
   5  -6   0  724.53   13.70
   5  -6   0  735.33   13.20
   5  -6   0  740.03   13.80
  -5   6   0  733.93   13.30
  -5   6   0  748.23   13.30
  -5   6   0  745.53   13.60
  -5   6   0  750.72   13.70
   4  -6   0  175.58    4.30
   4  -6   0  182.38    4.10
   4  -6   0  184.28    3.90
   4  -6   0  177.48    3.90
   4  -6   0  185.88    4.30
   4  -6   0  185.58    4.00
  -4   6   0  183.48    4.10
  -4   6   0  185.58    4.30
  -4   6   0  182.88    4.30
  -4   6   0  177.58    4.00
   3  -6   0   72.69    2.10
   3  -6   0   77.79    2.10
   3  -6   0   72.79    2.20
   3  -6   0   74.49    2.10
   3  -6   0   71.29    2.10
   3  -6   0   76.99    2.20
  -3   6   0   73.19    2.10
  -3   6   0   74.09    2.30
  -3   6   0   74.79    2.10
  -3   6   0   71.19    2.20
   2  -6   0  102.49    2.50
   2  -6   0   98.49    2.50
   2  -6   0   97.69    2.50
   2  -6   0   98.89    2.50
  -2   6   0   92.79    2.70
  -2   6   0   96.89    2.50
  -2   6   0  103.19    2.60
  -2   6   0   99.99    2.80
   1  -6   0   30.20    1.30
   1  -6   0   28.40    1.20
   1  -6   0   31.20    1.10
   1  -6   0   30.40    1.30
  -1   6   0   32.00    1.50
  -1   6   0   30.60    1.30
  -1   6   0   29.80    1.40
   0  -6   0   10.40    0.80
   0  -6   0   11.40    0.90
   0  -6   0   11.30    0.50
   0  -6   0   12.30    0.90
   0   6   0   10.90    0.90
   0   6   0    9.80    0.90
   0   6   0   11.90    0.90
  -1  -6   0   82.09    2.40
  -1  -6   0   87.09    2.70
  -1  -6   0   81.59    2.50
  -1  -6   0   79.59    2.40
   1   6   0   78.09    2.50
   1   6   0   84.39    2.60
   1   6   0   80.49    2.30
   1   6   0   83.09    2.70
  -2  -6   0  458.85    9.00
  -2  -6   0  464.05    9.10
  -2  -6   0  464.85    8.80
  -2  -6   0  457.75    8.90
  -2  -6   0  443.56    8.80
   2   6   0  412.46    8.90
   2   6   0  459.55    9.10
   2   6   0  442.56    8.70
  -3  -6   0   88.79    2.80
  -3  -6   0   85.59    2.70
  -3  -6   0   86.59    2.80
   3   6   0   91.19    2.90
   3   6   0   83.09    2.80
   3   6   0   88.99    2.80
  -4  -6   0  158.18    4.20
  -4  -6   0  162.78    4.30
  -4  -6   0  167.18    4.10
  -4  -6   0  159.28    4.40
  -4  -6   0  159.88    4.10
   4   6   0  165.98    4.20
   4   6   0  155.88    4.20
   4   6   0  161.08    4.40
  -5  -6   0  254.17    6.10
   5   6   0  257.07    6.10
   5   6   0  251.57    6.00
  -6  -6   0   29.10    1.90
  -6  -6   0   25.60    1.70
   6   6   0   29.20    1.90
   6   6   0   28.30    1.80
  -7  -6   0   -0.30    0.60
  -7  -6   0    0.70    0.80
   7   6   0    0.30    0.80
   7   6   0    0.30    0.80
  -8  -6   0    9.10    1.40
   8   6   0    9.50    1.50
   8   6   0    5.50    1.20
  -9  -6   0  134.59    4.50
   9   6   0  130.79    4.60
 -10  -6   0   60.79    3.20
  10   6   0   64.79    3.40
  11   6   0  109.29    4.60
  12   6   0  102.09    4.70
  13   6   0   40.50    3.30
  14   6   0    2.80    1.60
  17  -7   0   29.50    2.40
  16  -7   0   36.40    2.70
  16  -7   0   23.40    2.60
  15  -7   0   22.60    2.40
  15  -7   0   23.40    2.20
  14  -7   0   51.39    3.60
  14  -7   0   57.09    3.30
  14  -7   0   55.29    2.90
  13  -7   0   98.39    4.10
  13  -7   0  100.69    4.70
  13  -7   0   99.69    3.70
  12  -7   0   27.70    2.00
  12  -7   0   24.90    2.20
  12  -7   0   23.70    2.40
  12  -7   0   25.00    2.70
  11  -7   0   -0.20    0.90
  11  -7   0   -0.20    0.90
  11  -7   0    0.30    0.70
  11  -7   0    0.30    0.90
  10  -7   0  104.69    3.90
  10  -7   0   96.09    3.30
  10  -7   0   99.39    3.60
  10  -7   0  109.79    4.20
   9  -7   0  204.08    5.00
   9  -7   0  205.18    5.90
   9  -7   0  187.38    5.20
   9  -7   0  207.08    5.60
   8  -7   0   70.29    3.00
   8  -7   0   72.49    2.60
   8  -7   0   71.09    2.50
   8  -7   0   68.69    2.60
   8  -7   0   73.49    2.90
   7  -7   0   96.89    2.80
   7  -7   0  104.89    3.20
   7  -7   0  100.79    3.30
   7  -7   0   98.29    3.10
   7  -7   0  103.29    3.50
  -7   7   0  100.79    3.20
  -7   7   0  100.29    3.00
   6  -7   0  156.98    4.40
   6  -7   0  160.58    4.30
   6  -7   0  154.98    4.00
   6  -7   0  156.98    3.80
   6  -7   0  156.88    4.20
  -6   7   0  163.28    4.50
  -6   7   0  159.88    4.00
  -6   7   0  157.98    4.20
   5  -7   0   85.39    3.00
   5  -7   0   95.39    2.80
   5  -7   0   95.09    3.00
   5  -7   0   97.29    3.00
   5  -7   0   94.19    2.60
   5  -7   0   91.99    2.50
   5  -7   0   94.99    2.50
  -5   7   0   96.99    3.00
  -5   7   0   92.59    2.70
  -5   7   0   96.19    2.90
   4  -7   0   30.10    1.50
   4  -7   0   30.80    1.30
   4  -7   0   34.40    1.70
   4  -7   0   30.80    1.40
   4  -7   0   29.90    1.50
  -4   7   0   33.40    1.60
  -4   7   0   33.50    1.60
  -4   7   0   32.70    1.60
  -4   7   0   34.40    1.50
   3  -7   0   47.40    1.60
   3  -7   0   47.40    1.70
   3  -7   0   47.60    1.70
   3  -7   0   45.80    1.80
   3  -7   0   47.50    1.70
   3  -7   0   46.20    1.70
   3  -7   0   45.90    1.80
  -3   7   0   46.50    1.70
  -3   7   0   45.00    1.90
  -3   7   0   46.50    1.90
   2  -7   0  196.28    4.40
   2  -7   0  198.78    4.40
   2  -7   0  195.78    4.40
   2  -7   0  192.78    4.40
   2  -7   0  189.38    4.50
   2  -7   0  204.88    4.30
  -2   7   0  203.28    4.70
  -2   7   0  200.98    4.80
  -2   7   0  202.88    4.50
  -2   7   0  198.88    4.50
   1  -7   0    2.30    0.40
   1  -7   0    2.10    0.50
   1  -7   0    2.40    0.50
   1  -7   0    2.20    0.50
   1  -7   0    3.50    0.60
   1  -7   0    1.70    0.60
  -1   7   0    3.20    0.60
  -1   7   0    2.50    0.60
  -1   7   0    2.30    0.60
   0  -7   0   35.60    1.00
   0  -7   0   33.50    1.60
   0  -7   0   41.30    1.60
   0  -7   0   32.50    1.50
   0  -7   0   33.30    1.50
   0  -7   0   32.20    1.50
   0   7   0   33.50    1.70
   0   7   0   32.70    1.60
  -1  -7   0  139.89    3.50
  -1  -7   0  127.69    3.50
  -1  -7   0  133.69    3.50
  -1  -7   0  124.69    3.40
  -1  -7   0  133.79    3.40
   1   7   0  126.99    3.40
   1   7   0  135.69    3.70
   1   7   0  135.39    3.70
   1   7   0  132.49    3.50
  -2  -7   0  472.15    9.10
  -2  -7   0  467.45    9.40
  -2  -7   0  472.25    9.20
  -2  -7   0  470.95    9.30
  -2  -7   0  461.75    9.40
   2   7   0  473.35    9.60
   2   7   0  455.35    9.60
   2   7   0  470.65    9.40
  -3  -7   0   12.40    1.30
  -3  -7   0   12.10    1.30
  -3  -7   0   13.70    1.20
  -3  -7   0   11.00    1.20
   3   7   0   11.40    1.30
   3   7   0   10.80    1.30
   3   7   0   11.70    1.30
  -4  -7   0   67.89    2.50
  -4  -7   0   63.89    2.50
  -4  -7   0   67.19    2.70
   4   7   0   65.39    2.60
   4   7   0   67.19    2.70
  -5  -7   0  110.39    3.60
  -5  -7   0   99.49    3.30
   5   7   0  105.69    3.60
   5   7   0  104.19    3.50
  -6  -7   0   12.10    1.50
  -6  -7   0   14.10    1.50
   6   7   0   14.50    1.80
   6   7   0   12.90    1.50
  -7  -7   0   48.80    3.80
  -7  -7   0   46.80    2.60
   7   7   0   51.19    2.70
  -8  -7   0  140.69    4.70
   8   7   0  138.79    4.70
  -9  -7   0  240.78    6.80
   9   7   0  252.77    7.10
 -10  -7   0   46.30    3.00
  10   7   0   50.49    3.30
 -11  -7   0   46.70    3.10
  11   7   0   45.30    3.30
  12   7   0   28.10    2.70
  13   7   0   15.90    2.30
  16  -8   0   51.89    3.50
  16  -8   0   59.09    3.20
  15  -8   0   12.90    2.10
  15  -8   0    8.80    1.50
  14  -8   0   13.50    1.90
  14  -8   0   11.50    1.60
  13  -8   0   73.49    4.20
  13  -8   0   71.79    3.60
  13  -8   0   72.29    3.10
  12  -8   0   32.70    2.20
  12  -8   0   31.90    2.50
  12  -8   0   33.20    3.00
  12  -8   0   31.90    2.70
  11  -8   0   15.80    1.90
  11  -8   0   17.10    2.10
  11  -8   0   14.30    1.50
  11  -8   0   11.30    1.60
  10  -8   0  109.69    3.90
  10  -8   0  112.99    3.60
  10  -8   0  116.99    4.50
  10  -8   0  121.59    4.30
   9  -8   0  199.08    5.60
   9  -8   0  191.18    4.90
   9  -8   0  199.28    5.40
   9  -8   0  204.48    5.90
   8  -8   0   94.99    3.60
   8  -8   0   98.79    3.30
   8  -8   0   95.69    3.00
   8  -8   0   94.19    3.20
   8  -8   0   90.19    3.40
   7  -8   0   19.10    1.70
   7  -8   0   20.60    1.70
   7  -8   0   18.30    1.50
   7  -8   0   21.30    1.40
   7  -8   0   18.50    1.50
   6  -8   0  148.49    4.20
   6  -8   0  136.79    4.10
   6  -8   0  141.39    3.90
   6  -8   0  142.39    3.70
   6  -8   0  138.29    4.20
  -6   8   0  143.09    3.80
  -6   8   0  144.99    4.10
   5  -8   0    7.10    0.90
   5  -8   0    8.40    1.00
   5  -8   0    8.30    0.90
   5  -8   0    8.70    1.20
   5  -8   0    9.10    1.20
  -5   8   0   11.30    1.20
  -5   8   0    7.10    0.90
   4  -8   0   18.90    1.30
   4  -8   0   19.20    1.50
   4  -8   0   19.70    1.50
   4  -8   0   18.50    1.20
   4  -8   0   19.90    1.10
   4  -8   0   17.20    1.30
  -4   8   0   19.10    1.40
  -4   8   0   17.40    1.40
   3  -8   0    0.70    0.50
   3  -8   0   -0.10    0.50
   3  -8   0    1.10    0.50
   3  -8   0    1.20    0.40
   3  -8   0   -0.50    0.40
   3  -8   0    1.10    0.60
  -3   8   0    0.40    0.50
  -3   8   0    1.00    0.60
  -3   8   0    0.90    0.60
   2  -8   0  242.68    5.60
   2  -8   0  251.77    5.40
   2  -8   0  251.87    5.30
   2  -8   0  239.68    5.40
   2  -8   0  245.28    5.10
  -2   8   0  245.78    5.40
  -2   8   0  247.78    5.80
  -2   8   0  237.58    5.80
   1  -8   0  515.25    9.20
   1  -8   0  512.05    9.80
   1  -8   0  497.15   10.00
   1  -8   0  519.55    9.80
   1  -8   0  502.25    9.80
  -1   8   0  496.05   10.20
  -1   8   0  515.95   10.20
  -1   8   0  503.25    9.80
   0  -8   0  178.78    4.30
   0  -8   0  184.48    4.60
   0  -8   0  178.48    4.30
   0  -8   0  179.38    4.40
   0   8   0  182.18    4.40
   0   8   0  184.28    4.70
   0   8   0  180.68    4.70
  -1  -8   0  286.67    6.20
  -1  -8   0  279.27    6.20
  -1  -8   0  285.57    6.10
  -1  -8   0  275.47    6.30
   1   8   0  286.47    6.60
  -2  -8   0   50.49    2.20
  -2  -8   0   51.19    2.10
  -2  -8   0   50.39    2.00
   2   8   0   55.29    2.40
  -3  -8   0    1.80    0.80
  -3  -8   0    1.40    0.70
  -3  -8   0    1.80    0.70
   3   8   0    1.60    0.70
  -4  -8   0    1.80    0.70
  -4  -8   0    2.10    0.90
   4   8   0    1.70    0.70
  -5  -8   0  256.57    6.10
  -5  -8   0  241.48    6.40
  -5  -8   0  257.07    6.40
  -6  -8   0  371.06    8.60
  -6  -8   0  362.56    8.70
   6   8   0  365.96    8.60
  -7  -8   0  177.68    5.50
   7   8   0  182.58    5.60
  -8  -8   0  167.78    5.40
   8   8   0  161.88    5.50
  -9  -8   0   89.79    4.10
   9   8   0   83.09    4.00
 -10  -8   0   34.40    3.00
  10   8   0   36.80    3.10
 -11  -8   0   -0.40    1.10
  11   8   0    2.10    1.30
 -12  -8   0   32.60    3.50
  12   8   0   30.50    2.90
  13   8   0   30.50    2.90
  16  -9   0   36.00    2.60
  16  -9   0   27.50    2.60
  15  -9   0    8.20    1.40
  15  -9   0    6.40    1.70
  14  -9   0    3.20    1.20
  14  -9   0    1.90    1.40
  13  -9   0   91.29    4.10
  13  -9   0   90.29    4.30
  13  -9   0   92.79    3.60
  13  -9   0   97.09    4.80
  12  -9   0   78.39    3.20
  12  -9   0   80.29    4.00
  12  -9   0   73.79    4.10
  12  -9   0   69.49    3.50
  11  -9   0   15.90    1.60
  11  -9   0   14.90    1.80
  11  -9   0   15.60    2.10
  11  -9   0   16.10    2.00
  10  -9   0   30.90    2.30
  10  -9   0   30.60    2.60
  10  -9   0   32.30    2.00
  10  -9   0   35.60    2.60
   9  -9   0   95.99    3.90
   9  -9   0   99.99    3.60
   9  -9   0   94.19    3.60
   9  -9   0  102.49    3.90
   9  -9   0   93.49    3.20
   8  -9   0    5.80    1.10
   8  -9   0    5.80    1.20
   8  -9   0    6.00    0.90
   8  -9   0    5.80    1.20
   8  -9   0    6.60    1.20
   7  -9   0   52.49    2.60
   7  -9   0   58.59    2.60
   7  -9   0   56.29    2.30
   7  -9   0   59.19    2.70
   7  -9   0   57.19    2.80
   6  -9   0   60.39    2.60
   6  -9   0   64.69    2.80
   6  -9   0   66.89    2.90
   6  -9   0   64.59    2.60
   6  -9   0   62.09    2.30
   5  -9   0   94.19    3.50
   5  -9   0   96.59    3.20
   5  -9   0   93.79    3.10
   5  -9   0   96.39    3.00
   5  -9   0   98.89    3.50
  -5   9   0   98.99    3.60
  -5   9   0   97.99    3.20
   4  -9   0  110.89    3.40
   4  -9   0  105.29    3.10
   4  -9   0  116.49    3.80
   4  -9   0  112.19    3.20
   4  -9   0  110.89    3.70
  -4   9   0  112.19    3.60
  -4   9   0  105.09    3.20
   3  -9   0  132.39    3.60
   3  -9   0  139.49    3.50
   3  -9   0  137.79    3.90
   3  -9   0  123.09    3.50
   3  -9   0  135.59    3.90
  -3   9   0  142.79    3.80
  -3   9   0  136.89    4.00
   2  -9   0  260.57    5.90
   2  -9   0  270.67    5.50
   2  -9   0  272.47    6.10
   2  -9   0  257.97    5.90
   2  -9   0  261.77    6.20
  -2   9   0  279.07    6.30
  -2   9   0  273.97    6.40
   1  -9   0   59.49    2.40
   1  -9   0   58.99    2.20
   1  -9   0   56.39    2.40
   1  -9   0   54.49    2.20
  -1   9   0   56.19    2.40
   0  -9   0   26.00    1.60
   0  -9   0   25.80    1.50
  -1  -9   0   61.69    2.50
  -1  -9   0   66.89    2.50
  -1  -9   0   62.19    2.40
  -2  -9   0  153.68    4.40
  -2  -9   0  151.48    4.20
  -2  -9   0  155.98    4.20
  -3  -9   0  286.87    6.70
  -3  -9   0  281.47    6.60
  -3  -9   0  283.27    6.90
  -4  -9   0  184.88    5.10
  -4  -9   0  174.28    5.20
  -4  -9   0  176.48    5.00
   4   9   0  193.48    5.40
  -5  -9   0  289.07    7.00
  -5  -9   0  290.27    7.30
  -5  -9   0  295.07    7.50
   5   9   0  305.97    7.40
  -6  -9   0  143.89    4.80
  -6  -9   0  133.49    4.60
   6   9   0  134.79    4.70
  -7  -9   0   38.80    2.80
   7   9   0   41.50    2.80
  -8  -9   0   31.10    2.70
   8   9   0   31.60    2.70
  -9  -9   0   44.70    3.20
   9   9   0   42.30    3.10
 -10  -9   0   45.10    3.30
  10   9   0   55.39    3.50
 -11  -9   0   18.60    2.50
  11   9   0   16.60    2.30
 -12  -9   0   39.70    3.30
  12   9   0   32.30    3.00
  16 -10   0   22.50    2.50
  16 -10   0   31.30    2.40
  15 -10   0   12.20    1.70
  15 -10   0   10.00    1.80
  14 -10   0    6.60    1.30
  14 -10   0    6.50    1.60
  13 -10   0   33.40    2.40
  13 -10   0   28.20    2.70
  13 -10   0   28.30    3.10
  13 -10   0   32.00    3.00
  12 -10   0   88.69    3.60
  12 -10   0   86.99    4.40
  12 -10   0   97.59    4.10
  12 -10   0   94.39    4.40
  11 -10   0   15.80    2.10
  11 -10   0   16.60    2.20
  11 -10   0   14.70    1.60
  11 -10   0   15.50    1.90
  10 -10   0    3.90    1.30
  10 -10   0    3.10    1.00
  10 -10   0    3.30    1.10
  10 -10   0    3.40    1.20
   9 -10   0   24.10    2.30
   9 -10   0   26.40    1.80
   9 -10   0   23.80    2.20
   9 -10   0   24.80    2.10
   9 -10   0   21.50    2.00
   8 -10   0   13.60    1.40
   8 -10   0   16.60    1.90
   8 -10   0   10.70    1.60
   8 -10   0   12.10    1.60
   8 -10   0   11.10    1.40
   7 -10   0    1.30    0.80
   7 -10   0    1.10    0.70
   7 -10   0    1.60    0.90
   7 -10   0    2.90    0.90
   7 -10   0    2.10    1.00
   6 -10   0   44.60    2.60
   6 -10   0   47.50    2.40
   6 -10   0   49.60    2.20
   6 -10   0   49.50    2.40
   6 -10   0   46.30    2.60
   5 -10   0  351.66    8.20
   5 -10   0  331.47    7.50
   5 -10   0  355.46    8.40
   5 -10   0  341.37    7.80
   5 -10   0  337.07    7.40
   4 -10   0   82.09    3.40
   4 -10   0   76.99    3.00
   4 -10   0   78.69    2.60
   4 -10   0   78.99    2.80
   4 -10   0   78.19    3.20
   3 -10   0   35.10    2.00
   3 -10   0   34.90    1.90
   3 -10   0   33.70    2.00
   3 -10   0   38.10    1.90
   3 -10   0   34.90    1.60
   3 -10   0   37.30    2.30
   2 -10   0   51.99    2.40
   2 -10   0   54.89    2.30
   2 -10   0   57.49    2.30
   1 -10   0  113.79    3.50
   1 -10   0  111.29    3.70
   1 -10   0  115.79    3.50
   0 -10   0   41.10    2.10
   0 -10   0   41.70    2.20
   0 -10   0   40.10    2.00
  -1 -10   0   83.29    3.20
  -1 -10   0   87.99    3.00
  -1 -10   0   84.99    3.00
  -2 -10   0  423.26    9.20
  -2 -10   0  435.26    9.50
  -2 -10   0  431.36    9.10
  -3 -10   0  224.18    6.00
  -3 -10   0  220.68    6.00
  -3 -10   0  221.08    5.80
  -4 -10   0  193.48    5.50
  -4 -10   0  189.58    5.40
  -4 -10   0  194.78    5.60
  -5 -10   0  126.19    4.40
  -5 -10   0  128.49    4.60
  -5 -10   0  126.29    4.30
  -6 -10   0  129.49    6.80
  -6 -10   0  115.89    4.40
   6  10   0  115.29    4.50
  -7 -10   0   30.80    2.60
   7  10   0   27.90    2.50
  -8 -10   0    9.80    1.70
   8  10   0    6.70    1.60
  -9 -10   0   65.99    3.70
   9  10   0   58.39    3.60
 -10 -10   0   38.80    3.20
  10  10   0   37.50    3.20
 -11 -10   0   40.50    3.20
  11  10   0   36.60    3.30
  15 -11   0   22.30    2.50
  15 -11   0   25.80    2.20
  14 -11   0   11.00    1.90
  14 -11   0   11.60    1.60
  13 -11   0    6.90    1.70
  13 -11   0    8.50    1.40
  12 -11   0   18.40    2.40
  12 -11   0   15.10    2.10
  12 -11   0   19.00    2.40
  12 -11   0   19.00    1.90
  11 -11   0    2.20    1.20
  11 -11   0    2.60    0.90
  11 -11   0    2.40    1.20
  11 -11   0    2.40    1.30
  10 -11   0   -0.20    0.80
  10 -11   0    0.00    0.90
  10 -11   0    0.70    1.00
  10 -11   0    0.40    1.00
   9 -11   0   84.09    3.60
   9 -11   0   88.39    3.30
   9 -11   0   92.99    4.10
   9 -11   0   78.29    3.70
   9 -11   0   79.99    3.80
   8 -11   0  114.69    3.70
   8 -11   0  116.89    4.20
   8 -11   0  109.99    4.30
   8 -11   0  115.29    4.50
   8 -11   0  105.19    4.10
   7 -11   0   64.19    3.00
   7 -11   0   65.79    3.00
   7 -11   0   59.99    3.20
   7 -11   0   69.69    3.40
   7 -11   0   64.09    2.70
   6 -11   0   28.20    1.90
   6 -11   0   27.10    2.30
   6 -11   0   23.50    2.20
   6 -11   0   24.30    2.00
   6 -11   0   25.90    1.80
   5 -11   0   75.49    2.90
   5 -11   0   73.89    3.40
   5 -11   0   77.39    2.90
   5 -11   0   88.19    3.80
   5 -11   0   85.69    3.30
   4 -11   0    0.00    0.80
   4 -11   0    0.00    0.60
   4 -11   0    1.20    0.80
   4 -11   0    0.30    0.80
   4 -11   0    0.60    0.60
   3 -11   0    4.10    1.00
   3 -11   0    3.80    1.00
   3 -11   0    2.00    0.80
   3 -11   0    3.20    1.00
   2 -11   0   95.29    3.80
   2 -11   0   97.99    3.30
   2 -11   0   97.29    3.30
   2 -11   0   87.59    3.40
   1 -11   0  258.57    6.30
   1 -11   0  250.97    7.00
   1 -11   0  268.87    6.30
   1 -11   0  271.47    6.70
   0 -11   0  193.98    5.10
   0 -11   0  191.38    5.10
   0 -11   0  190.88    5.70
   0 -11   0  188.58    5.40
  -1 -11   0  208.78    5.50
  -1 -11   0  205.68    5.70
  -1 -11   0  214.58    6.10
  -1 -11   0  204.78    5.40
  -2 -11   0  259.17    6.60
  -2 -11   0  283.67    7.80
  -2 -11   0  277.17    7.30
  -2 -11   0  273.47    7.00
  -3 -11   0   61.59    3.10
  -3 -11   0   59.89    2.90
  -3 -11   0   62.59    3.10
  -4 -11   0   26.50    2.30
  -4 -11   0   25.10    2.10
  -4 -11   0   21.90    2.10
  -5 -11   0   13.70    1.80
  -5 -11   0    9.60    1.60
  -5 -11   0    9.20    1.50
  -6 -11   0   51.39    3.10
  -7 -11   0   36.90    2.80
  -8 -11   0   69.29    3.80
   8  11   0   70.29    3.80
  -9 -11   0   57.49    3.60
   9  11   0   63.29    3.70
 -10 -11   0   23.70    2.50
  10  11   0   24.80    2.70
 -11 -11   0    6.60    1.70
  11  11   0    4.60    1.70
  15 -12   0   11.20    2.00
  15 -12   0   11.70    1.50
  14 -12   0   -1.40    1.10
  14 -12   0   -1.20    0.90
  13 -12   0    4.10    1.30
  13 -12   0    5.60    1.70
  12 -12   0   42.90    3.30
  12 -12   0   39.00    3.30
  12 -12   0   37.80    2.50
  11 -12   0   38.00    3.10
  11 -12   0   33.80    2.90
  11 -12   0   36.00    3.20
  11 -12   0   37.70    2.40
  10 -12   0    3.10    1.10
  10 -12   0    3.70    1.30
  10 -12   0    4.20    1.50
  10 -12   0    5.00    1.40
   9 -12   0   48.50    3.00
   9 -12   0   45.30    3.20
   9 -12   0   50.39    2.70
   9 -12   0   45.80    3.10
   9 -12   0   42.60    2.90
   8 -12   0   77.59    3.90
   8 -12   0   76.69    3.10
   8 -12   0   76.59    3.80
   8 -12   0   73.19    3.50
   8 -12   0   73.79    3.50
   7 -12   0    8.30    1.70
   7 -12   0    5.60    1.20
   7 -12   0    7.80    1.40
   7 -12   0    6.50    1.60
   7 -12   0    5.50    1.10
   6 -12   0   12.60    1.80
   6 -12   0    9.30    1.30
   6 -12   0   10.50    1.70
   6 -12   0   14.90    1.90
   6 -12   0   12.80    1.50
   5 -12   0   80.99    3.20
   5 -12   0   83.39    3.60
   5 -12   0   93.79    4.10
   5 -12   0   96.39    4.00
   4 -12   0  156.88    5.40
   4 -12   0  154.88    4.90
   4 -12   0  153.28    5.10
   4 -12   0  142.49    4.40
   3 -12   0   33.90    2.30
   3 -12   0   27.50    2.30
   3 -12   0   31.90    2.50
   3 -12   0   28.30    2.00
   2 -12   0  198.18    5.80
   2 -12   0  207.88    6.40
   2 -12   0  204.58    5.40
   2 -12   0  208.08    5.60
   1 -12   0  395.36    8.90
   1 -12   0  402.96    8.90
   1 -12   0  395.66    9.80
   1 -12   0  402.16    9.30
   0 -12   0  147.69    4.50
   0 -12   0  148.69    4.50
   0 -12   0  145.49    4.80
   0 -12   0  144.59    5.10
  -1 -12   0   65.09    3.20
  -1 -12   0   68.59    3.40
  -1 -12   0   68.39    3.00
  -1 -12   0   65.59    3.00
  -2 -12   0   71.29    3.50
  -2 -12   0   70.39    3.10
  -2 -12   0   70.59    3.30
  -3 -12   0   82.69    3.70
  -3 -12   0   84.69    3.80
  -3 -12   0   89.49    3.60
  -4 -12   0   17.00    2.00
  -4 -12   0   15.60    1.80
  -4 -12   0   14.80    1.90
  -5 -12   0   74.19    4.50
  -5 -12   0   83.79    3.80
  -6 -12   0  176.68    5.80
  -7 -12   0   57.59    3.50
  -8 -12   0   18.20    2.30
  -9 -12   0   10.00    1.90
   9  12   0   12.10    2.40
 -10 -12   0   11.50    1.90
  10  12   0    9.30    1.90
  14 -13   0    2.80    1.10
  14 -13   0    3.10    1.60
  13 -13   0    6.40    1.80
  13 -13   0   10.60    1.60
  12 -13   0   42.30    3.50
  12 -13   0   42.70    2.70
  11 -13   0   59.29    3.00
  11 -13   0   50.09    4.30
  11 -13   0   57.39    3.70
  11 -13   0   54.49    3.80
  10 -13   0   10.40    1.80
  10 -13   0   11.20    1.50
  10 -13   0   14.10    2.20
  10 -13   0   17.40    2.30
  10 -13   0   12.40    1.80
   9 -13   0   27.30    2.70
   9 -13   0   24.30    2.70
   9 -13   0   28.50    2.40
   9 -13   0   24.10    2.60
   9 -13   0   26.60    2.20
   8 -13   0   47.50    3.10
   8 -13   0   52.39    3.40
   8 -13   0   48.20    2.60
   8 -13   0   49.50    3.40
   8 -13   0   45.60    2.70
   7 -13   0   15.70    2.00
   7 -13   0   18.00    1.90
   7 -13   0   16.50    2.20
   7 -13   0   19.10    2.40
   6 -13   0   18.60    2.40
   6 -13   0   17.60    1.70
   6 -13   0   16.10    1.90
   6 -13   0   15.00    2.10
   5 -13   0   95.59    4.30
   5 -13   0  100.59    4.50
   5 -13   0   85.59    3.90
   5 -13   0   93.59    3.60
   4 -13   0  306.97    8.30
   4 -13   0  306.77    7.40
   4 -13   0  305.17    7.90
   4 -13   0  304.47    8.60
   3 -13   0  158.68    5.70
   3 -13   0  153.08    5.10
   3 -13   0  157.88    4.80
   3 -13   0  156.38    5.40
   3 -13   0  159.48    5.20
   2 -13   0  124.79    4.10
   2 -13   0  129.79    4.30
   2 -13   0  126.59    4.60
   2 -13   0  123.29    5.00
   2 -13   0  126.79    4.60
   1 -13   0   96.19    4.00
   1 -13   0   99.29    3.70
   1 -13   0   92.59    4.30
   1 -13   0  104.19    3.90
   0 -13   0   58.19    2.90
   0 -13   0   57.39    3.40
   0 -13   0   60.99    3.20
   0 -13   0   65.69    3.00
  -1 -13   0    8.60    1.30
  -1 -13   0   10.90    1.80
  -1 -13   0    8.90    1.60
  -2 -13   0   37.40    2.80
  -2 -13   0   34.90    2.50
  -2 -13   0   37.70    2.70
  -3 -13   0  142.89    4.80
  -3 -13   0  136.89    5.00
  -3 -13   0  135.19    5.10
  -4 -13   0   79.69    3.70
  -4 -13   0   85.69    3.90
  -4 -13   0   81.39    3.90
  -5 -13   0   35.60    2.80
  -6 -13   0   28.20    2.60
  -7 -13   0   22.80    2.50
  -8 -13   0   -1.10    1.20
  -9 -13   0    0.40    1.30
  14 -14   0    9.60    1.30
  13 -14   0    4.40    1.30
  13 -14   0    5.10    1.70
  12 -14   0   23.20    2.10
  12 -14   0   18.30    2.50
  11 -14   0   16.00    2.30
  11 -14   0   13.80    1.70
  10 -14   0    2.80    1.60
  10 -14   0   -0.20    1.60
  10 -14   0    2.20    1.10
  10 -14   0    1.20    1.30
   9 -14   0    4.60    1.60
   9 -14   0    5.70    1.60
   9 -14   0    4.80    1.60
   9 -14   0    5.50    1.40
   8 -14   0   47.70    3.30
   8 -14   0   41.40    3.30
   8 -14   0   48.90    3.50
   8 -14   0   40.60    2.60
   7 -14   0   74.59    4.20
   7 -14   0   77.09    4.10
   7 -14   0   76.69    3.30
   7 -14   0   71.69    3.70
   6 -14   0   64.09    3.90
   6 -14   0   67.49    3.90
   6 -14   0   62.89    3.00
   6 -14   0   66.79    3.60
   5 -14   0  127.49    4.90
   5 -14   0  129.89    5.50
   5 -14   0  134.29    5.30
   5 -14   0  130.89    4.40
   4 -14   0   93.59    3.60
   4 -14   0   92.09    4.00
   4 -14   0   84.09    4.40
   4 -14   0   91.39    4.30
   3 -14   0   25.50    2.80
   3 -14   0   21.50    2.20
   3 -14   0   20.60    2.30
   3 -14   0   28.20    2.20
   2 -14   0    7.60    1.50
   2 -14   0    7.50    1.30
   2 -14   0    9.70    1.90
   2 -14   0    7.20    1.50
   1 -14   0   18.80    1.90
   1 -14   0   14.80    1.90
   1 -14   0   17.00    1.80
   1 -14   0   14.50    2.10
   0 -14   0   65.59    3.80
   0 -14   0   65.99    3.50
   0 -14   0   73.19    3.30
  -1 -14   0   58.39    3.40
  -1 -14   0   50.99    3.00
  -1 -14   0   58.49    3.60
  -2 -14   0   78.39    4.10
  -2 -14   0   76.59    3.90
  -2 -14   0   76.99    3.60
  -3 -14   0   56.99    3.50
  -3 -14   0   62.49    3.70
  -3 -14   0   61.29    3.30
  -4 -14   0   23.40    2.50
  -4 -14   0   19.30    2.20
  -5 -14   0    5.20    1.40
  -6 -14   0   -0.90    1.10
  -7 -14   0    3.70    1.50
  13 -15   0    4.30    1.10
  12 -15   0   13.90    2.30
  12 -15   0   20.10    2.00
  11 -15   0   23.30    2.10
  11 -15   0   18.20    2.50
  10 -15   0   18.90    1.90
  10 -15   0   23.20    2.80
  10 -15   0   12.70    2.10
   9 -15   0   42.30    3.40
   9 -15   0   42.00    3.40
   9 -15   0   42.50    2.70
   8 -15   0  114.79    4.10
   8 -15   0  116.59    5.30
   8 -15   0  105.49    4.80
   8 -15   0  102.59    4.90
   7 -15   0   81.39    3.50
   7 -15   0   84.09    4.40
   7 -15   0   88.49    4.60
   7 -15   0   85.99    4.20
   6 -15   0   42.80    3.50
   6 -15   0   37.20    2.50
   6 -15   0   37.50    3.20
   6 -15   0   40.30    3.10
   5 -15   0   44.90    2.70
   5 -15   0   44.00    3.20
   5 -15   0   45.80    3.50
   5 -15   0   39.70    3.20
   4 -15   0   41.30    2.60
   4 -15   0   44.60    3.20
   4 -15   0   38.60    3.00
   4 -15   0   45.70    3.60
   3 -15   0   31.70    2.70
   3 -15   0   39.60    3.10
   3 -15   0   36.30    3.30
   3 -15   0   41.20    2.70
   2 -15   0   57.09    3.40
   2 -15   0   60.39    3.60
   2 -15   0   52.89    3.00
   2 -15   0   62.29    3.50
   2 -15   0   66.19    4.00
   1 -15   0  103.99    4.50
   1 -15   0   99.29    3.90
   1 -15   0  102.99    5.00
   1 -15   0  102.99    4.50
   0 -15   0   91.19    4.30
   0 -15   0   89.49    3.80
   0 -15   0   85.09    4.60
  -1 -15   0   43.50    3.40
  -1 -15   0   45.40    2.90
  -1 -15   0   47.40    3.40
  -2 -15   0   19.50    2.50
  -2 -15   0   20.50    2.50
  -2 -15   0   25.40    2.40
  -3 -15   0   14.60    2.20
  -3 -15   0   17.30    2.50
  -3 -15   0   12.50    1.80
  -4 -15   0    6.80    1.60
  -5 -15   0   12.50    1.90
  -6 -15   0    5.10    1.50
  11 -16   0   61.39    2.90
  11 -16   0   48.90    3.80
  10 -16   0   38.90    3.50
  10 -16   0   32.80    3.20
  10 -16   0   30.00    2.50
   9 -16   0   19.30    2.60
   9 -16   0   19.70    2.50
   9 -16   0   22.80    2.00
   8 -16   0   70.99    3.20
   8 -16   0   62.89    4.00
   8 -16   0   55.79    4.00
   7 -16   0   30.20    3.30
   7 -16   0   31.00    2.50
   7 -16   0   24.10    2.60
   6 -16   0    4.40    1.70
   6 -16   0    4.70    1.60
   6 -16   0    5.70    1.30
   5 -16   0   14.40    2.10
   5 -16   0   13.50    1.70
   5 -16   0   15.70    2.50
   4 -16   0   56.39    4.00
   4 -16   0   50.89    3.10
   4 -16   0   46.00    3.40
   4 -16   0   54.99    4.00
   3 -16   0   37.80    3.50
   3 -16   0   32.80    3.40
   3 -16   0   39.80    3.10
   3 -16   0   36.60    2.70
   2 -16   0   23.90    2.90
   2 -16   0   23.40    2.20
   2 -16   0   22.70    2.60
   1 -16   0   70.59    4.40
   1 -16   0   65.39    3.80
   1 -16   0   63.69    3.70
   1 -16   0   63.69    3.40
   0 -16   0   23.40    2.20
   0 -16   0   28.70    2.90
   0 -16   0   24.20    2.90
   0 -16   0   30.50    2.90
  -1 -16   0    2.50    1.30
  -1 -16   0    3.10    1.60
  -1 -16   0    1.90    1.40
  -2 -16   0   -0.50    1.30
  -2 -16   0    1.50    1.20
  -2 -16   0    0.30    1.20
  -3 -16   0    3.40    1.40
  -3 -16   0    3.80    1.50
  -4 -16   0    2.70    1.40
  10 -17   0   16.60    2.60
  10 -17   0   20.50    1.80
  10 -17   0   14.30    2.30
   9 -17   0    1.50    1.20
   9 -17   0   -0.80    1.30
   9 -17   0    3.00    1.60
   8 -17   0    9.80    1.50
   8 -17   0    4.70    1.80
   8 -17   0    6.50    1.80
   7 -17   0   33.50    2.50
   7 -17   0   23.50    2.90
   7 -17   0   29.90    2.90
   6 -17   0   17.60    2.60
   6 -17   0   22.40    2.10
   6 -17   0   15.50    2.20
   5 -17   0   22.60    2.10
   5 -17   0   17.50    2.60
   5 -17   0   20.80    2.50
   4 -17   0   51.49    4.00
   4 -17   0   51.69    3.60
   4 -17   0   55.59    3.10
   3 -17   0   47.40    3.30
   3 -17   0   50.19    4.00
   3 -17   0   47.50    3.00
   2 -17   0    1.50    1.40
   2 -17   0    1.10    1.10
   2 -17   0   -0.10    1.10
   1 -17   0    2.20    1.30
   1 -17   0    1.20    1.50
   1 -17   0    1.60    1.10
   0 -17   0    5.80    1.50
   0 -17   0    2.80    1.50
   0 -17   0    7.00    1.80
   0 -17   0    5.80    1.80
  -1 -17   0    0.90    1.20
  -1 -17   0    2.80    1.60
  -1 -17   0    6.10    1.60
  -1 -17   0    1.70    1.30
  -2 -17   0    4.50    1.70
  -2 -17   0    4.20    1.50
   7 -18   0   26.60    3.20
   7 -18   0   40.20    2.50
   7 -18   0   29.20    3.00
   6 -18   0   38.90    2.60
   6 -18   0   27.90    2.70
   6 -18   0   32.00    3.60
   5 -18   0   12.50    2.10
   5 -18   0   15.90    1.80
   5 -18   0   19.10    2.80
   4 -18   0   14.80    2.60
   4 -18   0   12.50    2.00
   4 -18   0   12.50    1.70
   3 -18   0   15.00    2.20
   3 -18   0   15.80    1.80
   3 -18   0   17.80    2.70
   2 -18   0    7.10    1.50
   2 -18   0    4.30    1.60
   2 -18   0    7.80    2.10
   1 -18   0    2.80    1.30
   1 -18   0    2.20    1.50
   1 -18   0    0.00    1.40
   0 -18   0   10.90    2.30
   0 -18   0   13.30    1.90
  -1 -18   1    4.20    1.80
  -1 -18   1    7.50    1.50
   0 -18   1    5.50    1.40
   0 -18   1    5.30    1.80
   0 -18   1    3.70    1.40
   1 -18   1    1.40    1.60
   1 -18   1    1.00    1.30
   1 -18   1    1.90    1.10
   2 -18   1    0.10    1.00
   2 -18   1   -0.10    1.50
   2 -18   1    0.80    1.20
   3 -18   1    3.80    1.60
   3 -18   1    4.30    1.20
   3 -18   1    3.20    1.80
   4 -18   1   11.70    2.10
   4 -18   1   15.40    2.70
   4 -18   1   10.80    1.50
   5 -18   1   11.10    1.50
   5 -18   1    9.80    2.00
   5 -18   1   15.50    2.80
   6 -18   1   10.40    1.40
   6 -18   1    4.70    2.00
   6 -18   1    8.40    2.00
   7 -18   1   12.60    1.40
   7 -18   1   10.80    2.00
   7 -18   1   10.90    2.40
   8 -18   1    3.10    1.70
   8 -18   1    4.50    1.70
   8 -18   1    4.40    1.10
  -3 -17   1   10.90    2.20
  -3 -17   1   12.30    2.40
  -3 -17   1   13.10    1.90
  -2 -17   1    4.40    1.60
  -2 -17   1    3.50    1.60
  -2 -17   1    3.10    1.40
  -1 -17   1    0.50    1.30
  -1 -17   1    1.80    1.20
  -1 -17   1    1.50    1.50
  -1 -17   1    3.20    1.40
   0 -17   1    6.10    1.90
   0 -17   1    8.00    1.50
   0 -17   1    6.60    1.70
   0 -17   1    7.30    1.70
   1 -17   1    9.10    1.90
   1 -17   1   10.40    2.20
   1 -17   1    9.50    1.60
   2 -17   1   35.00    3.50
   2 -17   1   33.00    2.90
   2 -17   1   37.00    2.60
   3 -17   1   38.50    3.70
   3 -17   1   43.80    3.30
   3 -17   1   37.90    2.70
   4 -17   1   28.70    2.40
   4 -17   1   31.20    3.50
   4 -17   1   29.10    2.80
   5 -17   1    7.30    1.80
   5 -17   1    8.00    2.10
   5 -17   1    7.40    1.40
   6 -17   1    3.00    1.60
   6 -17   1    1.50    1.00
   6 -17   1    4.50    1.90
   7 -17   1   14.30    1.60
   7 -17   1    9.30    2.20
   7 -17   1   11.00    2.00
   8 -17   1   11.00    1.50
   8 -17   1    9.30    2.00
   8 -17   1   13.60    2.20
   9 -17   1   18.60    2.40
   9 -17   1   16.10    2.50
   9 -17   1   16.80    1.60
  10 -17   1   30.40    3.00
  10 -17   1   24.30    2.80
  -5 -16   1    5.30    1.60
  -4 -16   1    4.20    1.50
  -3 -16   1    0.60    1.20
  -3 -16   1    0.60    1.20
  -3 -16   1    3.00    1.60
  -2 -16   1   -0.50    1.20
  -2 -16   1    0.30    1.10
  -2 -16   1   -0.20    1.20
  -1 -16   1   19.50    2.10
  -1 -16   1   23.10    2.80
  -1 -16   1   18.50    2.50
   0 -16   1   57.59    3.70
   0 -16   1   52.79    3.00
   0 -16   1   50.49    3.40
   0 -16   1   48.30    3.70
   1 -16   1   18.70    2.60
   1 -16   1   16.70    2.40
   1 -16   1   20.60    2.50
   1 -16   1   18.60    1.90
   1 -16   1   16.90    2.20
   2 -16   1    7.90    1.70
   2 -16   1   11.20    2.10
   2 -16   1    7.40    1.50
   2 -16   1    8.40    1.80
   3 -16   1    6.20    1.60
   3 -16   1    6.20    1.60
   3 -16   1    5.50    1.30
   3 -16   1    4.70    1.70
   4 -16   1    5.30    1.60
   4 -16   1    5.50    1.30
   4 -16   1    5.00    1.60
   4 -16   1    3.90    1.60
   5 -16   1    0.20    0.80
   5 -16   1    0.10    1.20
   5 -16   1   -0.10    1.10
   5 -16   1    0.80    1.30
   6 -16   1   15.20    1.70
   6 -16   1   11.60    2.50
   6 -16   1   12.40    2.30
   6 -16   1   13.10    2.00
   7 -16   1   43.60    3.70
   7 -16   1   44.50    3.30
   7 -16   1   49.00    2.60
   8 -16   1   43.10    3.70
   8 -16   1   42.90    3.40
   8 -16   1   48.60    2.60
   9 -16   1   15.50    2.50
   9 -16   1   17.90    2.40
   9 -16   1   17.10    1.70
  10 -16   1   20.80    1.70
  10 -16   1   20.80    2.60
  10 -16   1   23.50    2.80
  11 -16   1   23.60    2.80
  12 -16   1    7.40    2.50
  -7 -15   1    7.30    1.70
  -6 -15   1    4.50    1.50
  -5 -15   1    1.00    1.20
  -4 -15   1    4.70    1.70
  -4 -15   1    5.10    1.40
  -3 -15   1   34.60    3.00
  -3 -15   1   39.20    3.10
  -3 -15   1   36.20    2.80
  -2 -15   1   13.30    1.80
  -2 -15   1   17.30    2.30
  -2 -15   1   19.50    2.50
  -1 -15   1   24.40    2.70
  -1 -15   1   21.90    2.40
  -1 -15   1   18.20    1.90
   0 -15   1   24.10    2.90
   0 -15   1   28.40    2.30
   0 -15   1   30.50    2.50
   0 -15   1   26.20    2.70
   1 -15   1   12.50    2.10
   1 -15   1   11.00    1.60
   1 -15   1   10.40    1.80
   1 -15   1   14.50    1.70
   1 -15   1   12.30    1.90
   2 -15   1    0.20    1.10
   2 -15   1    0.70    0.90
   2 -15   1    0.30    1.00
   2 -15   1    1.00    1.10
   2 -15   1   -0.30    1.00
   3 -15   1   11.30    1.50
   3 -15   1    8.10    1.90
   3 -15   1    8.70    1.70
   3 -15   1    8.10    1.60
   4 -15   1   68.79    3.60
   4 -15   1   63.39    3.70
   4 -15   1   63.59    4.00
   4 -15   1   68.09    3.10
   5 -15   1   19.80    2.30
   5 -15   1   19.80    2.50
   5 -15   1   16.40    2.20
   5 -15   1   17.80    1.70
   6 -15   1   26.90    2.90
   6 -15   1   24.20    2.50
   6 -15   1   28.10    2.10
   6 -15   1   31.40    3.10
   7 -15   1   71.79    3.80
   7 -15   1   75.09    4.40
   7 -15   1   65.69    3.90
   7 -15   1   75.99    3.10
   8 -15   1   70.39    4.10
   8 -15   1   82.49    3.30
   8 -15   1   77.49    4.10
   8 -15   1   78.29    4.40
   9 -15   1   19.60    1.80
   9 -15   1   15.80    2.40
   9 -15   1   17.70    2.30
  10 -15   1   17.00    1.70
  10 -15   1   15.40    2.30
  10 -15   1   15.40    2.30
  11 -15   1   46.80    2.50
  11 -15   1   46.60    3.60
  12 -15   1   17.00    1.50
  12 -15   1   11.80    2.20
  13 -15   1    5.50    1.90
  -8 -14   1    0.30    1.30
  -7 -14   1    2.90    1.40
  -6 -14   1   16.70    2.20
  -5 -14   1   16.40    2.20
  -5 -14   1   19.10    2.20
  -4 -14   1   50.29    3.20
  -4 -14   1   46.00    3.20
  -4 -14   1   52.39    3.10
  -3 -14   1   51.79    2.90
  -3 -14   1   53.99    3.30
  -3 -14   1   46.80    3.20
  -2 -14   1   37.90    2.50
  -2 -14   1   38.30    3.00
  -2 -14   1   36.20    2.80
  -1 -14   1    2.10    1.30
  -1 -14   1    5.10    1.50
  -1 -14   1    2.10    1.10
  -1 -14   1    3.20    1.10
   0 -14   1   11.90    1.80
   0 -14   1   11.50    1.60
   0 -14   1   13.60    1.60
   0 -14   1   10.40    1.90
   1 -14   1   14.80    1.90
   1 -14   1   15.60    1.70
   1 -14   1   16.70    2.30
   1 -14   1   16.50    1.90
   2 -14   1   12.90    1.70
   2 -14   1   13.40    1.80
   2 -14   1   11.60    1.50
   2 -14   1   16.60    1.90
   2 -14   1   13.80    2.10
   3 -14   1   41.90    2.80
   3 -14   1   49.10    3.20
   3 -14   1   45.00    2.60
   3 -14   1   44.90    3.30
   4 -14   1  161.88    6.10
   4 -14   1  171.18    5.80
   4 -14   1  160.38    4.80
   4 -14   1  163.18    5.40
   5 -14   1  173.48    5.70
   5 -14   1  180.68    5.10
   5 -14   1  183.48    6.20
   5 -14   1  186.48    6.50
   6 -14   1   62.09    3.70
   6 -14   1   50.19    2.60
   6 -14   1   53.89    3.20
   6 -14   1   46.60    3.30
   7 -14   1   59.39    3.30
   7 -14   1   57.19    3.80
   7 -14   1   56.09    3.60
   7 -14   1   64.69    2.90
   8 -14   1   32.00    2.80
   8 -14   1   36.90    3.10
   8 -14   1   34.40    2.30
   8 -14   1   33.70    3.30
   9 -14   1    9.90    1.80
   9 -14   1   14.80    2.20
   9 -14   1   11.40    1.90
   9 -14   1   12.70    1.60
   9 -14   1   14.60    2.20
  10 -14   1   13.30    1.60
  10 -14   1   12.30    2.00
  10 -14   1   10.60    1.90
  10 -14   1    9.40    2.00
  10 -14   1   12.20    1.80
  11 -14   1   75.99    4.20
  11 -14   1   77.59    3.10
  12 -14   1   78.39    3.00
  12 -14   1   78.29    4.30
  13 -14   1   18.70    2.60
  13 -14   1   19.40    1.60
  14 -14   1   10.80    2.50
  -9 -13   1    6.70    1.80
  -8 -13   1    4.00    1.50
  -7 -13   1   37.10    3.00
  -6 -13   1   32.50    2.80
  -5 -13   1    9.90    1.90
  -5 -13   1   11.40    1.70
  -4 -13   1   13.40    1.70
  -4 -13   1   12.30    1.80
  -4 -13   1   14.00    1.90
  -3 -13   1    8.50    1.60
  -3 -13   1    6.90    1.30
  -3 -13   1    9.40    1.70
  -2 -13   1    6.60    1.50
  -2 -13   1   10.10    1.50
  -2 -13   1   13.90    2.00
  -2 -13   1   10.50    1.50
  -1 -13   1   -0.50    0.80
  -1 -13   1   -0.80    0.80
  -1 -13   1    0.50    0.80
  -1 -13   1    0.10    0.90
   0 -13   1   56.69    2.80
   0 -13   1   54.39    3.30
   0 -13   1   57.79    2.70
   0 -13   1   60.19    3.10
   1 -13   1  142.19    4.40
   1 -13   1  134.39    4.20
   1 -13   1  130.99    5.10
   1 -13   1  141.79    4.70
   2 -13   1  107.99    3.70
   2 -13   1  103.59    3.80
   2 -13   1  112.99    4.10
   2 -13   1  108.09    4.60
   3 -13   1  108.09    4.10
   3 -13   1  112.89    4.70
   3 -13   1  106.19    4.10
   3 -13   1  114.99    3.80
   3 -13   1  117.89    4.50
   4 -13   1  119.29    4.90
   4 -13   1  118.09    4.30
   4 -13   1  115.19    4.60
   4 -13   1  115.99    3.80
   5 -13   1   72.89    3.70
   5 -13   1   75.39    3.50
   5 -13   1   68.69    2.90
   5 -13   1   76.19    4.00
   6 -13   1    6.00    1.50
   6 -13   1    2.30    1.30
   6 -13   1    3.20    1.00
   6 -13   1    3.00    1.20
   7 -13   1   60.19    3.60
   7 -13   1   56.49    3.10
   7 -13   1   55.39    2.60
   7 -13   1   63.19    3.60
   7 -13   1   60.19    2.90
   8 -13   1  131.79    4.80
   8 -13   1  126.29    4.00
   8 -13   1  127.59    5.10
   8 -13   1  127.09    5.20
   8 -13   1  128.79    4.60
   9 -13   1   83.09    4.20
   9 -13   1   86.39    4.00
   9 -13   1   80.79    3.20
   9 -13   1   88.89    4.40
   9 -13   1   84.09    3.80
  10 -13   1   35.20    2.30
  10 -13   1   42.90    3.30
  10 -13   1   36.60    2.80
  10 -13   1   34.70    2.80
  10 -13   1   38.80    3.00
  11 -13   1   50.69    3.50
  11 -13   1   48.00    2.50
  11 -13   1   52.29    3.70
  11 -13   1   56.49    3.50
  12 -13   1   34.90    3.20
  12 -13   1   34.90    2.30
  13 -13   1    4.90    1.10
  13 -13   1    4.40    1.70
  14 -13   1    9.50    1.20
  14 -13   1    6.20    1.80
 -10 -12   1   12.30    2.00
  -9 -12   1    7.30    1.80
  -8 -12   1   18.00    2.20
  -7 -12   1   37.50    2.90
  -6 -12   1   50.89    3.20
  -6 -12   1   45.00    3.00
  -5 -12   1   13.50    1.80
  -5 -12   1   19.10    2.20
  -4 -12   1    3.60    1.20
  -4 -12   1    4.50    1.20
  -4 -12   1    4.40    1.30
  -3 -12   1   15.30    1.70
  -3 -12   1   16.70    2.00
  -3 -12   1   13.80    1.70
  -2 -12   1   25.80    2.00
  -2 -12   1   24.40    2.10
  -2 -12   1   27.10    2.00
  -2 -12   1   24.60    2.20
  -1 -12   1   91.49    3.60
  -1 -12   1   85.49    3.30
  -1 -12   1   91.59    3.90
  -1 -12   1   90.99    3.30
   0 -12   1  158.88    5.40
   0 -12   1  160.38    4.60
   0 -12   1  163.18    5.00
   0 -12   1  160.48    4.70
   1 -12   1  462.15   10.10
   1 -12   1  448.76    9.50
   1 -12   1  445.46   10.60
   1 -12   1  442.56    9.60
   2 -12   1  150.48    5.20
   2 -12   1  142.19    4.30
   2 -12   1  142.99    4.20
   2 -12   1  143.49    4.60
   3 -12   1   48.50    2.40
   3 -12   1   46.40    2.60
   3 -12   1   52.09    3.00
   3 -12   1   51.09    2.70
   3 -12   1   53.29    2.90
   4 -12   1   68.09    3.40
   4 -12   1   65.29    2.70
   4 -12   1   73.69    3.60
   4 -12   1   69.29    3.10
   5 -12   1  105.39    3.50
   5 -12   1  102.29    3.90
   5 -12   1  109.19    3.50
   5 -12   1  120.49    4.60
   5 -12   1  106.49    4.30
   6 -12   1   71.39    2.80
   6 -12   1   75.29    3.30
   6 -12   1   78.19    3.70
   6 -12   1   81.09    3.80
   6 -12   1   73.29    3.00
   7 -12   1   72.09    3.20
   7 -12   1   73.49    3.30
   7 -12   1   65.59    3.50
   7 -12   1   66.19    3.50
   7 -12   1   70.19    2.80
   8 -12   1  264.07    7.00
   8 -12   1  252.77    7.40
   8 -12   1  256.57    7.00
   8 -12   1  256.37    6.30
   8 -12   1  273.57    7.60
   9 -12   1  107.29    4.50
   9 -12   1   96.59    4.20
   9 -12   1   93.19    4.20
   9 -12   1  107.39    4.20
   9 -12   1   99.59    3.50
  10 -12   1   19.20    2.20
  10 -12   1   19.50    2.30
  10 -12   1   22.80    1.90
  10 -12   1   18.10    2.30
  11 -12   1   37.40    2.20
  11 -12   1   34.40    3.10
  11 -12   1   37.90    3.00
  11 -12   1   32.60    2.90
  12 -12   1   46.20    2.50
  12 -12   1   48.60    3.30
  12 -12   1   45.90    3.50
  13 -12   1    4.20    1.60
  13 -12   1    5.30    1.20
  14 -12   1   -0.90    0.80
  14 -12   1    1.00    1.30
  15 -12   1   19.90    2.30
  11  11  -1    7.70    1.90
 -11 -11   1    8.20    1.80
 -10 -11   1   68.79    3.90
  -9 -11   1   31.60    2.90
  -8 -11   1   12.40    1.90
  -7 -11   1    0.70    1.10
  -6 -11   1    5.90    1.40
  -6 -11   1    8.10    1.50
  -5 -11   1    0.90    1.00
  -5 -11   1   -0.30    0.90
  -5 -11   1    1.00    0.90
  -4 -11   1   31.90    2.20
  -4 -11   1   26.60    2.10
  -4 -11   1   27.70    2.20
  -3 -11   1  335.77    8.30
  -3 -11   1  341.77    8.20
  -3 -11   1  326.47    7.80
  -3 -11   1  355.36    8.00
  -2 -11   1  351.76    8.30
  -2 -11   1  356.36    8.00
  -2 -11   1  361.66    8.70
  -2 -11   1  348.67    7.90
  -1 -11   1  198.28    5.40
  -1 -11   1  197.98    5.80
  -1 -11   1  191.68    5.10
  -1 -11   1  193.98    5.10
   0 -11   1   52.89    2.80
   0 -11   1   51.69    2.40
   0 -11   1   51.49    2.30
   0 -11   1   47.20    2.40
   1 -11   1  112.29    3.50
   1 -11   1  117.59    3.80
   1 -11   1  108.79    4.10
   1 -11   1  109.19    3.50
   2 -11   1   42.60    2.00
   2 -11   1   37.50    2.20
   2 -11   1   44.90    2.60
   2 -11   1   38.70    2.00
   3 -11   1   71.39    3.00
   3 -11   1   69.89    3.20
   3 -11   1   77.99    3.00
   3 -11   1   71.39    2.60
   3 -11   1   74.99    2.80
   3 -11   1   73.99    3.30
   4 -11   1  302.87    7.70
   4 -11   1  289.87    7.00
   4 -11   1  277.87    6.50
   4 -11   1  283.47    7.30
   4 -11   1  295.67    6.50
   5 -11   1  393.46    8.50
   5 -11   1  381.36    9.10
   5 -11   1  382.46    8.20
   5 -11   1  393.96    9.50
   5 -11   1  395.36    8.80
   6 -11   1  193.48    5.40
   6 -11   1  199.48    5.00
   6 -11   1  206.18    6.10
   6 -11   1  195.68    5.40
   6 -11   1  197.58    5.90
   7 -11   1   41.00    2.70
   7 -11   1   41.50    2.40
   7 -11   1   37.30    2.00
   7 -11   1   39.40    2.60
   7 -11   1   40.80    2.40
   8 -11   1  107.29    4.20
   8 -11   1  108.79    3.50
   8 -11   1  114.29    4.40
   8 -11   1  109.79    4.20
   8 -11   1  113.49    4.00
   9 -11   1   48.60    3.10
   9 -11   1   44.80    2.80
   9 -11   1   57.89    3.00
   9 -11   1   51.69    2.40
   9 -11   1   47.40    3.00
  10 -11   1    2.40    1.20
  10 -11   1   -0.30    0.90
  10 -11   1    3.10    1.30
  10 -11   1    2.30    1.00
  11 -11   1    8.50    1.60
  11 -11   1    8.10    1.70
  11 -11   1    8.60    1.80
  11 -11   1    6.80    1.10
  12 -11   1   48.00    3.20
  12 -11   1   47.70    2.50
  12 -11   1   39.10    3.30
  12 -11   1   43.70    3.40
  13 -11   1   31.00    2.90
  13 -11   1   29.60    2.20
  14 -11   1    6.10    1.20
  14 -11   1    2.40    1.30
  15 -11   1   14.40    2.10
  15 -11   1   19.90    1.70
  12  10  -1   19.50    2.40
 -12 -10   1   19.20    2.30
  11  10  -1   13.60    2.30
 -11 -10   1   13.60    2.10
  10  10  -1    9.20    1.90
 -10 -10   1   11.20    2.00
   9  10  -1   13.20    2.10
  -9 -10   1   18.30    2.30
  -8 -10   1    2.20    1.20
  -7 -10   1   27.20    2.50
  -7 -10   1   26.70    2.50
  -6 -10   1   95.59    3.90
  -6 -10   1   98.29    4.00
  -5 -10   1  246.38    6.40
  -5 -10   1  247.98    6.50
  -5 -10   1  251.37    6.80
  -4 -10   1  106.69    3.90
  -4 -10   1  104.39    3.70
  -4 -10   1  104.19    3.70
  -4 -10   1  107.09    3.80
  -3 -10   1  166.88    4.90
  -3 -10   1  173.48    5.00
  -3 -10   1  167.48    4.70
  -3 -10   1  162.88    4.60
  -2 -10   1  277.87    6.90
  -2 -10   1  279.27    6.40
  -2 -10   1  268.47    6.60
  -2 -10   1  272.07    6.40
  -1 -10   1   80.99    3.20
  -1 -10   1   79.29    2.80
  -1 -10   1   79.59    2.80
  -1 -10   1   78.89    3.00
   0 -10   1  174.78    5.10
   0 -10   1  174.98    4.40
   0 -10   1  175.48    4.50
   0 -10   1  170.08    4.70
   1 -10   1  297.87    6.50
   1 -10   1  298.47    6.60
   1 -10   1  290.27    7.30
   1 -10   1  287.67    6.80
  -2  10  -1  486.15    9.80
  -2  10  -1  486.65   12.10
   2 -10   1  449.95    9.30
   2 -10   1  469.75    9.80
   2 -10   1  469.65   10.40
   2 -10   1  473.65    9.50
   2 -10   1  465.45    8.90
  -3  10  -1  138.39    4.30
  -3  10  -1  129.39    3.80
   3 -10   1  133.49    3.50
   3 -10   1  127.89    3.60
   3 -10   1  130.19    3.70
   3 -10   1  134.89    4.40
   3 -10   1  132.49    3.90
   3 -10   1  130.29    3.90
  -4  10  -1  237.48    5.60
  -4  10  -1  245.08    7.20
   4 -10   1  229.88    5.50
   4 -10   1  227.98    5.70
   4 -10   1  227.18    5.40
   4 -10   1  236.58    6.30
   4 -10   1  232.08    6.10
  -5  10  -1  436.46    9.30
   5 -10   1  454.35    9.40
   5 -10   1  444.96    9.50
   5 -10   1  429.76   10.00
   5 -10   1  457.95    9.10
   5 -10   1  465.75   10.00
   6 -10   1  175.58    4.80
   6 -10   1  166.78    5.20
   6 -10   1  176.18    5.20
   6 -10   1  168.58    4.80
   6 -10   1  174.28    4.40
   7 -10   1   31.70    2.10
   7 -10   1   29.40    2.10
   7 -10   1   28.80    2.00
   7 -10   1   30.00    1.70
   7 -10   1   29.80    2.20
   8 -10   1   47.10    2.70
   8 -10   1   47.00    2.10
   8 -10   1   45.50    2.80
   8 -10   1   46.70    2.60
   8 -10   1   46.20    2.40
   9 -10   1   62.39    2.50
   9 -10   1   59.49    3.00
   9 -10   1   61.89    3.30
   9 -10   1   66.69    3.40
   9 -10   1   59.69    2.90
  10 -10   1   17.70    2.20
  10 -10   1   13.20    1.40
  10 -10   1   14.60    1.90
  10 -10   1   14.00    1.80
  11 -10   1   21.10    2.40
  11 -10   1   17.00    1.90
  11 -10   1   22.10    2.50
  11 -10   1   16.80    1.70
  12 -10   1   95.69    4.40
  12 -10   1   81.19    4.40
  12 -10   1   93.29    3.40
  12 -10   1  100.69    4.10
  13 -10   1   47.30    2.50
  13 -10   1   44.20    3.90
  13 -10   1   49.20    3.20
  13 -10   1   46.60    3.40
  14 -10   1    1.30    1.00
  14 -10   1    1.60    1.30
  15 -10   1    6.50    1.20
  15 -10   1    7.60    1.70
  16 -10   1   16.70    2.30
  16 -10   1   15.30    1.60
  13   9  -1   29.10    3.00
 -13  -9   1   27.90    2.90
  12   9  -1    7.20    1.90
 -12  -9   1   11.90    2.10
  11   9  -1   -0.50    1.30
 -11  -9   1    0.20    1.30
  10   9  -1    3.70    1.50
 -10  -9   1    2.20    1.30
   9   9  -1   36.70    3.00
  -9  -9   1   37.60    2.90
   8   9  -1   25.10    2.40
  -8  -9   1   31.70    2.60
  -7  -9   1  162.58    5.30
  -7  -9   1  172.48    5.50
  -6  -9   1  253.77    6.70
  -6  -9   1  259.47    6.90
  -5  -9   1  253.77    6.60
  -5  -9   1  243.88    6.10
  -5  -9   1  239.28    6.30
  -4  -9   1   85.89    3.00
  -4  -9   1   84.19    3.30
  -4  -9   1   81.09    3.10
  -4  -9   1   81.59    3.10
  -3  -9   1  144.29    4.00
  -3  -9   1  142.49    4.00
  -3  -9   1  135.89    4.20
  -3  -9   1  133.19    4.10
  -2  -9   1  220.28    5.30
  -2  -9   1  226.58    5.80
  -2  -9   1  222.58    5.60
  -2  -9   1  229.18    5.40
   1   9  -1   72.39    3.90
  -1  -9   1   66.39    2.40
  -1  -9   1   69.29    2.60
  -1  -9   1   65.79    2.40
  -1  -9   1   62.29    2.70
   0   9  -1  228.48    5.30
   0   9  -1  233.28    5.70
   0  -9   1  227.18    5.20
   0  -9   1  228.78    5.20
   0  -9   1  223.08    5.40
   0  -9   1  226.08    5.80
  -1   9  -1  517.55   10.00
  -1   9  -1  512.85   10.40
   1  -9   1  514.15   10.00
   1  -9   1  516.85    9.30
   1  -9   1  501.55   10.20
   1  -9   1  507.35   10.70
   1  -9   1  501.75    9.90
  -2   9  -1  768.62   14.00
  -2   9  -1  753.32   14.30
   2  -9   1  733.73   14.10
   2  -9   1  749.92   13.90
   2  -9   1  762.72   13.50
   2  -9   1  736.63   14.70
   2  -9   1  716.83   13.70
  -3   9  -1  288.77    6.60
  -3   9  -1  286.77    6.20
   3  -9   1  272.77    6.00
   3  -9   1  276.77    6.10
   3  -9   1  296.57    6.50
   3  -9   1  271.47    6.30
   3  -9   1  285.97    6.90
   3  -9   1  299.07    6.10
  -4   9  -1  147.99    3.90
  -4   9  -1  147.59    4.20
   4  -9   1  146.89    3.70
   4  -9   1  155.18    4.10
   4  -9   1  151.98    4.40
   4  -9   1  152.38    4.00
   4  -9   1  148.89    4.50
  -5   9  -1   97.39    3.20
  -5   9  -1   96.09    3.00
   5  -9   1   96.29    3.10
   5  -9   1  100.09    3.10
   5  -9   1   98.79    2.80
   5  -9   1   86.29    3.30
   5  -9   1   94.99    3.40
  -6   9  -1    0.00    0.60
  -6   9  -1    0.50    0.60
   6  -9   1    0.30    0.60
   6  -9   1    1.20    0.70
   6  -9   1    1.20    0.80
   6  -9   1    1.10    0.80
   6  -9   1    0.60    0.50
  -7   9  -1    0.20    0.60
   7  -9   1    1.10    0.80
   7  -9   1    0.90    0.70
   7  -9   1   -0.30    0.60
   7  -9   1   -0.30    0.50
   7  -9   1    0.20    0.60
   8  -9   1   62.29    2.60
   8  -9   1   65.99    3.10
   8  -9   1   57.99    2.90
   8  -9   1   63.69    2.40
   8  -9   1   63.29    2.80
   9  -9   1  135.59    4.70
   9  -9   1  135.19    4.30
   9  -9   1  142.69    3.90
   9  -9   1  137.49    4.80
   9  -9   1  136.39    4.70
  10  -9   1   63.79    3.30
  10  -9   1   68.19    3.00
  10  -9   1   65.69    2.60
  10  -9   1   69.19    3.60
  11  -9   1    3.20    0.90
  11  -9   1    5.20    1.50
  11  -9   1    5.50    1.40
  11  -9   1    4.10    1.20
  12  -9   1   20.80    2.30
  12  -9   1   20.30    1.80
  12  -9   1   19.80    2.10
  12  -9   1   24.40    2.80
  13  -9   1    8.00    1.60
  13  -9   1    6.00    1.70
  13  -9   1    8.30    1.30
  14  -9   1    1.30    1.20
  14  -9   1   -0.50    0.80
  15  -9   1   10.60    1.90
  15  -9   1    9.40    1.40
  16  -9   1   15.70    1.60
  16  -9   1   10.10    1.90
  13   8  -1    5.70    1.80
 -13  -8   1    8.40    1.90
  12   8  -1   11.80    2.20
 -12  -8   1    4.60    1.50
  11   8  -1   13.70    2.10
 -11  -8   1   14.10    2.10
  10   8  -1   55.99    3.50
 -10  -8   1   57.09    3.30
   9   8  -1  145.49    5.30
  -9  -8   1  146.49    5.00
   8   8  -1  125.99    4.60
  -8  -8   1  132.39    4.50
   7   8  -1   16.20    1.80
  -7  -8   1   18.80    2.00
  -7  -8   1   15.20    1.60
   6   8  -1  229.98    6.20
  -6  -8   1  236.98    6.30
  -6  -8   1  233.18    6.10
  -5  -8   1  182.98    4.80
  -5  -8   1  184.28    5.10
  -5  -8   1  189.48    5.20
  -5  -8   1  191.28    6.50
  -4  -8   1   38.60    1.90
  -4  -8   1   37.50    2.10
  -4  -8   1   39.90    2.00
  -4  -8   1   40.50    2.10
  -3  -8   1   77.29    2.60
  -3  -8   1   76.29    2.70
  -3  -8   1   82.49    2.90
  -3  -8   1   83.99    2.90
   2   8  -1  668.83   13.00
  -2  -8   1  650.93   12.50
  -2  -8   1  658.73   12.90
  -2  -8   1  651.83   12.50
  -2  -8   1  664.13   12.70
  -2  -8   1  672.53   12.50
   1   8  -1  690.83   13.30
   1   8  -1  684.23   12.80
   1   8  -1  687.63   13.20
  -1  -8   1  674.73   12.70
  -1  -8   1  667.13   12.90
  -1  -8   1  695.83   12.80
  -1  -8   1  693.43   12.70
   0   8  -1  257.47    6.00
   0   8  -1  263.07    5.70
   0   8  -1  264.57    6.00
   0  -8   1  259.17    5.60
   0  -8   1  263.07    5.50
   0  -8   1  262.67    4.90
   0  -8   1  258.87    5.80
   0  -8   1  260.17    5.60
  -1   8  -1  684.53   12.90
  -1   8  -1  677.13   12.50
  -1   8  -1  663.63   12.80
   1  -8   1  673.83   12.20
   1  -8   1  671.83   12.40
   1  -8   1  666.93   12.60
   1  -8   1  669.43   13.10
   1  -8   1  687.43   12.00
   1  -8   1  664.13   12.40
  -2   8  -1  460.25    9.20
  -2   8  -1  463.85    8.90
  -2   8  -1  460.45    9.40
  -2   8  -1  465.75    9.30
   2  -8   1  447.36    8.80
   2  -8   1  462.25    8.90
   2  -8   1  474.15    8.70
   2  -8   1  459.85    9.60
   2  -8   1  466.75    9.10
   2  -8   1  449.26    8.50
  -3   8  -1    5.10    0.80
  -3   8  -1    6.50    0.90
  -3   8  -1    5.40    0.80
  -3   8  -1    6.00    0.80
   3  -8   1    5.80    0.70
   3  -8   1    5.10    0.90
   3  -8   1    5.70    0.80
   3  -8   1    7.10    0.80
   3  -8   1    5.60    0.90
   3  -8   1    4.10    0.70
   3  -8   1    6.20    0.80
  -4   8  -1   16.90    1.30
  -4   8  -1   17.20    1.20
   4  -8   1   17.30    1.40
   4  -8   1   17.50    1.20
   4  -8   1   16.60    1.20
   4  -8   1   17.30    1.10
  -5   8  -1  268.67    6.00
  -5   8  -1  266.97    6.00
  -5   8  -1  260.17    5.70
   5  -8   1  258.77    6.20
   5  -8   1  253.17    6.00
   5  -8   1  263.57    5.50
   5  -8   1  256.37    6.20
   5  -8   1  265.47    5.30
   5  -8   1  265.67    5.90
  -6   8  -1  222.78    5.40
  -6   8  -1  219.78    5.10
   6  -8   1  220.48    5.20
   6  -8   1  218.08    4.60
   6  -8   1  212.08    5.50
   6  -8   1  210.78    4.80
   6  -8   1  219.48    5.50
   6  -8   1  219.88    5.50
  -7   8  -1   53.89    2.20
  -7   8  -1   52.69    2.30
   7  -8   1   48.90    2.10
   7  -8   1   51.59    2.30
   7  -8   1   56.69    2.60
   7  -8   1   50.39    2.40
   7  -8   1   51.59    2.00
  -8   8  -1   80.49    2.80
   8  -8   1   80.29    2.90
   8  -8   1   82.59    2.70
   8  -8   1   83.29    3.20
   8  -8   1   80.19    3.30
   8  -8   1   83.19    3.00
   9  -8   1  169.98    5.10
   9  -8   1  159.78    5.10
   9  -8   1  156.48    4.20
   9  -8   1  155.08    4.50
  10  -8   1    1.00    0.90
  10  -8   1    0.40    0.60
  10  -8   1   -0.60    0.90
  10  -8   1   -1.10    0.70
  11  -8   1    3.80    1.30
  11  -8   1    2.50    1.00
  11  -8   1    3.00    1.20
  11  -8   1    3.90    0.90
  12  -8   1   45.60    3.30
  12  -8   1   43.10    3.00
  12  -8   1   45.20    2.30
  12  -8   1   43.10    2.70
  13  -8   1   47.40    3.00
  13  -8   1   47.10    3.50
  13  -8   1   49.50    2.60
  14  -8   1   12.10    1.50
  14  -8   1   11.90    1.90
  15  -8   1   12.20    1.90
  15  -8   1   14.90    1.70
  16  -8   1   46.60    2.70
  16  -8   1   47.60    3.40
  14   7  -1    6.70    1.80
  13   7  -1   31.30    3.00
 -13  -7   1   27.80    2.70
  12   7  -1   28.80    2.80
 -12  -7   1   38.50    3.00
  11   7  -1   48.90    3.30
 -11  -7   1   46.70    3.10
  10   7  -1   90.99    4.10
 -10  -7   1   87.99    3.90
  -9  -7   1  204.28    6.00
   8   7  -1  230.58    6.40
  -8  -7   1  239.48    6.80
  -8  -7   1  235.98    6.30
  -7  -7   1   47.50    2.60
  -7  -7   1   45.00    2.40
   6   7  -1   97.59    3.40
  -6  -7   1   95.59    3.30
  -6  -7   1   93.49    3.40
   5   7  -1  259.37    6.10
  -5  -7   1  254.67    5.90
  -5  -7   1  248.98    5.90
  -5  -7   1  248.78    5.70
  -5  -7   1  252.57    6.20
   4   7  -1  425.36    8.80
  -4  -7   1  424.36    8.60
  -4  -7   1  428.36    8.60
  -4  -7   1  413.36    8.60
  -4  -7   1  421.76    8.90
   3   7  -1  574.34   11.50
   3   7  -1  557.74   11.50
  -3  -7   1  597.04   11.40
  -3  -7   1  560.14   11.20
  -3  -7   1  586.94   11.00
  -3  -7   1  568.04   11.20
  -3  -7   1  568.04   11.00
   2   7  -1 1128.79   20.40
   2   7  -1 1169.08   20.90
   2   7  -1 1137.69   20.80
  -2  -7   1 1123.29   20.60
  -2  -7   1 1159.98   20.40
  -2  -7   1 1169.08   20.50
  -2  -7   1 1168.98   20.50
  -2  -7   1 1156.38   20.40
   1   7  -1 1019.40   18.50
   1   7  -1 1006.70   18.10
   1   7  -1 1023.10   18.50
  -1  -7   1 1027.80   18.00
  -1  -7   1  982.40   18.20
  -1  -7   1 1007.20   18.00
  -1  -7   1 1044.20   18.10
  -1  -7   1 1019.90   18.00
   0   7  -1   79.39    2.50
   0   7  -1   76.59    2.50
   0   7  -1   81.39    2.30
   0   7  -1   78.59    2.30
   0  -7   1   75.49    2.20
   0  -7   1   77.59    2.20
   0  -7   1   78.49    1.80
   0  -7   1   77.29    2.40
   0  -7   1   78.79    2.20
   0  -7   1   75.89    2.20
  -1   7  -1    2.70    0.60
  -1   7  -1    5.00    0.60
  -1   7  -1    3.00    0.50
  -1   7  -1    2.80    0.60
   1  -7   1    4.10    0.50
   1  -7   1    3.60    0.60
   1  -7   1    3.10    0.60
   1  -7   1    3.50    0.60
   1  -7   1    3.70    0.50
   1  -7   1    2.40    0.40
  -2   7  -1  431.66    8.10
  -2   7  -1  436.76    8.40
  -2   7  -1  418.96    8.40
  -2   7  -1  428.06    8.10
   2  -7   1  428.86    8.30
   2  -7   1  418.56    8.70
   2  -7   1  414.96    8.00
   2  -7   1  429.36    8.00
   2  -7   1  425.96    8.00
   2  -7   1  417.56    7.80
   2  -7   1  404.46    8.20
  -3   7  -1  268.97    5.70
  -3   7  -1  286.57    6.00
  -3   7  -1  269.37    5.90
  -3   7  -1  283.27    5.70
   3  -7   1  274.77    6.20
   3  -7   1  269.57    5.80
   3  -7   1  283.97    5.60
   3  -7   1  283.67    5.70
   3  -7   1  289.67    6.10
   3  -7   1  279.67    5.80
   3  -7   1  281.87    5.80
   3  -7   1  276.47    5.30
  -4   7  -1  126.49    3.10
  -4   7  -1  131.49    3.20
  -4   7  -1  127.59    3.40
  -4   7  -1  128.89    3.40
   4  -7   1  129.69    3.40
   4  -7   1  123.29    3.60
   4  -7   1  127.29    3.10
   4  -7   1  122.49    3.20
   4  -7   1  125.29    3.50
  -5   7  -1  280.07    6.00
  -5   7  -1  281.67    6.10
  -5   7  -1  278.67    5.70
  -5   7  -1  280.27    5.80
   5  -7   1  278.67    6.20
   5  -7   1  267.17    6.20
   5  -7   1  278.87    6.20
   5  -7   1  265.47    5.80
   5  -7   1  267.97    5.60
  -6   7  -1  335.37    6.90
  -6   7  -1  347.67    7.20
  -6   7  -1  332.07    7.20
   6  -7   1  334.07    7.40
   6  -7   1  338.27    6.50
   6  -7   1  322.37    6.60
   6  -7   1  329.37    7.00
   6  -7   1  333.57    7.40
   6  -7   1  343.17    7.30
  -7   7  -1   24.80    1.50
  -7   7  -1   26.30    1.50
   7  -7   1   25.70    1.30
   7  -7   1   25.30    1.50
   7  -7   1   24.80    1.50
   7  -7   1   27.10    1.80
  -8   7  -1   23.20    1.50
  -8   7  -1   23.00    1.60
   8  -7   1   23.30    1.50
   8  -7   1   23.50    1.80
   8  -7   1   22.10    1.90
   8  -7   1   23.40    1.60
   8  -7   1   23.30    1.40
   9  -7   1  230.08    6.10
   9  -7   1  226.08    5.40
   9  -7   1  239.28    6.50
   9  -7   1  235.48    5.80
  10  -7   1   44.50    2.40
  10  -7   1   47.20    2.20
  10  -7   1   46.00    2.80
  10  -7   1   48.70    2.70
  11  -7   1    6.30    1.50
  11  -7   1    2.50    1.10
  11  -7   1    4.40    1.10
  11  -7   1    2.80    0.90
  12  -7   1   23.80    1.80
  12  -7   1   18.70    2.30
  12  -7   1   19.00    1.90
  13  -7   1   98.99    4.70
  13  -7   1  102.39    3.60
  13  -7   1  104.79    4.20
  14  -7   1   36.60    3.20
  14  -7   1   41.00    2.90
  14  -7   1   43.30    2.50
  15  -7   1    1.80    1.30
  15  -7   1    1.30    1.00
  16  -7   1   68.59    3.20
  16  -7   1   58.19    3.60
  14   6  -1   13.70    2.20
  13   6  -1   44.80    3.40
  12   6  -1  152.18    5.50
 -12  -6   1  147.99    5.30
  11   6  -1   73.69    3.70
 -11  -6   1   62.49    3.40
  10   6  -1   34.80    2.70
 -10  -6   1   36.10    2.50
   9   6  -1   53.29    2.90
  -9  -6   1   58.09    2.80
   8   6  -1   47.00    2.60
  -8  -6   1   46.90    2.40
  -8  -6   1   42.80    2.50
   7   6  -1   51.59    2.90
   7   6  -1   49.10    2.50
  -7  -6   1   49.90    2.50
  -7  -6   1   49.80    2.40
   6   6  -1  338.47    7.40
  -6  -6   1  329.47    7.50
  -6  -6   1  333.67    7.30
   5   6  -1  979.00   18.10
   5   6  -1 1006.60   18.00
  -5  -6   1  941.31   18.10
  -5  -6   1 1001.40   17.90
  -5  -6   1  968.20   17.60
  -5  -6   1  993.00   17.90
  -5  -6   1  993.50   18.20
   4   6  -1  495.75    9.70
   4   6  -1  486.15    9.90
   4   6  -1  485.55    9.90
  -4  -6   1  471.25    9.60
  -4  -6   1  493.75    9.40
  -4  -6   1  493.55    9.50
  -4  -6   1  486.25    9.40
  -4  -6   1  475.25    9.60
  -4  -6   1  471.85    9.60
   3   6  -1  132.79    3.70
   3   6  -1  130.59    3.40
   3   6  -1  130.29    3.60
   3   6  -1  127.59    3.30
  -3  -6   1  125.69    3.40
  -3  -6   1  126.89    3.40
  -3  -6   1  126.89    3.40
  -3  -6   1  131.09    3.30
   2   6  -1   52.29    2.00
   2   6  -1   47.00    1.70
   2   6  -1   53.09    1.80
   2   6  -1   48.80    2.00
  -2  -6   1   51.19    1.80
  -2  -6   1   48.80    1.80
  -2  -6   1   50.89    1.70
  -2  -6   1   51.69    1.80
  -2  -6   1   51.59    1.80
   1   6  -1  125.39    3.10
   1   6  -1  134.09    3.40
   1   6  -1  135.59    3.20
   1   6  -1  133.79    3.40
  -1  -6   1  133.69    3.20
  -1  -6   1  134.99    3.10
  -1  -6   1  139.09    3.40
  -1  -6   1  130.59    3.20
  -1  -6   1  132.29    3.30
   0   6  -1    2.40    0.60
   0   6  -1    2.20    0.40
   0   6  -1    2.40    0.50
   0   6  -1    2.30    0.50
   0  -6   1    2.30    0.40
   0  -6   1    2.70    0.40
   0  -6   1    2.00    0.50
   0  -6   1    2.80    0.50
  -1   6  -1   52.79    1.80
  -1   6  -1   54.09    1.70
  -1   6  -1   57.39    1.90
  -1   6  -1   54.69    1.70
   1  -6   1   53.09    1.50
   1  -6   1   53.19    1.60
   1  -6   1   53.19    1.50
   1  -6   1   52.39    1.70
   1  -6   1   51.39    1.50
  -2   6  -1  229.28    5.00
  -2   6  -1  231.28    4.60
  -2   6  -1  233.18    4.70
  -2   6  -1  231.98    4.90
   2  -6   1  236.28    4.50
   2  -6   1  229.68    5.20
   2  -6   1  234.08    4.50
   2  -6   1  235.38    4.70
   2  -6   1  233.88    4.80
   2  -6   1  234.48    4.80
  -3   6  -1  142.69    3.30
  -3   6  -1  147.29    3.50
  -3   6  -1  150.78    3.20
  -3   6  -1  144.09    3.50
   3  -6   1  150.28    3.20
   3  -6   1  147.39    3.50
   3  -6   1  147.59    3.00
   3  -6   1  145.99    3.70
   3  -6   1  145.69    3.00
   3  -6   1  142.19    3.60
   3  -6   1  144.59    3.40
   3  -6   1  145.99    3.40
  -4   6  -1   24.60    1.30
  -4   6  -1   24.90    1.20
  -4   6  -1   25.40    1.10
  -4   6  -1   24.80    1.10
   4  -6   1   25.90    1.10
   4  -6   1   25.10    1.20
   4  -6   1   25.80    0.90
   4  -6   1   25.90    1.40
  -5   6  -1   31.20    1.30
  -5   6  -1   31.60    1.30
  -5   6  -1   31.10    1.40
  -5   6  -1   31.60    1.50
   5  -6   1   33.30    1.50
   5  -6   1   33.40    1.70
   5  -6   1   31.20    1.20
   5  -6   1   31.40    1.50
   5  -6   1   29.60    1.30
   5  -6   1   31.80    1.00
  -6   6  -1  204.38    4.50
  -6   6  -1  210.48    4.60
  -6   6  -1  214.38    4.90
  -6   6  -1  209.68    4.90
   6  -6   1  209.58    4.40
   6  -6   1  197.28    4.90
   6  -6   1  211.08    4.80
   6  -6   1  210.38    5.20
   6  -6   1  200.38    4.60
  -7   6  -1    0.60    0.50
  -7   6  -1   -0.20    0.40
  -7   6  -1    0.30    0.50
   7  -6   1    0.30    0.50
   7  -6   1    0.60    0.40
   7  -6   1    0.30    0.40
   7  -6   1   -0.10    0.40
   7  -6   1    0.60    0.60
   7  -6   1    0.40    0.50
  -8   6  -1   34.40    1.80
  -8   6  -1   31.80    1.60
   8  -6   1   32.60    2.10
   8  -6   1   34.10    1.70
   8  -6   1   31.50    1.50
   8  -6   1   32.70    1.90
   9  -6   1    5.40    0.90
   9  -6   1    4.30    1.10
   9  -6   1    3.60    0.90
   9  -6   1    5.00    1.00
  10  -6   1   77.69    3.30
  10  -6   1   78.69    3.10
  10  -6   1   73.09    3.50
  10  -6   1   75.79    2.70
  11  -6   1   44.80    2.40
  11  -6   1   45.30    2.20
  11  -6   1   42.60    2.80
  12  -6   1   45.50    2.60
  12  -6   1   44.30    2.30
  12  -6   1   43.10    3.00
  13  -6   1  125.29    4.10
  13  -6   1  116.59    5.00
  13  -6   1  115.89    4.40
  14  -6   1   21.70    2.50
  14  -6   1   25.40    2.50
  14  -6   1   30.80    2.20
  15  -6   1    1.50    0.90
  15  -6   1    0.20    1.20
  16  -6   1    3.20    1.40
  16  -6   1    5.90    1.40
  17  -6   1   29.20    2.40
  15   5  -1   39.70    3.50
  14   5  -1   33.60    3.00
  13   5  -1   40.60    3.10
  12   5  -1   33.90    2.80
 -12  -5   1   32.30    3.00
  11   5  -1   13.40    2.00
 -11  -5   1   13.70    1.80
  10   5  -1   17.70    1.90
 -10  -5   1   19.60    1.90
   9   5  -1  184.78    5.30
   9   5  -1  185.88    5.50
  -9  -5   1  187.98    5.20
   8   5  -1  473.25   10.20
   8   5  -1  475.75   10.00
  -8  -5   1  469.35   10.10
  -8  -5   1  453.75    9.80
   7   5  -1  327.27    7.30
   7   5  -1  315.97    7.10
  -7  -5   1  305.47    7.00
  -7  -5   1  304.37    7.10
   6   5  -1  353.76    7.50
   6   5  -1  353.26    7.70
  -6  -5   1  361.06    7.50
  -6  -5   1  345.17    7.60
   5   5  -1  167.58    4.20
   5   5  -1  165.38    4.40
   5   5  -1  166.28    4.10
   5   5  -1  160.58    4.30
  -5  -5   1  162.68    4.00
  -5  -5   1  166.88    4.20
  -5  -5   1  166.38    4.10
  -5  -5   1  160.98    4.20
  -5  -5   1  160.28    4.20
   4   5  -1  170.98    4.20
   4   5  -1  168.08    4.10
   4   5  -1  171.58    4.30
   4   5  -1  162.78    3.90
  -4  -5   1  165.08    4.10
  -4  -5   1  165.38    4.10
  -4  -5   1  168.98    4.20
  -4  -5   1  173.28    4.00
  -4  -5   1  162.38    4.10
   3   5  -1    4.40    0.60
   3   5  -1    4.00    0.60
   3   5  -1    4.80    0.70
   3   5  -1    5.00    0.70
  -3  -5   1    4.90    0.70
  -3  -5   1    4.00    0.60
  -3  -5   1    5.50    0.70
   2   5  -1   96.59    2.50
   2   5  -1   95.39    2.70
   2   5  -1  102.59    2.80
  -2  -5   1   96.99    2.60
  -2  -5   1   95.49    2.50
  -2  -5   1   96.59    2.60
   1   5  -1  843.12   15.10
   1   5  -1  864.51   14.90
   1   5  -1  872.41   14.90
   1   5  -1  815.72   15.10
  -1  -5   1  823.52   14.80
  -1  -5   1  827.12   14.20
  -1  -5   1  867.51   14.90
  -1  -5   1  845.92   14.90
   0   5  -1   56.69    1.80
   0   5  -1   58.19    1.60
   0   5  -1   58.09    1.80
   0  -5   1   53.19    1.60
   0  -5   1   56.09    1.60
   0  -5   1   56.29    1.70
   0  -5   1   57.69    1.40
  -1   5  -1  814.72   13.90
  -1   5  -1  799.02   14.20
  -1   5  -1  787.92   14.10
  -1   5  -1  816.42   13.90
   1  -5   1  813.92   13.90
   1  -5   1  789.92   14.00
   1  -5   1  783.02   13.80
   1  -5   1  794.42   13.80
  -2   5  -1   68.59    1.80
  -2   5  -1   66.89    1.90
  -2   5  -1   68.99    1.90
  -2   5  -1   70.89    1.70
   2  -5   1   68.09    1.80
   2  -5   1   68.79    1.90
   2  -5   1   67.99    1.60
  -3   5  -1  965.50   16.80
  -3   5  -1  967.90   16.90
  -3   5  -1  967.90   16.60
  -3   5  -1  971.30   16.70
   3  -5   1  977.50   17.10
   3  -5   1  969.50   16.70
   3  -5   1  936.11   17.00
   3  -5   1  966.50   16.40
   3  -5   1  958.60   16.50
   3  -5   1  971.30   16.40
  -4   5  -1    8.00    0.60
  -4   5  -1    8.10    0.70
  -4   5  -1    7.90    0.70
  -4   5  -1    7.80    0.70
   4  -5   1    7.70    0.70
   4  -5   1   10.80    0.90
   4  -5   1   10.00    0.50
  -5   5  -1   13.60    0.90
  -5   5  -1   12.70    0.90
  -5   5  -1   12.90    0.80
  -5   5  -1   12.30    0.80
   5  -5   1   12.80    0.90
   5  -5   1   12.80    1.10
   5  -5   1   12.80    0.90
   5  -5   1   11.80    0.60
   5  -5   1   12.40    0.70
   5  -5   1   11.20    1.00
  -6   5  -1  174.98    3.90
  -6   5  -1  176.18    4.20
  -6   5  -1  180.28    4.20
  -6   5  -1  176.98    3.90
   6  -5   1  178.78    4.60
   6  -5   1  168.88    4.30
   6  -5   1  179.68    4.00
   6  -5   1  174.38    3.90
   6  -5   1  173.58    4.00
   6  -5   1  180.38    4.00
  -7   5  -1   34.80    1.60
  -7   5  -1   34.60    1.70
  -7   5  -1   32.80    1.50
   7  -5   1   35.20    1.90
   7  -5   1   35.10    1.30
   7  -5   1   35.40    1.40
   7  -5   1   34.70    1.60
   7  -5   1   32.70    1.40
   7  -5   1   33.10    1.80
  -8   5  -1  279.27    6.30
  -8   5  -1  279.77    6.00
   8  -5   1  274.57    6.10
   8  -5   1  271.87    6.40
   8  -5   1  267.77    5.80
   8  -5   1  270.17    6.70
  -9   5  -1  175.08    4.90
   9  -5   1  172.38    4.60
   9  -5   1  175.58    4.30
   9  -5   1  173.18    5.20
   9  -5   1  178.08    4.90
  10  -5   1  467.65    9.50
  10  -5   1  475.85    9.90
  10  -5   1  460.45   10.60
  11  -5   1   26.20    1.70
  11  -5   1   29.40    2.40
  11  -5   1   27.70    2.00
  12  -5   1    4.40    1.10
  12  -5   1    8.40    1.60
  12  -5   1    3.80    1.00
  13  -5   1   72.69    3.80
  13  -5   1   69.59    3.00
  13  -5   1   69.79    3.40
  14  -5   1   51.49    3.20
  14  -5   1   51.49    2.80
  14  -5   1   46.00    3.20
  15  -5   1   53.69    2.90
  15  -5   1   49.10    3.20
  16  -5   1   28.50    2.80
  16  -5   1   34.70    2.70
  17  -5   1   62.89    3.30
  15   4  -1   45.20    3.50
  14   4  -1    5.30    1.60
  13   4  -1   29.20    2.60
  12   4  -1  127.99    4.80
  11   4  -1  140.19    4.80
 -11  -4   1  136.79    4.70
  10   4  -1   74.89    3.40
  10   4  -1   68.19    3.20
 -10  -4   1   77.59    3.20
   9   4  -1  393.56    8.90
   9   4  -1  385.36    8.70
  -9  -4   1  390.06    8.60
   8   4  -1  327.17    7.50
   8   4  -1  340.57    7.70
  -8  -4   1  329.37    7.40
  -8  -4   1  341.77    7.70
   7   4  -1   92.39    3.00
  -7  -4   1   90.69    2.90
  -7  -4   1   93.19    3.10
   6   4  -1  148.09    3.80
   6   4  -1  147.19    3.10
   6   4  -1  143.69    3.90
   6   4  -1  143.89    3.90
  -6  -4   1  138.99    3.90
  -6  -4   1  148.19    4.00
  -6  -4   1  140.69    3.80
  -6  -4   1  149.09    3.80
   5   4  -1  554.74   10.80
   5   4  -1  563.04   10.70
   5   4  -1  565.24   10.90
  -5  -4   1  551.84   10.50
  -5  -4   1  544.05   10.70
  -5  -4   1  558.04   10.60
  -5  -4   1  562.84   10.70
   4   4  -1  211.08    4.60
   4   4  -1  218.68    4.70
   4   4  -1  214.58    4.80
   4   4  -1  210.58    4.80
  -4  -4   1  214.08    4.70
  -4  -4   1  208.98    4.80
  -4  -4   1  210.98    4.70
   3   4  -1   26.80    1.20
   3   4  -1   29.20    1.30
  -3  -4   1   26.80    1.20
  -3  -4   1   28.70    1.20
  -3  -4   1   28.10    1.20
   2   4  -1  506.15    9.40
   2   4  -1  506.05    9.40
   2   4  -1  510.35    9.10
  -2  -4   1  494.25    9.20
  -2  -4   1  507.35    9.20
  -2  -4   1  499.65    9.20
   1   4  -1  595.74   10.60
   1   4  -1  587.44   10.40
   1   4  -1  607.34   10.40
   1   4  -1  554.84   10.60
  -1  -4   1  605.44   10.60
  -1  -4   1  592.44   10.50
  -1  -4   1  582.14   10.50
  -1  -4   1  584.04   10.00
   0   4  -1  422.86    7.80
   0   4  -1  425.26    7.50
   0   4  -1  430.56    7.60
   0   4  -1  424.46    7.70
   0  -4   1  395.06    7.50
   0  -4   1  428.56    7.60
   0  -4   1  431.36    7.40
   0  -4   1  405.46    7.50
  -1   4  -1  451.65    8.00
  -1   4  -1  452.35    8.20
  -1   4  -1  449.06    8.10
  -1   4  -1  461.95    7.90
   1  -4   1  457.55    8.10
   1  -4   1  437.06    7.90
   1  -4   1  448.86    8.00
   1  -4   1  450.35    7.90
  -2   4  -1  496.15    8.90
  -2   4  -1  504.55    8.90
  -2   4  -1  504.05    8.70
  -2   4  -1  502.45    8.80
   2  -4   1  491.45    8.70
   2  -4   1  494.95    8.60
   2  -4   1  486.95    9.00
   2  -4   1  509.65    8.80
   2  -4   1  510.55    9.10
  -3   4  -1   56.19    1.40
  -3   4  -1   53.69    1.40
  -3   4  -1   52.39    1.50
  -3   4  -1   54.39    1.50
   3  -4   1   54.29    1.30
   3  -4   1   53.49    1.70
   3  -4   1   55.09    1.30
   3  -4   1   54.69    1.50
   3  -4   1   53.69    1.70
  -4   4  -1  105.89    2.40
  -4   4  -1  101.79    2.50
  -4   4  -1  104.59    2.30
  -4   4  -1  102.69    2.50
   4  -4   1  103.89    2.20
   4  -4   1  108.79    2.80
   4  -4   1  106.59    2.20
   4  -4   1  104.69    2.50
   4  -4   1  101.79    2.70
  -5   4  -1  119.79    2.90
  -5   4  -1  119.49    2.90
  -5   4  -1  119.59    2.70
  -5   4  -1  117.39    2.70
   5  -4   1  115.39    2.50
   5  -4   1  116.09    2.80
   5  -4   1  122.49    2.70
   5  -4   1  113.19    3.00
   5  -4   1  120.19    2.60
   5  -4   1  120.29    3.20
  -6   4  -1  564.04   10.50
  -6   4  -1  558.94   10.50
  -6   4  -1  566.24   10.20
  -6   4  -1  560.54   10.20
   6  -4   1  540.55   10.60
   6  -4   1  540.25   10.30
   6  -4   1  563.84   10.00
   6  -4   1  550.74   10.90
   6  -4   1  570.64   10.20
  -7   4  -1  377.06    7.60
  -7   4  -1  375.56    7.60
  -7   4  -1  346.17    8.10
  -7   4  -1  373.76    7.30
   7  -4   1  364.86    8.00
   7  -4   1  375.26    7.20
   7  -4   1  364.26    7.70
   7  -4   1  369.96    7.50
  -8   4  -1  167.28    4.10
  -8   4  -1  171.28    4.40
   8  -4   1  166.78    4.50
   8  -4   1  163.38    4.00
   8  -4   1  162.08    4.70
   8  -4   1  167.08    4.20
  -9   4  -1  127.19    4.30
   9  -4   1  130.19    3.50
   9  -4   1  124.99    4.20
   9  -4   1  126.59    3.70
  10  -4   1  170.88    4.80
  10  -4   1  168.78    4.40
  10  -4   1  160.28    5.10
  11  -4   1   33.30    1.90
  11  -4   1   30.70    2.30
  11  -4   1   33.80    2.20
  12  -4   1   38.20    2.20
  12  -4   1   38.00    2.40
  12  -4   1   34.50    2.60
  13  -4   1   93.09    4.20
  13  -4   1   92.79    3.60
  13  -4   1   99.89    4.10
  14  -4   1   57.39    3.40
  14  -4   1   64.69    3.50
  14  -4   1   67.09    3.10
  15  -4   1   22.90    2.50
  15  -4   1   27.00    2.30
  16  -4   1   14.20    2.10
  16  -4   1   18.50    2.00
  17  -4   1   41.70    3.00
  16   3  -1   10.60    1.90
  15   3  -1   26.30    2.60
  14   3  -1   27.10    2.50
  13   3  -1    6.00    1.50
  12   3  -1  146.79    5.00
  12   3  -1  142.59    5.10
  11   3  -1  175.48    5.50
  11   3  -1  158.68    5.10
  10   3  -1   55.59    2.80
  10   3  -1   47.40    2.60
 -10  -3   1   55.69    2.70
   9   3  -1   81.89    3.00
   9   3  -1   80.29    3.10
  -9  -3   1   79.79    2.90
   8   3  -1  144.99    4.20
   8   3  -1  134.89    3.90
   8   3  -1  143.99    3.50
  -8  -3   1  146.69    4.00
  -8  -3   1  144.39    4.10
   7   3  -1   61.89    2.40
   7   3  -1   67.19    2.70
   7   3  -1   65.09    2.40
   7   3  -1   69.89    2.10
  -7  -3   1   67.69    2.40
  -7  -3   1   67.19    2.40
   6   3  -1  543.55   10.50
   6   3  -1  533.65   10.70
   6   3  -1  561.04   10.70
   6   3  -1  557.94   10.70
  -6  -3   1  541.35   10.80
  -6  -3   1  565.74   10.50
  -6  -3   1  552.54   10.60
   5   3  -1  170.88    3.90
   5   3  -1  181.08    4.10
   5   3  -1  168.98    4.10
  -5  -3   1  171.68    4.10
  -5  -3   1  170.08    4.10
  -5  -3   1  173.08    4.00
   4   3  -1  533.45   10.10
   4   3  -1  540.45    9.80
   4   3  -1  538.55   10.00
   4   3  -1  534.95   10.10
  -4  -3   1  534.45    9.90
  -4  -3   1  537.95   10.10
  -4  -3   1  546.45   10.00
   3   3  -1  415.96    7.90
   3   3  -1  417.06    7.90
   3   3  -1  429.66    7.70
  -3  -3   1  414.46    7.80
  -3  -3   1  417.16    7.90
  -3  -3   1  426.86    7.90
   2   3  -1  214.18    4.30
   2   3  -1  214.38    4.30
   2   3  -1  213.58    4.10
  -2  -3   1  209.98    4.20
  -2  -3   1  204.98    4.20
  -2  -3   1  211.88    4.20
   1   3  -1  219.48    4.20
   1   3  -1  219.48    4.30
   1   3  -1  221.88    4.30
   1   3  -1  225.78    4.10
  -1  -3   1  220.78    4.30
  -1  -3   1  218.48    3.90
  -1  -3   1  217.58    4.20
   0   3  -1   43.00    1.10
   0   3  -1   42.10    1.20
   0   3  -1   44.00    1.10
   0   3  -1   43.10    1.20
   0  -3   1   42.00    1.10
   0  -3   1   41.80    1.00
   0  -3   1   40.30    1.10
  -1   3  -1 9984.90  166.28
  -1   3  -1 9973.30  167.38
   1  -3   1 9999.00  167.88
  -2   3  -1   96.69    1.90
  -2   3  -1   93.09    2.00
  -2   3  -1   97.69    1.90
  -2   3  -1   92.99    2.00
   2  -3   1   92.69    1.80
   2  -3   1   93.29    2.20
   2  -3   1   94.99    2.20
   2  -3   1   93.49    1.80
  -3   3  -1  908.41   15.20
  -3   3  -1  877.41   15.30
  -3   3  -1  898.81   15.40
  -3   3  -1  899.41   15.20
   3  -3   1  875.01   15.10
   3  -3   1  917.91   15.30
   3  -3   1  879.71   15.50
   3  -3   1  899.61   15.10
   3  -3   1  883.71   15.70
  -4   3  -1  655.43   11.70
  -4   3  -1  674.13   11.50
  -4   3  -1  665.33   11.70
  -4   3  -1  664.73   11.50
   4  -3   1  652.23   12.00
   4  -3   1  668.53   11.40
   4  -3   1  657.13   11.90
   4  -3   1  654.33   11.40
   4  -3   1  656.53   11.60
  -5   3  -1  204.38    4.30
  -5   3  -1  201.48    4.10
  -5   3  -1  204.78    4.10
  -5   3  -1  204.98    4.30
   5  -3   1  200.28    4.00
   5  -3   1  200.28    4.20
   5  -3   1  199.78    3.90
   5  -3   1  201.98    4.50
   5  -3   1  199.98    4.60
  -6   3  -1  654.93   11.70
  -6   3  -1  649.14   11.70
  -6   3  -1  658.43   12.00
  -6   3  -1  633.44   11.90
   6  -3   1  637.14   11.80
   6  -3   1  629.54   12.20
   6  -3   1  652.83   11.60
   6  -3   1  645.74   11.60
   6  -3   1  657.53   11.50
   6  -3   1  651.53   12.10
  -7   3  -1  371.66    7.70
  -7   3  -1  361.36    7.90
  -7   3  -1  380.56    7.40
  -7   3  -1  373.26    7.70
   7  -3   1  368.56    7.80
   7  -3   1  378.16    8.00
   7  -3   1  370.06    7.30
   7  -3   1  376.96    7.50
   7  -3   1  376.46    7.10
  -8   3  -1   56.79    2.20
  -8   3  -1   55.39    2.10
   8  -3   1   53.89    1.90
   8  -3   1   53.29    2.40
   8  -3   1   52.49    2.10
   9  -3   1   70.79    2.90
   9  -3   1   71.29    2.70
   9  -3   1   71.39    2.40
  10  -3   1  261.27    6.10
  10  -3   1  266.87    6.50
  10  -3   1  263.37    6.80
  11  -3   1   98.09    3.70
  11  -3   1   95.69    3.30
  11  -3   1  105.89    4.00
  12  -3   1   30.90    2.30
  12  -3   1   30.00    2.30
  12  -3   1   28.60    2.00
  13  -3   1  120.89    4.60
  13  -3   1  132.19    4.70
  13  -3   1  122.89    4.20
  14  -3   1  118.39    4.70
  14  -3   1  124.29    4.30
  14  -3   1  131.29    4.90
  15  -3   1    9.50    1.70
  15  -3   1   12.50    1.70
  16  -3   1   10.20    1.80
  16  -3   1    7.20    1.70
  17  -3   1   18.50    2.20
  16   2  -1   20.50    2.60
  15   2  -1   52.89    3.50
  14   2  -1   53.69    3.30
  13   2  -1   35.80    2.90
  13   2  -1   36.30    2.70
  12   2  -1  120.29    4.50
  12   2  -1  120.39    4.40
  11   2  -1  103.99    3.80
  11   2  -1   99.49    3.90
  10   2  -1   44.10    2.90
  10   2  -1   38.20    2.30
 -10  -2   1   37.00    2.20
   9   2  -1    0.20    0.60
   9   2  -1    0.20    0.60
   9   2  -1    0.90    0.60
  -9  -2   1    1.30    0.70
   8   2  -1   95.99    2.80
   8   2  -1   93.89    3.10
   8   2  -1   98.19    3.10
  -8  -2   1   95.59    3.10
  -8  -2   1   98.69    3.00
   7   2  -1  284.17    6.40
   7   2  -1  285.97    6.30
   7   2  -1  298.87    6.20
   7   2  -1  276.97    6.20
  -7  -2   1  294.27    6.50
  -7  -2   1  288.07    6.50
  -7  -2   1  289.77    6.10
  -7  -2   1  290.27    6.30
  -7  -2   1  263.77    6.30
   6   2  -1  217.08    5.00
   6   2  -1  211.98    4.90
   6   2  -1  220.28    5.30
   6   2  -1  225.48    5.00
  -6  -2   1  225.68    4.80
  -6  -2   1  220.68    5.10
  -6  -2   1  222.08    5.10
  -6  -2   1  221.28    4.90
   5   2  -1  512.65    9.50
   5   2  -1  507.25    9.30
   5   2  -1  495.95    9.50
  -5  -2   1  497.45    9.60
  -5  -2   1  510.65    9.30
  -5  -2   1  501.45    9.40
   4   2  -1  348.17    6.60
   4   2  -1  351.56    6.80
   4   2  -1  347.67    6.90
   4   2  -1  357.76    6.70
  -4  -2   1  359.96    6.60
  -4  -2   1  343.17    6.80
  -4  -2   1  351.76    6.70
   3   2  -1   40.40    1.30
   3   2  -1   40.70    1.40
  -3  -2   1   50.19    1.40
  -3  -2   1   40.70    1.30
  -3  -2   1   43.70    1.30
   2   2  -1  556.44   10.10
   2   2  -1  587.44   10.00
   2   2  -1  572.64   10.10
  -2  -2   1  580.04   10.10
  -2  -2   1  565.04   10.10
   1   2  -1   93.99    2.00
   1   2  -1   90.89    2.00
   1   2  -1   97.59    1.90
  -1  -2   1   93.19    2.00
  -2   2  -1  864.21   14.60
  -2   2  -1  845.02   14.70
  -2   2  -1  882.81   14.40
  -2   2  -1  881.21   14.50
   2  -2   1  866.51   14.90
   2  -2   1  852.51   14.50
   2  -2   1  854.61   14.50
   2  -2   1  864.41   14.80
  -3   2  -1 1221.48   19.90
  -3   2  -1 1198.48   19.90
  -3   2  -1 1167.68   20.10
  -3   2  -1 1180.08   20.10
   3  -2   1 1192.58   20.00
   3  -2   1 1179.78   20.20
   3  -2   1 1179.98   20.30
   3  -2   1 1133.99   19.80
   3  -2   1 1190.18   20.20
  -4   2  -1 1067.29   17.80
  -4   2  -1 1044.00   17.80
  -4   2  -1 1059.29   18.00
  -4   2  -1 1028.70   18.00
   4  -2   1 1051.09   17.90
   4  -2   1 1032.80   17.70
   4  -2   1 1046.30   17.80
   4  -2   1 1030.90   18.20
   4  -2   1 1043.80   18.30
  -5   2  -1  129.49    3.10
  -5   2  -1  126.39    2.90
  -5   2  -1  129.39    3.00
  -5   2  -1  131.39    2.90
  -5   2  -1  126.79    3.00
   5  -2   1  124.19    3.20
   5  -2   1  129.59    3.00
   5  -2   1  127.29    3.10
   5  -2   1  128.79    2.80
   5  -2   1  129.49    2.80
  -6   2  -1  423.86    7.90
  -6   2  -1  411.76    8.10
  -6   2  -1  414.96    7.80
  -6   2  -1  406.56    8.10
  -6   2  -1  420.46    8.10
   6  -2   1  420.56    7.80
   6  -2   1  407.06    7.90
   6  -2   1  407.46    7.70
   6  -2   1  410.46    8.30
   6  -2   1  421.36    7.80
   6  -2   1  401.96    8.20
  -7   2  -1 1118.69   20.30
  -7   2  -1 1158.88   20.30
  -7   2  -1 1146.09   19.90
  -7   2  -1 1136.89   20.30
   7  -2   1 1143.39   19.80
   7  -2   1 1130.59   19.90
   7  -2   1 1091.79   20.00
   7  -2   1 1124.39   20.40
  -8   2  -1  219.18    5.30
  -8   2  -1  216.68    5.00
   8  -2   1  210.68    5.10
   8  -2   1  215.08    4.90
   8  -2   1  217.38    5.40
   9  -2   1   89.79    3.10
   9  -2   1   84.49    2.70
   9  -2   1   79.89    2.90
  10  -2   1  397.46    9.00
  10  -2   1  410.66    8.90
  10  -2   1  395.16    8.40
  11  -2   1  364.66    8.60
  11  -2   1  372.26    8.20
  11  -2   1  367.66    8.60
  12  -2   1   82.59    3.30
  12  -2   1   87.69    3.60
  12  -2   1   87.89    3.70
  13  -2   1   49.80    2.90
  13  -2   1   55.69    3.20
  13  -2   1   51.19    2.70
  14  -2   1  112.59    4.70
  14  -2   1  108.89    4.10
  15  -2   1   20.10    2.10
  15  -2   1   25.50    2.70
  16  -2   1    2.00    1.30
  16  -2   1    2.10    1.30
  16   1  -1   11.10    2.00
  15   1  -1  113.09    4.70
  14   1  -1   65.09    3.50
  14   1  -1   55.59    3.50
  13   1  -1   76.19    3.70
  13   1  -1   78.89    3.60
  12   1  -1   11.20    1.60
  12   1  -1   10.90    1.60
  11   1  -1   65.69    2.80
  11   1  -1   62.39    3.00
  11   1  -1   65.59    2.90
  10   1  -1    3.20    0.90
  10   1  -1    4.30    0.90
  10   1  -1    4.20    1.10
   9   1  -1    6.40    0.90
   9   1  -1    5.50    1.00
   9   1  -1    4.40    1.00
  -9  -1   1    4.00    0.80
   8   1  -1  579.64   11.40
   8   1  -1  582.94   11.30
   8   1  -1  595.74   11.50
  -8  -1   1  583.54   11.40
  -8  -1   1  596.74   11.30
   7   1  -1  205.68    4.80
   7   1  -1  202.68    4.90
   7   1  -1  207.98    4.90
   7   1  -1  213.88    4.80
  -7  -1   1  212.28    4.90
  -7  -1   1  213.98    5.00
  -7  -1   1  205.78    5.00
   6   1  -1  264.97    5.70
   6   1  -1  256.17    5.50
   6   1  -1  258.67    5.50
  -6  -1   1  262.57    5.60
  -6  -1   1  254.77    5.60
  -6  -1   1  258.37    5.70
  -6  -1   1  253.87    5.30
  -6  -1   1  269.37    5.60
   5   1  -1   21.80    1.10
   5   1  -1   23.60    1.10
   5   1  -1   22.00    1.10
  -5  -1   1   24.50    1.10
  -5  -1   1   22.40    1.10
  -5  -1   1   21.90    1.10
  -5  -1   1   24.10    1.20
   4   1  -1  579.24   10.60
   4   1  -1  584.74   10.40
   4   1  -1  611.74   10.80
  -4  -1   1  577.04   10.60
  -4  -1   1  590.14   10.40
  -4  -1   1  569.14   10.60
   3   1  -1    1.10    0.30
   3   1  -1    1.30    0.30
   3   1  -1    0.90    0.30
  -3  -1   1    1.00    0.30
  -3  -1   1    1.40    0.30
  -3  -1   1    1.10    0.30
   2   1  -1   73.39    1.70
   2   1  -1   67.79    1.60
   2   1  -1   79.89    1.60
  -2  -1   1   68.09    1.60
  -2  -1   1   69.59    1.50
  -2  -1   1   66.39    1.60
   1   1  -1   -0.50    0.10
   1   1  -1   -0.60    0.10
   1   1  -1   -0.30    0.10
   1   1  -1   -0.40    0.10
  -1  -1   1   -0.50    0.10
  -1  -1   1   -0.60    0.10
   0  -1   1   -0.10    0.10
   0  -1   1   -0.10    0.10
   1  -1   1   -0.60    0.10
  -2   1  -1  582.64   10.80
  -2   1  -1  683.13   10.80
  -2   1  -1  646.54   10.70
   2  -1   1  564.24   10.70
   2  -1   1  655.53   10.70
   2  -1   1  667.93   11.00
   2  -1   1  642.24   11.00
  -3   1  -1 2847.02   47.30
  -3   1  -1 2728.13   47.90
  -3   1  -1 2799.82   46.90
  -3   1  -1 2760.42   47.90
   3  -1   1 2778.72   47.80
   3  -1   1 2831.52   46.40
   3  -1   1 2706.63   47.40
   3  -1   1 2865.31   47.20
   3  -1   1 2741.93   46.60
  -4   1  -1  658.43   11.70
  -4   1  -1  680.83   11.60
  -4   1  -1  636.14   11.70
  -4   1  -1  672.43   11.60
   4  -1   1  653.93   11.50
   4  -1   1  659.03   11.60
   4  -1   1  658.83   11.60
   4  -1   1  674.93   11.90
  -5   1  -1   31.60    1.30
  -5   1  -1   32.80    1.20
  -5   1  -1   32.10    1.30
  -5   1  -1   35.00    1.20
   5  -1   1   31.00    1.40
   5  -1   1   32.20    1.10
   5  -1   1   33.20    1.20
   5  -1   1   30.30    1.20
  -6   1  -1   97.69    2.50
  -6   1  -1   98.29    2.50
  -6   1  -1   97.39    2.70
  -6   1  -1   91.69    2.70
   6  -1   1   93.69    2.70
   6  -1   1   88.89    2.50
   6  -1   1   93.19    2.50
   6  -1   1   93.39    2.40
   6  -1   1   93.99    2.40
  -7   1  -1  584.84   11.30
  -7   1  -1  581.04   11.30
  -7   1  -1  606.84   11.00
  -7   1  -1  579.44   11.30
   7  -1   1  583.34   10.90
   7  -1   1  580.64   11.20
   7  -1   1  575.54   10.90
   7  -1   1  580.44   11.10
  -8   1  -1  418.36    8.80
  -8   1  -1  420.46    8.40
   8  -1   1  412.16    8.60
   8  -1   1  409.16    8.50
   8  -1   1  433.96    9.80
   8  -1   1  405.76    8.30
   9  -1   1  306.87    6.80
   9  -1   1  319.17    7.10
   9  -1   1  313.97    7.10
  10  -1   1  297.87    7.00
  10  -1   1  291.17    7.10
  10  -1   1  292.17    6.70
  11  -1   1  168.78    4.80
  11  -1   1  175.48    5.20
  11  -1   1  171.08    5.00
  12  -1   1    4.70    1.10
  12  -1   1    3.30    1.00
  12  -1   1    4.60    1.20
  13  -1   1    1.40    1.00
  13  -1   1    1.60    1.20
  14  -1   1   41.20    2.70
  14  -1   1   40.80    3.00
  15  -1   1   29.30    2.80
  15  -1   1   31.20    2.70
  16  -1   1   10.10    1.90
  16  -1   1   17.30    2.20
  16   0  -1   16.60    2.10
  15   0  -1   21.80    2.40
  15   0  -1   20.60    2.50
  14   0  -1    0.10    1.10
  14   0  -1   -1.00    1.00
  13   0  -1    0.30    1.10
  13   0  -1   -0.20    0.90
  12   0  -1   11.40    1.50
  12   0  -1   11.30    1.60
  12   0  -1   12.00    1.50
  11   0  -1  174.78    5.20
  11   0  -1  167.18    4.90
  11   0  -1  172.18    4.90
  10   0  -1   74.69    2.80
  10   0  -1   75.49    3.00
  10   0  -1   67.39    2.90
   9   0  -1   26.60    1.60
   9   0  -1   25.60    1.70
   9   0  -1   24.50    1.70
   8   0  -1   53.09    2.10
   8   0  -1   52.29    2.00
   8   0  -1   53.19    2.10
  -8   0   1   52.69    2.30
  -8   0   1   52.49    2.10
  -8   0   1   55.59    2.10
   7   0  -1    0.50    0.40
   7   0  -1    0.40    0.40
   7   0  -1    0.80    0.40
   7   0  -1    0.50    0.50
  -7   0   1    0.30    0.40
  -7   0   1    0.70    0.50
  -7   0   1    0.60    0.50
  -7   0   1    0.70    0.40
   6   0  -1    4.70    0.60
   6   0  -1    3.70    0.60
   6   0  -1    4.10    0.60
  -6   0   1    4.80    0.70
  -6   0   1    4.60    0.60
  -6   0   1    4.00    0.60
  -6   0   1    4.30    0.60
   5   0  -1    9.40    0.70
   5   0  -1    8.90    0.80
   5   0  -1    9.70    0.70
  -5   0   1    9.70    0.80
  -5   0   1    8.80    0.80
  -5   0   1    9.40    0.70
   4   0  -1  224.48    4.40
   4   0  -1  227.48    4.50
   4   0  -1  231.58    4.70
  -4   0   1  228.98    4.40
  -4   0   1  215.58    4.50
  -4   0   1  223.28    4.60
   3   0  -1  342.57    6.20
   3   0  -1  349.87    6.10
   3   0  -1  349.27    6.10
  -3   0   1  335.17    6.20
  -3   0   1  288.27    6.10
  -3   0   1  359.46    6.10
   2   0  -1   64.39    1.40
  -2   0   1   67.59    1.50
   1   0  -1   -0.10    0.10
   1   0  -1   -0.10    0.10
   1   0  -1   -0.10    0.10
   1   0  -1   -0.10    0.10
   1   0  -1   -0.10    0.10
  -1   0   1   -0.20    0.10
  -1   0   1   -0.10    0.10
  -1   0   1   -0.10    0.10
   0   0  -1    0.00    0.10
   0   0  -1    0.00    0.10
   0   0   1    0.00    0.10
  -1   0  -1    0.00    0.10
  -1   0  -1    0.00    0.10
  -1   0  -1    0.00    0.10
   1   0   1    0.00    0.10
   1   0   1   -0.10    0.10
   1   0   1    0.10    0.10
  -2   0  -1    4.40    0.40
  -2   0  -1    3.10    0.40
  -2   0  -1    3.90    0.40
  -2   0  -1    3.20    0.40
   2   0   1    3.80    0.40
   2   0   1    3.40    0.40
   2   0   1    4.80    0.40
  -3   0  -1   61.19    1.60
  -3   0  -1   61.79    1.50
  -3   0  -1   61.49    1.50
  -3   0  -1   60.59    1.60
   3   0   1   60.79    1.50
   3   0   1   59.69    1.50
   3   0   1   60.39    1.60
   3   0   1   58.99    1.60
  -4   0  -1  957.80   16.20
  -4   0  -1  964.10   16.20
  -4   0  -1  910.31   16.40
  -4   0  -1  925.01   16.40
   4   0   1  923.31   16.30
   4   0   1  944.61   16.30
   4   0   1  946.31   16.30
   4   0   1  922.51   16.20
  -5   0  -1  539.15    9.70
  -5   0  -1  536.75    9.70
  -5   0  -1  536.75   10.00
  -5   0  -1  523.95   10.00
   5   0   1  536.45    9.80
   5   0   1  533.25    9.70
   5   0   1  532.65    9.80
   5   0   1  528.25    9.80
  -6   0  -1  924.11   16.90
  -6   0  -1  933.21   16.80
  -6   0  -1  947.61   16.50
   6   0   1  931.01   16.60
   6   0   1  916.61   16.60
   6   0   1  929.11   16.60
   6   0   1  927.31   16.50
   6   0   1  945.91   16.50
  -7   0  -1 1223.38   21.80
  -7   0  -1 1220.28   21.90
  -7   0  -1 1234.08   21.50
   7   0   1 1220.58   21.50
   7   0   1 1202.68   21.50
   7   0   1 1221.88   21.40
   7   0   1 1191.68   21.60
  -8   0  -1  385.86    8.40
   8   0   1  383.16    8.90
   8   0   1  379.06    7.80
   8   0   1  388.76    8.00
   8   0   1  384.16    8.10
   9   0   1   35.10    2.00
   9   0   1   32.70    1.80
   9   0   1   30.40    1.70
  10   0   1    8.30    1.20
  10   0   1    8.60    1.30
  10   0   1   10.70    1.30
  11   0   1  128.99    4.10
  11   0   1  139.39    4.60
  11   0   1  131.79    4.20
  12   0   1   26.00    2.30
  12   0   1   29.70    2.20
  13   0   1   32.30    2.70
  13   0   1   35.50    2.50
  14   0   1   77.59    3.70
  14   0   1   76.09    4.00
  15   0   1   35.80    3.00
  15   0   1   36.80    2.80
  16   0   1    8.10    1.80
  16   0   1    5.10    1.60
  17  -1  -1    8.10    1.80
  16  -1  -1    0.50    1.20
  15  -1  -1   25.80    2.60
  15  -1  -1   28.70    2.60
  14  -1  -1  129.49    5.00
  14  -1  -1  136.39    4.80
  13  -1  -1    1.40    0.90
  13  -1  -1   -0.10    0.90
  13  -1  -1    0.10    1.00
  12  -1  -1   37.90    2.50
  12  -1  -1   37.60    2.50
  12  -1  -1   36.70    2.30
  11  -1  -1  159.08    4.90
  11  -1  -1  154.78    4.50
  11  -1  -1  154.98    4.80
  10  -1  -1   62.89    2.70
  10  -1  -1   64.69    2.60
  10  -1  -1   67.39    2.90
   9  -1  -1    1.50    0.60
   9  -1  -1    1.40    0.70
   8  -1  -1  118.89    3.40
   8  -1  -1  115.99    3.20
   8  -1  -1  118.39    4.50
   8  -1  -1  118.09    3.40
  -8   1   1  115.89    3.50
   7  -1  -1  482.35    9.20
   7  -1  -1  485.15    9.30
   7  -1  -1  479.35    9.40
   7  -1  -1  483.35    9.40
  -7   1   1  478.45    9.20
  -7   1   1  483.35    9.30
  -7   1   1  474.05    9.50
  -7   1   1  475.05    9.50
   6  -1  -1   12.70    0.90
   6  -1  -1   13.80    0.90
   6  -1  -1   11.90    0.90
   6  -1  -1   14.60    0.90
  -6   1   1   16.00    1.00
  -6   1   1   14.30    0.90
  -6   1   1   14.20    0.90
  -6   1   1   13.40    1.00
   5  -1  -1  115.29    2.80
   5  -1  -1  118.79    2.80
   5  -1  -1  115.49    2.80
   5  -1  -1  116.19    2.80
  -5   1   1  116.49    2.90
  -5   1   1  119.09    2.70
  -5   1   1  114.89    2.90
   4  -1  -1 2176.28   36.30
   4  -1  -1 2112.89   36.70
   4  -1  -1 2133.49   36.20
   4  -1  -1 2171.28   36.30
  -4   1   1 2206.08   36.20
  -4   1   1 2171.18   36.80
  -4   1   1 2103.79   36.40
   3  -1  -1 3171.98   53.29
   3  -1  -1 3160.88   54.19
   3  -1  -1 3224.98   53.29
  -3   1   1 3259.27   53.59
  -3   1   1 3041.00   54.79
  -3   1   1 3135.89   54.49
   2  -1  -1  607.04   12.10
   2  -1  -1  729.53   12.00
  -2   1   1  793.42   12.00
  -2   1   1  695.53   12.10
   1  -1  -1    0.00    0.10
   1  -1  -1    0.00    0.10
  -1   1   1    0.00    0.10
  -1   1   1    0.00    0.10
  -1   1   1    0.00    0.10
   0  -1  -1   -3.00    0.10
   0  -1  -1   -3.00    0.10
   0  -1  -1   -2.90    0.10
   0   1   1   -2.80    0.10
   0   1   1   -2.70    0.10
   0   1   1   -3.10    0.10
  -1  -1  -1  386.26    6.90
   1   1   1  401.46    6.70
   1   1   1  387.86    7.00
  -2  -1  -1  647.74   11.00
  -2  -1  -1  613.24   11.20
  -2  -1  -1  635.04   11.10
   2   1   1  662.23   10.80
   2   1   1  622.04   11.00
   2   1   1  636.84   11.20
  -3  -1  -1 4588.14   78.19
  -3  -1  -1 4593.84   76.79
  -3  -1  -1 4512.25   78.79
   3   1   1 4674.43   76.79
   3   1   1 4472.65   77.49
   3   1   1 4369.06   77.99
  -4  -1  -1 2935.11   49.80
  -4  -1  -1 2957.40   49.00
  -4  -1  -1 2897.61   50.39
   4   1   1 2891.81   49.80
   4   1   1 2973.20   49.10
   4   1   1 2820.12   49.70
   4   1   1 2983.10   49.40
  -5  -1  -1  785.02   13.90
  -5  -1  -1  780.42   14.20
  -5  -1  -1  780.32   14.10
   5   1   1  778.82   13.90
   5   1   1  776.82   14.10
   5   1   1  764.82   14.00
   5   1   1  783.12   13.70
  -6  -1  -1  495.95    9.20
  -6  -1  -1  486.45    9.50
  -6  -1  -1  489.45    9.60
   6   1   1  477.95    9.20
   6   1   1  486.45    9.10
   6   1   1  490.05    9.40
   6   1   1  487.95    9.20
   6   1   1  472.85    9.40
  -7  -1  -1  274.87    5.80
  -7  -1  -1  268.17    7.00
  -7  -1  -1  276.07    6.20
   7   1   1  271.27    5.70
   7   1   1  271.07    6.00
   7   1   1  266.37    5.80
   7   1   1  261.37    6.00
   8   1   1  197.78    4.90
   8   1   1  204.78    4.80
   8   1   1  216.08    5.20
   9   1   1   28.70    1.60
   9   1   1   26.70    1.70
   9   1   1   25.10    1.80
  10   1   1  174.48    4.90
  10   1   1  182.58    5.20
  10   1   1  172.78    4.70
  11   1   1  148.39    4.60
  11   1   1  143.89    4.80
  12   1   1   63.09    3.10
  12   1   1   70.49    3.50
  13   1   1   10.50    1.60
  13   1   1   11.60    1.90
  14   1   1   30.60    2.90
  14   1   1   30.90    2.60
  15   1   1   25.50    2.70
  15   1   1   34.20    2.90
  16   1   1    4.00    1.60
  16   1   1    2.70    1.60
  17  -2  -1   19.70    2.40
  16  -2  -1    2.60    1.30
  16  -2  -1    3.00    1.50
  15  -2  -1    8.00    1.70
  15  -2  -1    6.80    1.40
  14  -2  -1   82.29    3.90
  14  -2  -1  101.89    4.30
  14  -2  -1  100.09    4.00
  13  -2  -1   31.90    2.30
  13  -2  -1   33.80    2.60
  13  -2  -1   34.20    2.60
  12  -2  -1    8.40    1.50
  12  -2  -1    7.30    1.30
  12  -2  -1    8.00    1.40
  11  -2  -1   60.89    2.70
  11  -2  -1   63.29    2.90
  11  -2  -1   62.19    3.10
  10  -2  -1   60.29    2.50
  10  -2  -1   61.89    2.70
  10  -2  -1   61.59    2.90
   9  -2  -1   15.00    1.30
   8  -2  -1   22.20    1.40
  -8   2   1   22.20    1.40
   7  -2  -1  703.63   12.90
   7  -2  -1  693.33   13.00
   7  -2  -1  708.13   12.80
   7  -2  -1  692.33   13.00
   7  -2  -1  689.43   12.90
  -7   2   1  694.53   12.80
  -7   2   1  707.33   13.20
  -7   2   1  723.43   12.90
  -7   2   1  688.23   13.10
   6  -2  -1 1067.79   18.80
   6  -2  -1 1044.00   18.80
   6  -2  -1 1087.19   18.80
   6  -2  -1 1060.19   18.80
  -6   2   1 1070.59   18.60
  -6   2   1 1045.90   18.90
  -6   2   1 1079.09   19.00
   5  -2  -1  242.68    4.90
   5  -2  -1  241.18    4.90
   5  -2  -1  241.38    4.90
   5  -2  -1  235.28    4.90
  -5   2   1  239.48    5.00
  -5   2   1  239.68    5.10
  -5   2   1  242.48    5.00
  -5   2   1  237.98    4.80
   4  -2  -1 1075.59   18.70
   4  -2  -1 1096.19   18.70
   4  -2  -1 1075.99   18.70
   4  -2  -1 1106.99   18.70
   4  -2  -1 1096.79   18.70
  -4   2   1 1028.30   18.50
  -4   2   1 1067.09   18.80
  -4   2   1 1098.29   18.80
  -4   2   1 1113.39   18.60
   3  -2  -1 1180.58   20.50
   3  -2  -1 1198.88   20.50
   3  -2  -1 1207.18   20.50
  -3   2   1 1239.28   20.40
  -3   2   1 1199.68   20.50
  -3   2   1 1186.38   20.50
   2  -2  -1   25.50    0.80
   2  -2  -1   25.20    0.90
  -2   2   1   27.40    0.80
  -2   2   1   25.70    0.90
  -2   2   1   25.60    0.90
  -2   2   1   25.80    0.80
   1  -2  -1   63.69    1.50
   1  -2  -1   61.59    1.50
  -1   2   1   65.19    1.50
  -1   2   1   63.79    1.60
   0  -2  -1 3651.73   59.99
   0  -2  -1 3465.75   60.89
   0  -2  -1 3399.26   60.79
   0   2   1 3673.83   59.99
   0   2   1 3406.56   60.89
  -1  -2  -1 5077.49   90.09
  -1  -2  -1 5482.65   90.29
  -1  -2  -1 5178.28   91.49
  -1  -2  -1 5465.55   91.29
   1   2   1 5441.76   91.49
  -2  -2  -1  107.19    2.60
  -2  -2  -1  111.59    2.60
  -2  -2  -1  109.59    2.40
  -2  -2  -1  111.59    2.40
   2   2   1  112.99    2.10
   2   2   1  107.89    2.50
  -3  -2  -1 1410.16   25.20
  -3  -2  -1 1474.05   24.90
  -3  -2  -1 1466.45   25.20
  -3  -2  -1 1477.95   25.00
   3   2   1 1447.06   25.10
   3   2   1 1465.55   25.20
   3   2   1 1502.35   24.60
   3   2   1 1485.25   25.10
  -4  -2  -1 1226.08   21.30
  -4  -2  -1 1197.78   21.60
  -4  -2  -1 1257.07   21.60
   4   2   1 1204.28   21.40
   4   2   1 1226.28   21.60
   4   2   1 1279.57   20.90
   4   2   1 1232.58   21.40
  -5  -2  -1  365.36    7.40
  -5  -2  -1  358.96    7.50
  -5  -2  -1  375.16    7.20
  -5  -2  -1  372.06    7.30
   5   2   1  378.56    6.80
   5   2   1  363.96    7.20
   5   2   1  366.66    7.40
   5   2   1  360.86    7.30
   5   2   1  364.66    7.20
  -6  -2  -1    8.70    1.00
  -6  -2  -1    9.50    0.90
  -6  -2  -1    7.80    0.90
  -6  -2  -1    9.30    1.00
   6   2   1    8.40    0.90
   6   2   1    7.90    0.70
   6   2   1    6.30    0.80
   6   2   1    7.80    0.90
   6   2   1    8.00    1.00
  -7  -2  -1  188.48    4.80
   7   2   1  182.28    4.10
   7   2   1  183.38    4.70
   7   2   1  182.08    4.50
   8   2   1  269.37    6.40
   8   2   1  264.87    5.70
   9   2   1    0.80    0.80
   9   2   1    2.20    0.80
  10   2   1   65.69    2.90
  10   2   1   66.59    3.10
  11   2   1  116.19    4.20
  11   2   1  126.39    4.50
  12   2   1   74.49    3.50
  12   2   1   75.79    3.70
  13   2   1   -0.30    1.10
  13   2   1    1.10    1.20
  14   2   1    8.10    1.80
  14   2   1    8.30    1.60
  15   2   1   12.40    2.00
  15   2   1    9.70    1.90
  17  -3  -1   14.40    2.20
  17  -3  -1   14.20    2.00
  16  -3  -1    4.00    1.40
  16  -3  -1    5.60    1.50
  15  -3  -1   19.30    2.30
  15  -3  -1   19.60    2.10
  14  -3  -1   44.00    2.80
  14  -3  -1   43.10    3.00
  14  -3  -1   39.10    2.90
  13  -3  -1   12.30    1.50
  13  -3  -1   13.40    1.80
  13  -3  -1   11.20    1.70
  12  -3  -1    6.30    1.30
  12  -3  -1    5.10    1.10
  12  -3  -1    5.90    1.40
  11  -3  -1    6.80    1.20
  11  -3  -1    5.80    1.30
  11  -3  -1    6.20    1.30
  10  -3  -1   83.09    3.00
  10  -3  -1   87.19    3.20
  10  -3  -1   89.59    3.60
   9  -3  -1  136.99    3.90
   9  -3  -1  142.79    3.90
   9  -3  -1  134.69    4.00
   8  -3  -1  218.48    5.10
   8  -3  -1  219.28    5.00
   8  -3  -1  219.48    5.20
   8  -3  -1  217.68    5.30
  -8   3   1  227.08    5.40
   7  -3  -1  785.42   14.70
   7  -3  -1  806.62   14.50
   7  -3  -1  798.92   14.70
   7  -3  -1  809.02   14.60
   7  -3  -1  800.22   14.60
  -7   3   1  791.72   14.90
  -7   3   1  809.62   14.90
  -7   3   1  817.72   14.70
   6  -3  -1  316.57    6.40
   6  -3  -1  315.07    6.40
   6  -3  -1  317.27    6.40
   6  -3  -1  326.87    6.30
   6  -3  -1  308.37    6.50
  -6   3   1  321.67    6.60
  -6   3   1  320.47    6.40
  -6   3   1  310.77    6.60
   5  -3  -1   54.39    1.70
   5  -3  -1   53.19    1.70
   5  -3  -1   56.89    1.80
   5  -3  -1   54.29    1.70
   5  -3  -1   55.09    1.80
  -5   3   1   56.49    1.80
  -5   3   1   53.19    1.80
  -5   3   1   58.39    1.70
   4  -3  -1   65.89    1.90
   4  -3  -1   70.89    1.90
   4  -3  -1   69.69    1.90
   4  -3  -1   66.89    1.90
  -4   3   1   66.69    1.90
  -4   3   1   67.29    1.90
  -4   3   1   68.79    1.80
   3  -3  -1 1040.80   17.90
   3  -3  -1 1042.90   17.90
   3  -3  -1 1041.20   17.90
   3  -3  -1 1032.70   17.90
  -3   3   1 1030.40   18.00
  -3   3   1 1024.60   17.90
  -3   3   1 1048.80   17.80
   2  -3  -1 2088.09   34.20
   2  -3  -1 1933.31   33.70
  -2   3   1 2011.00   34.90
  -2   3   1 2080.09   35.00
  -2   3   1 1869.91   33.60
  -2   3   1 2053.39   33.60
   1  -3  -1 1029.60   18.00
   1  -3  -1 1043.10   18.20
  -1   3   1 1064.99   18.20
  -1   3   1 1055.49   18.30
  -1   3   1 1101.29   18.10
   0  -3  -1 3531.45   56.89
   0  -3  -1 3310.57   58.49
   0   3   1 3231.58   57.69
   0   3   1 3405.46   56.69
   0   3   1 3311.87   57.89
  -1  -3  -1 1705.03   30.60
  -1  -3  -1 1829.72   30.40
  -1  -3  -1 1819.82   30.70
   1   3   1 1859.41   30.40
   1   3   1 1798.62   30.60
  -2  -3  -1 1232.08   21.30
  -2  -3  -1 1249.57   21.40
  -2  -3  -1 1263.47   21.10
   2   3   1 1158.48   21.30
   2   3   1 1247.88   21.30
   2   3   1 1237.08   21.20
  -3  -3  -1   94.29    2.40
  -3  -3  -1   95.29    2.60
  -3  -3  -1   90.09    2.60
  -3  -3  -1   95.19    2.70
   3   3   1   95.19    2.60
   3   3   1   89.19    2.40
   3   3   1   91.59    2.40
   3   3   1   94.89    1.80
  -4  -3  -1  412.66    7.90
  -4  -3  -1  417.96    8.00
  -4  -3  -1  420.96    8.20
  -4  -3  -1  396.56    8.20
   4   3   1  408.76    8.00
   4   3   1  415.06    8.20
   4   3   1  412.16    7.20
   4   3   1  413.06    8.00
  -5  -3  -1  159.28    4.00
  -5  -3  -1  160.58    3.80
  -5  -3  -1  158.58    4.10
  -5  -3  -1  159.08    3.80
  -5  -3  -1  155.58    3.90
   5   3   1  160.18    3.20
   5   3   1  156.18    4.00
   5   3   1  156.58    3.80
   5   3   1  155.08    3.90
   5   3   1  155.58    3.80
  -6  -3  -1   33.20    2.10
  -6  -3  -1   36.90    1.70
  -6  -3  -1   36.90    1.80
   6   3   1   36.60    1.80
   6   3   1   36.20    1.60
   6   3   1   35.70    1.80
   6   3   1   34.60    1.70
   6   3   1   36.80    1.20
   7   3   1  197.98    5.10
   7   3   1  200.28    4.90
   8   3   1  390.96    8.60
   8   3   1  378.56    8.30
   9   3   1  199.78    5.50
   9   3   1  187.58    5.20
  10   3   1    2.30    1.00
  10   3   1    4.60    1.20
  11   3   1   22.90    2.30
  11   3   1   29.80    2.30
  12   3   1    3.30    1.30
  12   3   1    2.60    1.30
  13   3   1    3.50    1.50
  13   3   1    3.60    1.30
  14   3   1    9.30    1.70
  14   3   1    9.50    2.00
  15   3   1   52.29    3.60
  17  -4  -1   43.50    3.20
  17  -4  -1   39.70    3.10
  16  -4  -1    5.80    1.50
  16  -4  -1    7.70    1.70
  15  -4  -1    6.30    1.60
  15  -4  -1    9.00    1.50
  14  -4  -1   19.70    2.20
  14  -4  -1   15.50    2.10
  14  -4  -1   18.30    1.90
  13  -4  -1   28.20    2.40
  13  -4  -1   24.60    2.10
  13  -4  -1   23.30    2.40
  12  -4  -1   17.80    1.80
  12  -4  -1   18.00    2.20
  12  -4  -1   17.50    1.90
  11  -4  -1  103.19    4.20
  11  -4  -1  103.19    3.80
  11  -4  -1  104.49    3.50
  10  -4  -1  505.05   10.30
  10  -4  -1  495.55   10.40
  10  -4  -1  455.45    9.90
  10  -4  -1  481.55   10.80
   9  -4  -1  145.19    4.20
   9  -4  -1  140.79    3.80
   9  -4  -1  137.39    4.00
   8  -4  -1   51.59    2.00
   8  -4  -1   56.79    2.10
   8  -4  -1   50.29    2.10
   8  -4  -1   53.79    2.20
  -8   4   1   55.09    2.20
   7  -4  -1  406.56    8.40
   7  -4  -1  416.46    8.30
   7  -4  -1  424.76    9.80
   7  -4  -1  420.86    8.20
   7  -4  -1  412.46    8.20
  -7   4   1  427.46    8.50
  -7   4   1  411.26    8.50
   6  -4  -1  518.15   10.20
   6  -4  -1  536.25   10.00
   6  -4  -1  547.35   10.10
   6  -4  -1  536.55   10.20
   6  -4  -1  533.55   10.10
  -6   4   1  536.75   10.40
  -6   4   1  541.85   10.30
  -6   4   1  555.74   10.10
   5  -4  -1  650.33   11.60
   5  -4  -1  628.64   11.60
   5  -4  -1  639.54   11.70
   5  -4  -1  628.04   11.80
  -5   4   1  637.04   11.80
  -5   4   1  646.44   11.90
  -5   4   1  640.94   11.50
   4  -4  -1  412.66    7.80
   4  -4  -1  398.06    7.70
   4  -4  -1  410.86    7.70
   4  -4  -1  408.06    7.70
  -4   4   1  424.06    7.60
  -4   4   1  403.76    7.80
  -4   4   1  404.26    7.80
   3  -4  -1 3091.19   51.09
   3  -4  -1 3089.19   52.39
   3  -4  -1 2988.90   51.49
  -3   4   1 3064.09   52.19
  -3   4   1 3019.10   51.69
  -3   4   1 3038.90   50.99
   2  -4  -1 1208.48   20.50
   2  -4  -1 1186.18   20.50
   2  -4  -1 1167.88   20.50
   2  -4  -1 1214.58   20.40
  -2   4   1 1163.88   20.60
  -2   4   1 1131.09   20.30
  -2   4   1 1207.98   20.60
  -2   4   1 1216.38   20.40
   1  -4  -1  543.05    9.70
   1  -4  -1  528.35    9.70
   1  -4  -1  509.05    9.70
  -1   4   1  548.45    9.60
  -1   4   1  546.35    9.80
  -1   4   1  529.65    9.90
   0  -4  -1 2056.49   35.00
   0  -4  -1 2127.99   34.80
   0  -4  -1 2025.70   34.80
   0   4   1 2054.79   35.00
   0   4   1 1994.20   34.90
   0   4   1 2084.39   34.70
  -1  -4  -1 1045.10   17.50
  -1  -4  -1 1048.00   17.70
  -1  -4  -1 1039.60   17.80
   1   4   1  998.10   17.80
   1   4   1  866.21   17.70
   1   4   1 1053.89   17.50
  -2  -4  -1  445.96    8.60
  -2  -4  -1  456.05    8.40
  -2  -4  -1  458.55    8.80
   2   4   1  440.36    8.60
   2   4   1  460.15    8.70
   2   4   1  457.35    8.50
  -3  -4  -1    2.50    0.50
  -3  -4  -1    0.50    0.40
  -3  -4  -1    1.10    0.40
  -3  -4  -1    0.50    0.30
   3   4   1    0.60    0.40
   3   4   1    0.90    0.40
   3   4   1    0.30    0.40
  -4  -4  -1  674.83   13.00
  -4  -4  -1  670.93   12.60
  -4  -4  -1  693.23   12.80
  -4  -4  -1  704.53   13.00
   4   4   1  698.03   12.70
   4   4   1  693.63   13.00
   4   4   1  692.03   12.80
   4   4   1  683.83   12.80
  -5  -4  -1  281.97    6.60
  -5  -4  -1  298.77    6.50
  -5  -4  -1  291.77    6.40
   5   4   1  293.47    6.50
   5   4   1  290.47    6.40
   5   4   1  297.47    6.40
   5   4   1  291.37    6.30
  -6  -4  -1  114.39    3.30
  -6  -4  -1  111.89    3.40
   6   4   1  113.39    3.50
   6   4   1  116.29    3.40
   6   4   1  114.79    3.40
  -7  -4  -1  161.48    4.30
   7   4   1  158.78    4.40
   7   4   1  161.18    4.60
   8   4   1  105.99    3.60
   8   4   1  107.49    3.80
   9   4   1    8.80    1.30
   9   4   1    6.50    1.30
  10   4   1    3.40    1.20
  10   4   1    4.00    1.20
  11   4   1   35.80    2.70
  11   4   1   37.80    2.70
  12   4   1   20.10    2.40
  12   4   1   23.00    2.60
  13   4   1   17.70    2.30
  13   4   1   14.70    2.60
  14   4   1   13.30    2.20
  15   4   1   19.10    2.50
  17  -5  -1   11.30    2.00
  17  -5  -1   18.50    2.20
  16  -5  -1    0.90    1.20
  16  -5  -1    0.40    1.10
  15  -5  -1    1.60    1.10
  15  -5  -1    0.30    1.20
  14  -5  -1   50.29    2.90
  14  -5  -1   43.30    3.30
  14  -5  -1   42.10    3.00
  13  -5  -1   97.59    4.00
  13  -5  -1   92.49    3.60
  13  -5  -1   92.39    4.40
  12  -5  -1   26.30    2.20
  12  -5  -1   27.40    2.70
  12  -5  -1   25.90    2.00
  11  -5  -1   87.49    3.30
  11  -5  -1  101.89    4.20
  11  -5  -1   94.19    3.60
  11  -5  -1   99.99    3.80
  10  -5  -1  245.38    6.30
  10  -5  -1  246.98    6.80
  10  -5  -1  256.77    6.50
  10  -5  -1  255.47    6.00
   9  -5  -1   94.39    3.30
   9  -5  -1   99.19    3.30
   9  -5  -1   93.89    3.00
   8  -5  -1   67.89    2.50
   8  -5  -1   67.09    2.60
   8  -5  -1   58.89    2.20
  -8   5   1   69.69    2.70
   7  -5  -1  142.49    3.40
   7  -5  -1  134.69    3.50
   7  -5  -1  137.79    3.80
   7  -5  -1  133.69    3.60
   7  -5  -1  141.99    3.60
  -7   5   1  138.29    3.90
  -7   5   1  140.19    3.60
  -7   5   1  142.69    3.80
   6  -5  -1  562.94   10.80
   6  -5  -1  579.04   10.70
   6  -5  -1  569.54   10.60
   6  -5  -1  572.44   10.70
   6  -5  -1  573.94   10.70
   6  -5  -1  563.24   11.00
   6  -5  -1  571.34   10.70
  -6   5   1  583.94   10.70
  -6   5   1  572.04   11.00
  -6   5   1  574.14   11.00
   5  -5  -1  315.57    6.40
   5  -5  -1  316.07    6.50
   5  -5  -1  324.87    6.60
   5  -5  -1  327.37    6.40
   5  -5  -1  315.87    6.70
  -5   5   1  333.47    6.70
  -5   5   1  330.37    6.70
  -5   5   1  325.47    6.40
   4  -5  -1 1081.59   19.20
   4  -5  -1 1088.29   19.10
   4  -5  -1 1054.79   19.00
   4  -5  -1 1097.19   19.00
  -4   5   1 1086.49   19.30
  -4   5   1 1105.09   19.00
  -4   5   1 1090.69   19.20
   3  -5  -1 1840.92   31.70
   3  -5  -1 1823.92   31.70
   3  -5  -1 1875.81   31.70
  -3   5   1 1859.01   31.90
  -3   5   1 1901.81   31.60
  -3   5   1 1842.92   31.90
   2  -5  -1 1723.93   30.50
   2  -5  -1 1784.02   30.60
   2  -5  -1 1803.42   30.50
  -2   5   1 1764.32   30.70
  -2   5   1 1809.12   30.70
  -2   5   1 1824.22   30.60
  -2   5   1 1798.92   30.40
   1  -5  -1  142.99    3.40
   1  -5  -1  139.59    3.30
   1  -5  -1  135.89    3.30
  -1   5   1  142.29    3.50
  -1   5   1  140.19    3.40
   0  -5  -1    1.80    0.40
   0  -5  -1    2.20    0.50
   0  -5  -1    1.70    0.40
   0   5   1    1.90    0.40
   0   5   1    1.50    0.40
   0   5   1    2.00    0.50
   0   5   1    1.70    0.50
  -1  -5  -1  180.68    4.30
  -1  -5  -1  179.58    4.20
   1   5   1  181.58    4.20
   1   5   1  185.08    4.00
   1   5   1  174.18    4.20
   1   5   1  177.68    4.20
  -2  -5  -1  123.19    3.20
  -2  -5  -1  126.39    3.30
  -2  -5  -1  114.59    3.80
   2   5   1  119.79    3.00
   2   5   1  113.59    3.20
   2   5   1  121.99    3.20
  -3  -5  -1  341.17    7.00
  -3  -5  -1  333.27    6.80
   3   5   1  270.97    6.70
   3   5   1  329.97    6.80
   3   5   1  330.37    6.80
  -4  -5  -1  423.06    8.90
  -4  -5  -1  432.26    8.60
  -4  -5  -1  428.76    8.70
   4   5   1  426.16    8.80
   4   5   1  425.36    8.80
   4   5   1  438.66    8.80
   4   5   1  425.76    8.60
  -5  -5  -1  618.54   12.00
  -5  -5  -1  622.14   12.20
   5   5   1  637.54   12.30
   5   5   1  622.84   12.20
   5   5   1  616.94   12.10
  -6  -5  -1    1.70    0.60
  -6  -5  -1    1.40    0.70
   6   5   1    2.90    0.80
   6   5   1    2.30    0.80
  -7  -5  -1    8.90    1.20
   7   5   1    6.10    1.10
   7   5   1    7.10    1.10
  -8  -5  -1    8.10    1.30
   8   5   1    8.10    1.40
   8   5   1    5.80    1.10
   9   5   1    8.40    1.50
   9   5   1    7.40    1.30
  10   5   1   10.40    1.80
  10   5   1    9.30    1.50
  11   5   1   22.10    2.40
  11   5   1   20.40    2.20
  12   5   1  118.59    4.90
  13   5   1   14.50    2.20
  14   5   1    5.30    1.70
  17  -6  -1   29.20    2.60
  17  -6  -1   23.90    2.60
  16  -6  -1   27.30    2.40
  16  -6  -1   27.70    2.70
  15  -6  -1    6.10    1.50
  15  -6  -1    5.30    1.30
  14  -6  -1   57.19    3.30
  14  -6  -1   54.59    3.00
  14  -6  -1   62.09    3.80
  13  -6  -1  156.28    4.90
  13  -6  -1  162.48    5.90
  13  -6  -1  157.48    5.30
  12  -6  -1    7.30    1.20
  12  -6  -1    7.50    1.60
  12  -6  -1    6.00    1.20
  11  -6  -1   31.20    2.20
  11  -6  -1   30.90    2.00
  11  -6  -1   28.70    2.50
  11  -6  -1   32.90    2.30
  10  -6  -1  152.08    4.80
  10  -6  -1  165.88    5.30
  10  -6  -1  154.58    4.30
  10  -6  -1  152.68    4.60
   9  -6  -1  208.58    5.40
   9  -6  -1  214.48    5.20
   9  -6  -1  210.38    5.90
   9  -6  -1  202.28    5.50
   8  -6  -1   89.39    3.10
   8  -6  -1   86.69    3.00
   8  -6  -1   93.09    2.80
   7  -6  -1  492.95    9.80
   7  -6  -1  513.65    9.80
   7  -6  -1  526.85   10.00
   7  -6  -1  498.15   10.20
   7  -6  -1  492.25   10.00
  -7   6   1  510.95    9.90
  -7   6   1  515.95   10.30
   6  -6  -1 1802.22   31.10
   6  -6  -1 1833.52   31.10
   6  -6  -1 1775.62   31.30
   6  -6  -1 1786.12   31.20
   6  -6  -1 1765.12   30.90
   6  -6  -1 1775.72   31.40
  -6   6   1 1807.52   31.40
  -6   6   1 1814.22   31.10
  -6   6   1 1815.52   31.50
   5  -6  -1  292.27    6.10
   5  -6  -1  299.07    6.30
   5  -6  -1  293.97    6.10
   5  -6  -1  297.37    6.50
   5  -6  -1  297.07    6.10
  -5   6   1  298.67    6.40
  -5   6   1  298.17    6.10
  -5   6   1  298.07    6.50
   4  -6  -1  191.78    4.70
   4  -6  -1  195.58    4.50
   4  -6  -1  202.68    4.50
   4  -6  -1  203.88    4.40
   4  -6  -1  197.78    4.50
  -4   6   1  204.18    4.40
  -4   6   1  197.68    4.70
  -4   6   1  205.18    4.70
   3  -6  -1  124.89    3.20
   3  -6  -1  126.49    3.20
   3  -6  -1  130.29    3.10
   3  -6  -1  129.29    3.20
   3  -6  -1  127.99    3.20
  -3   6   1  124.29    3.30
  -3   6   1  125.79    3.30
  -3   6   1  120.69    3.10
   2  -6  -1  256.17    5.40
   2  -6  -1  241.68    5.40
  -2   6   1  256.77    5.60
  -2   6   1  262.67    5.30
  -2   6   1  251.07    5.60
   1  -6  -1   41.30    1.70
   1  -6  -1   44.00    1.70
   1  -6  -1   41.40    1.60
  -1   6   1   41.00    1.60
  -1   6   1   43.80    1.80
  -1   6   1   43.30    1.80
  -1   6   1   41.60    1.60
   0  -6  -1  470.95    8.20
   0  -6  -1  466.25    9.20
   0  -6  -1  469.85    9.10
   0  -6  -1  470.75    9.20
   0   6   1  477.55    9.30
   0   6   1  478.75    9.10
   0   6   1  467.05    8.90
   0   6   1  475.75    9.30
  -1  -6  -1 1268.97   22.40
  -1  -6  -1 1240.28   22.20
  -1  -6  -1 1250.17   22.20
  -1  -6  -1 1229.88   22.30
   1   6   1 1267.07   22.50
   1   6   1 1257.67   22.50
   1   6   1 1277.17   22.10
   1   6   1 1305.97   22.40
  -2  -6  -1  237.58    5.40
  -2  -6  -1  238.38    5.50
  -2  -6  -1  232.58    5.30
  -2  -6  -1  241.88    5.30
   2   6   1  228.98    5.50
   2   6   1  238.58    5.40
  -3  -6  -1   40.40    1.90
  -3  -6  -1   39.30    1.80
  -3  -6  -1   36.70    1.80
  -3  -6  -1   41.10    1.90
   3   6   1   36.00    1.80
   3   6   1   40.00    1.90
   3   6   1   38.90    1.80
  -4  -6  -1    0.30    0.60
  -4  -6  -1    1.30    0.70
   4   6   1    1.70    0.60
   4   6   1    1.00    0.70
  -5  -6  -1   46.40    2.10
  -5  -6  -1   44.90    2.20
   5   6   1   48.50    2.30
  -6  -6  -1    1.60    0.70
  -6  -6  -1    1.00    1.10
   6   6   1    1.10    0.80
   6   6   1    1.30    0.80
  -7  -6  -1   17.20    1.70
   7   6   1   14.90    1.70
   7   6   1   19.60    1.90
  -8  -6  -1   68.59    3.10
   8   6   1   64.59    3.10
   8   6   1   67.79    3.20
   9   6   1   80.59    3.70
   9   6   1   75.59    3.60
  10   6   1   29.50    3.50
  10   6   1   32.10    2.70
  11   6   1   13.70    2.10
  12   6   1   39.90    3.20
  13   6   1    5.50    1.60
  14   6   1    5.80    1.70
  17  -7  -1   23.20    2.30
  16  -7  -1   27.20    2.50
  16  -7  -1   26.90    2.70
  15  -7  -1    9.80    1.60
  15  -7  -1    9.50    1.80
  14  -7  -1   43.10    3.10
  14  -7  -1   49.70    3.60
  14  -7  -1   40.50    2.70
  13  -7  -1   91.19    4.10
  13  -7  -1  105.79    4.80
  13  -7  -1   91.59    3.70
  12  -7  -1   55.69    3.50
  12  -7  -1   55.29    3.00
  12  -7  -1   56.19    3.10
  12  -7  -1   53.49    2.80
  11  -7  -1    9.50    1.50
  11  -7  -1    6.30    1.20
  11  -7  -1    7.60    1.50
  11  -7  -1    8.00    1.50
  10  -7  -1  159.18    5.40
  10  -7  -1  164.38    4.90
  10  -7  -1  173.38    5.20
  10  -7  -1  163.68    4.60
   9  -7  -1  372.26    8.60
   9  -7  -1  373.26    8.00
   9  -7  -1  363.16    8.30
   9  -7  -1  392.26    9.10
   8  -7  -1  238.28    5.70
   8  -7  -1  244.98    6.30
   8  -7  -1  241.98    6.10
   8  -7  -1  235.98    5.80
   8  -7  -1  239.88    5.60
   7  -7  -1  227.08    5.50
   7  -7  -1  245.48    5.90
   7  -7  -1  229.88    5.30
   7  -7  -1  230.78    5.60
   6  -7  -1  428.06    8.60
   6  -7  -1  441.06    8.90
   6  -7  -1  442.86    9.20
   6  -7  -1  436.66    8.60
   6  -7  -1  427.96    9.10
   6  -7  -1  431.16    8.60
  -6   7   1  437.56    8.70
  -6   7   1  450.15    9.20
   5  -7  -1  289.17    6.40
   5  -7  -1  289.37    6.60
   5  -7  -1  297.17    6.20
   5  -7  -1  287.57    6.20
  -5   7   1  295.37    6.50
  -5   7   1  289.57    6.50
  -5   7   1  295.67    6.20
   4  -7  -1    0.10    0.50
   4  -7  -1    0.90    0.40
   4  -7  -1    0.40    0.60
   4  -7  -1   -0.10    0.40
   4  -7  -1    0.90    0.60
  -4   7   1    0.60    0.50
  -4   7   1    0.00    0.40
  -4   7   1    0.40    0.40
   3  -7  -1  197.68    4.60
   3  -7  -1  196.98    4.60
   3  -7  -1  188.38    4.50
   3  -7  -1  187.58    4.50
   3  -7  -1  197.68    4.40
  -3   7   1  185.38    4.70
  -3   7   1  194.38    4.50
  -3   7   1  200.48    4.80
  -3   7   1  193.88    5.00
   2  -7  -1  312.37    6.70
   2  -7  -1  319.27    6.60
   2  -7  -1  311.97    6.60
   2  -7  -1  320.27    6.70
   2  -7  -1  320.87    6.50
   2  -7  -1  331.87    6.30
  -2   7   1  321.17    6.90
  -2   7   1  317.37    6.60
  -2   7   1  317.97    6.70
  -2   7   1  320.87    7.00
   1  -7  -1  285.67    6.10
   1  -7  -1  291.57    6.00
   1  -7  -1  277.77    6.20
   1  -7  -1  289.07    6.00
   1  -7  -1  288.27    5.40
   1  -7  -1  280.17    6.10
  -1   7   1  281.27    6.00
  -1   7   1  274.97    6.30
  -1   7   1  291.77    6.20
  -1   7   1  281.87    6.30
   0  -7  -1   51.29    1.20
   0  -7  -1   53.19    2.00
   0  -7  -1   49.20    1.90
   0  -7  -1   48.40    2.00
   0  -7  -1   51.09    2.00
   0  -7  -1   51.89    2.00
   0   7   1   56.59    2.20
   0   7   1   50.79    2.00
   0   7   1   50.59    2.10
   0   7   1   52.29    1.90
  -1  -7  -1  252.07    5.50
  -1  -7  -1  255.47    5.80
  -1  -7  -1  253.47    5.80
  -1  -7  -1  251.17    5.80
  -1  -7  -1  259.37    5.70
   1   7   1  265.57    6.00
   1   7   1  259.87    5.80
   1   7   1  254.17    6.00
  -2  -7  -1  224.68    5.30
  -2  -7  -1  222.58    6.10
  -2  -7  -1  218.28    5.10
  -2  -7  -1  205.58    5.10
  -2  -7  -1  232.78    5.10
   2   7   1  209.78    5.40
   2   7   1  207.98    5.20
   2   7   1  220.18    5.20
  -3  -7  -1   11.00    1.20
  -3  -7  -1   14.00    1.50
   3   7   1   15.60    1.50
   3   7   1   11.70    1.30
  -4  -7  -1    2.00    0.70
  -4  -7  -1    1.60    0.70
   4   7   1    1.20    0.70
   4   7   1    1.30    0.70
  -5  -7  -1   11.50    1.50
  -5  -7  -1    9.90    1.30
   5   7   1    6.20    1.00
   5   7   1    9.80    1.40
  -6  -7  -1   37.90    2.30
   6   7   1   37.30    2.40
   6   7   1   37.00    2.20
  -7  -7  -1   11.00    1.50
   7   7   1   14.90    2.00
   7   7   1   11.40    1.60
  -8  -7  -1   91.49    3.70
   8   7   1   80.79    3.70
   8   7   1   88.09    5.30
  -9  -7  -1  144.19    5.00
   9   7   1  142.29    5.10
  10   7   1   16.40    2.20
  11   7   1    8.10    1.80
  12   7   1   12.20    2.10
  13   7   1   13.10    2.10
  16  -8  -1   32.60    2.90
  16  -8  -1   34.30    2.90
  15  -8  -1    2.60    1.30
  15  -8  -1    3.10    1.20
  14  -8  -1   10.40    1.60
  14  -8  -1   12.70    1.90
  13  -8  -1   59.69    3.50
  13  -8  -1   56.69    3.00
  13  -8  -1   59.89    3.90
  13  -8  -1   56.59    3.30
  12  -8  -1  125.29    4.30
  12  -8  -1  126.39    5.20
  12  -8  -1  120.89    4.70
  12  -8  -1  131.09    4.70
  11  -8  -1   79.69    3.90
  11  -8  -1   77.49    3.50
  11  -8  -1   74.89    3.10
  11  -8  -1   68.99    3.30
  10  -8  -1  383.06    9.00
  10  -8  -1  368.96    8.60
  10  -8  -1  368.36    8.30
  10  -8  -1  368.86    9.20
   9  -8  -1  318.37    7.10
   9  -8  -1  303.17    7.60
   9  -8  -1  317.77    8.00
   9  -8  -1  306.17    7.40
   8  -8  -1   37.70    2.10
   8  -8  -1   39.50    2.30
   8  -8  -1   38.60    2.00
   8  -8  -1   41.80    2.40
   8  -8  -1   36.70    2.10
   7  -8  -1   12.30    1.40
   7  -8  -1   13.20    1.50
   7  -8  -1   12.60    1.30
   7  -8  -1    9.40    1.20
   7  -8  -1   10.20    1.30
   6  -8  -1   90.99    2.90
   6  -8  -1   95.49    3.30
   6  -8  -1   88.59    3.10
   6  -8  -1   92.69    3.10
   6  -8  -1   87.39    3.20
   5  -8  -1  218.18    5.00
   5  -8  -1  204.68    4.90
   5  -8  -1  219.68    5.50
   5  -8  -1  211.78    5.20
   5  -8  -1  216.28    5.20
  -5   8   1  216.08    5.40
   4  -8  -1   69.79    2.40
   4  -8  -1   67.39    2.50
   4  -8  -1   69.19    2.40
   4  -8  -1   64.59    2.30
  -4   8   1   70.69    2.60
  -4   8   1   66.89    2.50
   3  -8  -1  511.85   10.30
   3  -8  -1  520.35   10.30
   3  -8  -1  510.35   10.10
   3  -8  -1  536.25    9.90
   3  -8  -1  513.45   10.10
  -3   8   1  524.85   10.60
  -3   8   1  517.35   10.20
   2  -8  -1  385.16    8.30
   2  -8  -1  400.26    7.60
   2  -8  -1  394.86    8.10
   2  -8  -1  392.96    8.00
   2  -8  -1  392.46    8.10
  -2   8   1  409.86    9.70
  -2   8   1  403.16    8.50
   1  -8  -1  157.68    4.50
   1  -8  -1  152.08    4.00
   1  -8  -1  160.48    4.00
   1  -8  -1  162.68    4.10
   1  -8  -1  154.28    4.20
   1  -8  -1  154.88    3.30
  -1   8   1  161.18    4.40
   0  -8  -1    0.40    0.50
   0  -8  -1   -0.50    0.50
   0  -8  -1   -0.70    0.40
   0  -8  -1    0.90    0.50
   0   8   1    0.20    0.50
   0   8   1    0.30    0.50
   0   8   1   -0.30    0.40
  -1  -8  -1   13.10    1.30
  -1  -8  -1   12.80    1.20
  -1  -8  -1   15.10    1.30
  -1  -8  -1   16.60    1.30
   1   8   1   15.10    1.40
   1   8   1   15.90    1.30
  -2  -8  -1    3.90    0.80
  -2  -8  -1    3.70    0.80
  -2  -8  -1    2.50    0.70
   2   8   1    3.20    0.80
   2   8   1    4.50    0.90
  -3  -8  -1    0.70    0.60
  -3  -8  -1    0.80    0.60
   3   8   1    0.80    0.70
   3   8   1    0.80    0.60
  -4  -8  -1   96.69    3.40
  -4  -8  -1   91.09    3.30
   4   8   1   89.29    3.50
   4   8   1   95.09    3.30
  -5  -8  -1  164.18    4.90
  -5  -8  -1  170.98    5.00
   5   8   1  161.38    4.90
  -6  -8  -1  200.68    5.80
   6   8   1  203.88    5.80
  -7  -8  -1   41.20    2.70
   7   8   1   45.60    2.80
  -8  -8  -1   36.60    2.80
   8   8   1   39.40    2.90
  -9  -8  -1   10.20    1.80
   9   8   1   11.80    1.80
  10   8   1    6.60    1.60
  11   8   1   18.00    2.30
  12   8   1   39.50    3.30
  13   8   1   43.20    3.40
  16  -9  -1   33.30    3.20
  16  -9  -1   38.30    3.00
  15  -9  -1   16.50    2.00
  15  -9  -1   21.40    2.50
  14  -9  -1   28.20    2.70
  14  -9  -1   30.80    2.40
  13  -9  -1  113.29    4.90
  13  -9  -1  130.69    5.00
  13  -9  -1  131.69    4.50
  13  -9  -1  129.19    5.40
  12  -9  -1  102.29    4.50
  12  -9  -1  101.59    4.20
  12  -9  -1  103.79    4.70
  12  -9  -1  104.19    3.80
  11  -9  -1   18.70    1.80
  11  -9  -1   20.80    2.10
  11  -9  -1   22.30    2.30
  11  -9  -1   22.80    2.40
  10  -9  -1   18.80    1.90
  10  -9  -1   27.00    2.40
  10  -9  -1   23.50    2.30
  10  -9  -1   22.30    1.90
   9  -9  -1  186.98    5.00
   9  -9  -1  176.58    5.30
   9  -9  -1  175.28    5.20
   9  -9  -1  191.78    5.70
   9  -9  -1  189.58    5.70
   8  -9  -1   45.50    2.20
   8  -9  -1   46.70    2.70
   8  -9  -1   46.30    2.50
   8  -9  -1   43.70    2.40
   8  -9  -1   39.00    2.50
   7  -9  -1   11.10    1.20
   7  -9  -1   14.70    1.60
   7  -9  -1   13.90    1.50
   7  -9  -1   13.30    1.60
   7  -9  -1   13.00    1.40
   6  -9  -1  177.08    5.10
   6  -9  -1  173.48    4.80
   6  -9  -1  179.88    4.60
   6  -9  -1  175.88    5.10
   6  -9  -1  174.78    4.80
   5  -9  -1  232.98    5.50
   5  -9  -1  239.18    5.90
   5  -9  -1  241.78    6.20
   5  -9  -1  231.58    5.70
   4  -9  -1   45.60    2.00
   4  -9  -1   48.20    2.00
   4  -9  -1   47.20    2.20
   3  -9  -1    1.30    0.60
   3  -9  -1    1.60    0.70
   3  -9  -1    1.90    0.50
   3  -9  -1    2.30    0.70
   2  -9  -1  181.58    4.60
   2  -9  -1  184.28    4.60
   2  -9  -1  176.18    4.80
   2  -9  -1  176.88    3.90
   1  -9  -1    2.40    0.70
   1  -9  -1    1.20    0.70
   1  -9  -1    0.70    0.60
   0  -9  -1   56.19    2.30
   0  -9  -1   57.19    2.30
   0  -9  -1   50.79    2.30
  -1  -9  -1   17.70    1.50
  -1  -9  -1   14.20    1.30
  -1  -9  -1   14.30    1.40
   1   9   1   17.10    1.50
  -2  -9  -1  136.69    4.20
  -2  -9  -1  134.49    4.00
   2   9   1  136.79    4.10
  -3  -9  -1   78.79    3.10
  -3  -9  -1   78.79    3.00
   3   9   1   71.59    3.00
  -4  -9  -1   26.30    2.10
  -4  -9  -1   27.20    2.00
   4   9   1   24.10    2.00
  -5  -9  -1  132.99    4.40
  -5  -9  -1  129.69    4.80
   5   9   1  129.49    4.50
  -6  -9  -1   32.20    2.50
   6   9   1   30.50    2.50
  -7  -9  -1    0.60    1.00
   7   9   1    0.40    1.10
  -8  -9  -1   20.30    2.30
   8   9   1   18.90    2.30
  -9  -9  -1   49.80    3.40
   9   9   1   53.79    3.40
 -10  -9  -1   39.30    3.20
  10   9   1   41.20    3.20
  11   9   1   24.50    2.60
  12   9   1   39.90    3.30
  16 -10  -1   36.20    3.10
  16 -10  -1   39.80    2.90
  15 -10  -1   31.30    2.70
  15 -10  -1   23.90    2.60
  14 -10  -1   15.00    1.80
  14 -10  -1   13.90    2.10
  13 -10  -1   72.39    4.00
  13 -10  -1   77.89    3.50
  13 -10  -1   73.19    4.70
  13 -10  -1   74.19    4.10
  12 -10  -1   56.59    3.50
  12 -10  -1   59.69    3.40
  12 -10  -1   60.49    3.00
  12 -10  -1   56.79    3.60
  11 -10  -1   13.60    1.90
  11 -10  -1   15.10    2.10
  11 -10  -1   14.80    1.70
  11 -10  -1   13.60    2.00
  10 -10  -1    2.50    1.10
  10 -10  -1    0.70    0.90
  10 -10  -1    0.00    0.90
  10 -10  -1    1.70    1.10
   9 -10  -1   70.49    3.30
   9 -10  -1   73.39    3.10
   9 -10  -1   77.49    3.40
   9 -10  -1   72.69    3.50
   9 -10  -1   85.89    3.80
   8 -10  -1   63.29    3.00
   8 -10  -1   68.99    3.30
   8 -10  -1   56.39    2.60
   8 -10  -1   61.29    3.10
   8 -10  -1   61.59    3.00
   7 -10  -1   41.20    2.60
   7 -10  -1   42.60    2.60
   7 -10  -1   41.20    2.30
   7 -10  -1   43.00    2.40
   7 -10  -1   39.80    2.10
   6 -10  -1  113.09    4.10
   6 -10  -1  107.29    3.60
   6 -10  -1  116.39    4.20
   6 -10  -1  108.89    3.80
   6 -10  -1  103.79    3.50
   5 -10  -1  156.98    4.90
   5 -10  -1  150.28    4.50
   5 -10  -1  149.79    4.20
   5 -10  -1  145.69    4.80
   5 -10  -1  147.09    4.20
   4 -10  -1   21.60    1.40
   4 -10  -1   18.80    1.70
   4 -10  -1   17.90    1.50
   3 -10  -1   43.30    2.30
   3 -10  -1   40.70    2.30
   3 -10  -1   46.60    2.00
   3 -10  -1   43.00    2.10
   2 -10  -1    6.50    1.00
   2 -10  -1    3.50    0.90
   2 -10  -1    3.60    0.90
   1 -10  -1   31.20    2.00
   1 -10  -1   32.60    1.90
   1 -10  -1   34.00    1.90
   0 -10  -1   49.00    2.30
   0 -10  -1   50.39    2.50
   0 -10  -1   44.30    2.30
  -1 -10  -1   69.69    3.00
  -1 -10  -1   71.49    2.90
  -2 -10  -1  244.78    6.10
  -2 -10  -1  240.08    6.30
  -3 -10  -1  107.39    3.90
  -3 -10  -1  107.29    3.80
   3  10   1  108.59    3.90
  -4 -10  -1    0.60    0.90
  -4 -10  -1    2.70    1.00
   4  10   1    1.30    1.00
  -5 -10  -1   12.60    1.60
  -5 -10  -1   12.60    1.70
   5  10   1   12.70    1.80
  -6 -10  -1   73.29    3.60
   6  10   1   74.49    3.60
  -7 -10  -1   32.20    2.70
   7  10   1   31.90    2.70
  -8 -10  -1   34.90    2.90
   8  10   1   40.40    3.00
  -9 -10  -1   92.09    4.30
   9  10   1   81.69    4.10
 -10 -10  -1   71.39    4.00
  10  10   1   73.59    4.00
 -11 -10  -1   21.80    2.60
  11  10   1   22.10    2.70
  15 -11  -1   26.50    2.80
  15 -11  -1   35.40    2.80
  14 -11  -1    3.90    1.30
  14 -11  -1    6.40    1.70
  13 -11  -1   18.10    2.40
  13 -11  -1   20.30    2.20
  12 -11  -1   52.99    2.90
  12 -11  -1   55.69    3.60
  12 -11  -1   63.89    3.80
  12 -11  -1   67.69    3.80
  11 -11  -1   17.70    2.10
  11 -11  -1   21.10    2.40
  11 -11  -1   18.60    2.30
  11 -11  -1   20.90    2.00
  10 -11  -1   36.50    2.40
  10 -11  -1   37.40    2.80
  10 -11  -1   37.20    2.80
  10 -11  -1   44.20    3.10
   9 -11  -1  120.19    4.10
   9 -11  -1  125.89    4.60
   9 -11  -1  112.29    4.50
   9 -11  -1  130.29    4.90
   9 -11  -1  118.19    4.50
   8 -11  -1  131.89    4.90
   8 -11  -1  129.79    4.20
   8 -11  -1  129.89    4.60
   8 -11  -1  133.99    4.90
   8 -11  -1  128.29    4.50
   7 -11  -1   20.00    2.10
   7 -11  -1   14.30    1.80
   7 -11  -1   16.80    2.10
   7 -11  -1   15.80    1.60
   7 -11  -1   18.30    1.80
   6 -11  -1    1.00    0.90
   6 -11  -1    1.00    0.80
   6 -11  -1    3.30    0.90
   6 -11  -1    1.40    1.00
   6 -11  -1    3.00    1.10
   5 -11  -1   25.30    2.00
   5 -11  -1   26.50    1.70
   5 -11  -1   20.30    1.80
   5 -11  -1   24.30    2.20
   5 -11  -1   24.00    2.20
   4 -11  -1    3.10    0.90
   4 -11  -1    1.70    1.00
   4 -11  -1    1.80    0.90
   4 -11  -1    4.50    1.20
   3 -11  -1   10.60    1.30
   3 -11  -1    8.40    1.30
   3 -11  -1    9.90    1.40
   2 -11  -1  117.19    4.10
   2 -11  -1  118.29    3.80
   2 -11  -1  117.99    3.80
   1 -11  -1  227.08    5.80
   1 -11  -1  239.58    6.30
   1 -11  -1  221.78    5.80
   0 -11  -1  144.89    4.70
   0 -11  -1  138.49    4.50
   0 -11  -1  139.49    4.30
  -1 -11  -1   31.50    2.10
  -1 -11  -1   34.30    2.30
  -2 -11  -1   52.59    2.80
  -2 -11  -1   52.89    2.70
  -3 -11  -1   23.30    2.10
  -3 -11  -1   21.20    2.00
  -3 -11  -1   27.40    2.20
  -4 -11  -1   11.50    1.60
  -4 -11  -1   12.30    1.70
  -4 -11  -1   11.90    1.60
   4  11   1   11.10    2.50
  -5 -11  -1   49.50    3.70
  -5 -11  -1   55.79    3.10
   5  11   1   57.39    3.30
  -6 -11  -1  123.69    4.70
   6  11   1  122.29    4.80
  -7 -11  -1  134.69    5.10
   7  11   1  123.59    4.90
  -8 -11  -1   53.59    3.40
   8  11   1   54.79    3.50
  -9 -11  -1   35.80    3.10
   9  11   1   37.60    3.20
 -10 -11  -1   20.50    2.50
  10  11   1   22.30    2.40
  15 -12  -1   15.40    2.40
  15 -12  -1   16.10    1.90
  14 -12  -1    4.50    1.70
  14 -12  -1    2.60    1.20
  13 -12  -1    9.30    1.90
  13 -12  -1    8.10    1.60
  12 -12  -1   55.09    3.70
  12 -12  -1   50.49    2.90
  12 -12  -1   43.40    3.70
  11 -12  -1   21.50    2.50
  11 -12  -1   19.40    2.00
  11 -12  -1   19.40    2.30
  11 -12  -1   18.80    2.40
  10 -12  -1   12.50    1.60
  10 -12  -1   13.20    2.80
  10 -12  -1   12.30    2.00
  10 -12  -1   16.80    2.10
  10 -12  -1   15.80    2.00
   9 -12  -1   20.50    2.40
   9 -12  -1   19.10    2.10
   9 -12  -1   19.50    2.10
   9 -12  -1   22.50    2.40
   9 -12  -1   17.30    1.80
   8 -12  -1    9.00    1.80
   8 -12  -1    7.50    1.50
   8 -12  -1   10.80    1.60
   8 -12  -1   10.90    1.90
   8 -12  -1    7.70    1.30
   7 -12  -1    1.10    1.00
   7 -12  -1    3.10    1.00
   7 -12  -1    1.40    1.20
   7 -12  -1    1.10    0.90
   7 -12  -1    4.00    1.30
   6 -12  -1   -0.90    0.80
   6 -12  -1    0.80    1.00
   6 -12  -1    0.10    0.90
   6 -12  -1   -0.10    0.90
   5 -12  -1   33.80    2.50
   5 -12  -1   41.70    2.80
   5 -12  -1   34.90    2.30
   5 -12  -1   36.60    2.80
   4 -12  -1   45.50    2.70
   4 -12  -1   49.10    3.10
   4 -12  -1   45.50    2.50
   4 -12  -1   49.10    3.00
   3 -12  -1   36.80    2.30
   3 -12  -1   42.70    2.60
   3 -12  -1   38.20    2.60
   3 -12  -1   41.40    2.80
   2 -12  -1   65.39    2.90
   2 -12  -1   59.69    3.00
   2 -12  -1   61.29    3.40
   2 -12  -1   58.99    2.90
   2 -12  -1   59.59    3.10
   1 -12  -1   32.20    2.20
   1 -12  -1   20.70    2.20
   1 -12  -1   26.80    2.20
   1 -12  -1   24.80    2.10
   0 -12  -1    9.30    1.70
   0 -12  -1   11.90    1.60
   0 -12  -1    7.80    1.40
  -1 -12  -1    0.50    0.90
  -1 -12  -1    2.60    1.10
  -1 -12  -1    2.60    1.00
  -2 -12  -1   30.70    2.40
  -2 -12  -1   28.20    2.20
  -2 -12  -1   28.00    2.40
  -3 -12  -1   74.29    3.60
  -3 -12  -1   68.19    3.40
  -3 -12  -1   72.29    3.40
  -4 -12  -1   52.79    3.10
  -4 -12  -1   56.59    3.20
  -5 -12  -1   99.39    4.30
  -6 -12  -1   38.00    3.10
   6  12   1   40.40    3.20
  -7 -12  -1   44.70    3.40
   7  12   1   47.70    3.40
  -8 -12  -1    2.60    1.50
   8  12   1    6.60    1.70
  -9 -12  -1    8.60    1.80
   9  12   1    9.50    1.90
  14 -13  -1    5.20    1.80
  14 -13  -1    2.20    1.20
  13 -13  -1   15.20    2.20
  13 -13  -1   17.30    2.00
  12 -13  -1   58.49    3.90
  12 -13  -1   47.80    2.90
  11 -13  -1   16.70    2.30
  11 -13  -1   15.30    2.60
  11 -13  -1   15.90    1.90
  10 -13  -1    0.50    1.00
  10 -13  -1   -1.40    1.00
  10 -13  -1    1.90    1.00
  10 -13  -1    0.40    1.00
  10 -13  -1   -0.20    1.30
   9 -13  -1    5.90    1.40
   9 -13  -1    5.50    1.50
   9 -13  -1    6.00    1.40
   9 -13  -1    7.30    1.80
   9 -13  -1    4.60    1.50
   8 -13  -1   27.10    2.30
   8 -13  -1   25.20    2.60
   8 -13  -1   28.90    3.00
   8 -13  -1   29.50    2.90
   7 -13  -1    4.00    1.50
   7 -13  -1    1.50    1.20
   7 -13  -1    1.90    1.00
   7 -13  -1    3.70    1.50
   6 -13  -1   28.50    2.60
   6 -13  -1   28.20    2.70
   6 -13  -1   23.70    2.10
   6 -13  -1   23.30    2.50
   5 -13  -1  141.49    5.20
   5 -13  -1  129.49    5.30
   5 -13  -1  129.99    4.40
   5 -13  -1  131.99    4.90
   4 -13  -1   90.89    4.00
   4 -13  -1   92.99    3.70
   4 -13  -1   86.49    4.20
   4 -13  -1   94.09    4.20
   3 -13  -1   19.00    2.20
   3 -13  -1   20.30    1.90
   3 -13  -1   21.30    2.20
   2 -13  -1   35.40    2.30
   2 -13  -1   36.80    2.60
   2 -13  -1   32.50    2.50
   2 -13  -1   31.60    2.80
   1 -13  -1   59.09    3.20
   1 -13  -1   59.99    3.60
   1 -13  -1   63.79    3.00
   0 -13  -1   13.60    1.80
   0 -13  -1   14.10    1.70
   0 -13  -1   12.20    1.90
  -1 -13  -1   42.90    3.00
  -1 -13  -1   41.10    2.60
  -1 -13  -1   38.80    2.80
  -2 -13  -1  151.98    5.30
  -2 -13  -1  145.99    4.90
  -2 -13  -1  141.79    5.40
  -3 -13  -1  138.59    4.90
  -3 -13  -1  134.19    5.20
  -4 -13  -1   92.19    4.10
  -4 -13  -1   88.99    4.10
  -5 -13  -1   69.59    3.70
  -6 -13  -1   42.70    3.30
  -7 -13  -1   12.70    2.00
  -8 -13  -1    5.80    1.70
   8  13   1    6.80    1.80
  13 -14  -1    3.20    1.40
  13 -14  -1    0.40    1.40
  12 -14  -1   10.10    2.00
  12 -14  -1   11.80    1.70
  11 -14  -1   19.50    2.50
  11 -14  -1   13.50    1.90
  10 -14  -1    1.70    1.40
  10 -14  -1    1.80    1.20
  10 -14  -1   -0.30    1.00
   9 -14  -1    6.90    1.70
   9 -14  -1   10.20    1.90
   9 -14  -1    9.40    1.60
   9 -14  -1   10.30    2.00
   8 -14  -1  117.49    4.90
   8 -14  -1  115.29    5.10
   8 -14  -1  119.99    4.30
   8 -14  -1  115.19    5.20
   7 -14  -1   69.19    4.00
   7 -14  -1   63.39    3.60
   7 -14  -1   69.39    4.10
   7 -14  -1   64.89    3.20
   6 -14  -1   16.00    2.30
   6 -14  -1   17.30    2.40
   6 -14  -1   17.10    2.10
   6 -14  -1   17.40    1.90
   5 -14  -1   33.90    3.10
   5 -14  -1   34.80    3.00
   5 -14  -1   36.80    2.60
   5 -14  -1   35.20    2.80
   4 -14  -1   35.80    2.50
   4 -14  -1   40.80    2.90
   4 -14  -1   38.20    3.10
   4 -14  -1   34.00    3.10
   3 -14  -1    5.40    1.50
   3 -14  -1    5.10    1.50
   3 -14  -1    7.50    1.80
   3 -14  -1    7.10    1.40
   2 -14  -1    1.00    1.20
   2 -14  -1    2.60    1.40
   2 -14  -1    2.20    1.10
   2 -14  -1    0.80    1.20
   1 -14  -1  180.98    5.60
   1 -14  -1  182.98    6.00
   1 -14  -1  175.68    5.90
   1 -14  -1  193.18    6.60
   0 -14  -1  122.49    4.50
   0 -14  -1  128.19    5.40
   0 -14  -1  125.29    4.90
  -1 -14  -1   87.99    4.40
  -1 -14  -1   75.99    3.90
  -1 -14  -1   82.29    3.80
  -2 -14  -1   77.69    4.00
  -2 -14  -1   75.79    4.10
  -2 -14  -1   78.39    3.70
  -3 -14  -1   47.40    3.10
  -3 -14  -1   47.70    3.30
  -4 -14  -1   11.20    1.90
  -4 -14  -1    7.20    1.60
  -5 -14  -1   -0.30    1.10
  -6 -14  -1   38.80    3.10
  -7 -14  -1   22.50    2.50
  12 -15  -1    3.40    1.70
  12 -15  -1    7.30    1.50
  11 -15  -1   16.60    2.00
  11 -15  -1   14.80    2.30
  10 -15  -1    7.50    2.00
  10 -15  -1    9.30    1.60
  10 -15  -1    7.10    1.80
   9 -15  -1    4.90    1.70
   9 -15  -1    5.20    1.40
   9 -15  -1    4.80    1.70
   8 -15  -1   16.70    2.50
   8 -15  -1   19.20    2.50
   8 -15  -1   19.50    2.10
   7 -15  -1   26.90    2.70
   7 -15  -1   23.70    2.90
   7 -15  -1   31.10    2.50
   7 -15  -1   28.90    2.90
   6 -15  -1    2.80    1.60
   6 -15  -1    1.90    1.40
   6 -15  -1    4.10    1.60
   6 -15  -1    5.10    1.30
   5 -15  -1    2.30    1.40
   5 -15  -1    4.50    1.70
   5 -15  -1    5.00    1.60
   5 -15  -1    8.30    1.60
   4 -15  -1   37.80    3.10
   4 -15  -1   34.90    2.60
   4 -15  -1   38.20    3.20
   4 -15  -1   37.10    3.40
   3 -15  -1   40.60    3.50
   3 -15  -1   39.30    3.00
   3 -15  -1   45.60    2.90
   3 -15  -1   44.40    3.20
   2 -15  -1   26.20    2.40
   2 -15  -1   19.60    2.40
   2 -15  -1   26.60    2.90
   1 -15  -1   56.19    3.50
   1 -15  -1   64.79    3.30
   1 -15  -1   65.49    3.70
   1 -15  -1   67.09    4.20
   0 -15  -1   81.39    4.50
   0 -15  -1   78.19    3.80
   0 -15  -1   77.99    4.10
   0 -15  -1   81.49    4.10
  -1 -15  -1   28.30    2.50
  -1 -15  -1   29.40    2.90
  -1 -15  -1   32.60    3.20
  -2 -15  -1    5.90    1.70
  -2 -15  -1    6.30    1.60
  -3 -15  -1   16.50    2.20
  -3 -15  -1   16.00    2.30
  -4 -15  -1   20.10    2.30
  -5 -15  -1    9.00    1.80
  11 -16  -1   43.70    3.70
  11 -16  -1   40.80    2.80
  10 -16  -1   24.30    2.20
  10 -16  -1   20.80    2.70
  10 -16  -1   18.40    2.50
   9 -16  -1   25.10    2.30
   9 -16  -1   19.10    2.50
   9 -16  -1   21.60    2.80
   8 -16  -1   10.00    2.10
   8 -16  -1    8.10    2.00
   8 -16  -1   11.30    1.70
   7 -16  -1   18.50    2.60
   7 -16  -1   18.20    2.10
   7 -16  -1   14.50    2.40
   6 -16  -1    8.80    2.10
   6 -16  -1   11.60    1.70
   6 -16  -1   12.90    2.30
   5 -16  -1   31.80    3.20
   5 -16  -1   41.60    3.70
   5 -16  -1   36.70    2.80
   4 -16  -1  114.29    5.60
   4 -16  -1   99.49    4.70
   4 -16  -1  117.39    4.50
   3 -16  -1   96.79    5.10
   3 -16  -1   97.09    4.10
   3 -16  -1   96.49    4.60
   2 -16  -1   93.99    5.00
   2 -16  -1   84.69    3.90
   2 -16  -1   94.39    4.40
   1 -16  -1   22.00    2.90
   1 -16  -1   20.30    2.20
   1 -16  -1   20.00    2.60
   0 -16  -1   19.20    2.30
   0 -16  -1   21.30    2.30
   0 -16  -1   21.00    2.20
   0 -16  -1   27.00    3.10
  -1 -16  -1    8.90    1.80
  -1 -16  -1   13.50    2.40
  -2 -16  -1   13.40    2.00
  -2 -16  -1   11.40    2.10
  -3 -16  -1   45.50    3.30
  -3 -16  -1   37.10    3.30
  -4 -16  -1   50.59    3.50
   9 -17  -1    7.60    2.00
   9 -17  -1    5.80    1.40
   9 -17  -1    5.80    1.80
   8 -17  -1   30.50    2.60
   8 -17  -1   24.30    3.00
   8 -17  -1   20.10    2.50
   7 -17  -1   37.90    3.70
   7 -17  -1   52.89    3.10
   7 -17  -1   39.80    3.40
   6 -17  -1   35.50    2.70
   6 -17  -1   27.90    2.80
   6 -17  -1   32.50    3.40
   5 -17  -1   41.10    2.90
   5 -17  -1   50.79    4.00
   5 -17  -1   42.70    3.30
   4 -17  -1   34.30    3.60
   4 -17  -1   34.00    3.10
   4 -17  -1   34.50    2.80
   3 -17  -1    9.60    2.20
   3 -17  -1    9.40    1.70
   3 -17  -1   11.40    1.90
   2 -17  -1    7.00    1.80
   2 -17  -1   10.10    2.20
   2 -17  -1    6.80    1.60
   1 -17  -1   11.30    1.80
   1 -17  -1   10.40    1.90
   1 -17  -1    8.70    2.10
   0 -17  -1   24.20    3.00
   0 -17  -1   23.70    2.40
  -1 -17  -1   20.60    2.30
  -1 -17  -1   25.60    3.00
  -2 -17  -1   28.50    2.70
  -2 -17  -1   22.40    2.80
   6 -18  -1   13.90    2.60
   6 -18  -1   20.10    2.00
   5 -18  -1    9.50    2.10
   5 -18  -1    7.10    1.60
   5 -18  -1    7.30    2.40
   4 -18  -1    9.30    2.20
   4 -18  -1   13.80    2.90
   4 -18  -1   13.90    1.80
   3 -18  -1   11.80    1.80
   3 -18  -1   12.20    2.50
   2 -18  -1    3.00    1.40
   2 -18  -1    2.80    1.80
   3 -19   2   24.50    1.90
   3 -19   2   18.10    2.70
   4 -19   2   18.70    2.70
   4 -19   2   25.50    1.80
  -2 -18   2    6.50    1.80
  -2 -18   2    6.40    1.40
  -1 -18   2   15.40    2.20
  -1 -18   2   15.30    2.50
  -1 -18   2   15.60    1.80
  -1 -18   2   12.00    1.90
   0 -18   2   16.10    2.50
   0 -18   2   18.40    2.40
   0 -18   2   12.80    2.00
   0 -18   2   17.00    1.80
   1 -18   2   16.90    2.70
   1 -18   2   15.80    1.70
   1 -18   2   12.80    2.00
   2 -18   2   19.70    1.80
   2 -18   2   18.10    2.40
   2 -18   2   18.80    2.80
   3 -18   2   40.60    3.20
   3 -18   2   42.00    2.50
   3 -18   2   40.80    3.90
   4 -18   2   22.10    1.80
   4 -18   2   24.70    3.20
   4 -18   2   24.20    2.80
   5 -18   2    4.20    1.70
   5 -18   2    4.30    1.10
   5 -18   2    6.00    2.00
   6 -18   2   11.90    2.10
   6 -18   2   15.20    1.40
   6 -18   2   11.30    2.40
   7 -18   2   10.30    2.30
   7 -18   2   11.20    2.10
   8 -18   2    2.80    1.50
   8 -18   2    2.90    1.70
   9 -18   2    1.40    1.40
  -4 -17   2   16.80    2.00
  -3 -17   2    7.70    1.80
  -3 -17   2    8.70    1.60
  -3 -17   2    8.10    1.90
  -2 -17   2    6.40    1.80
  -2 -17   2    7.50    1.50
  -2 -17   2    8.00    1.90
  -1 -17   2   11.40    2.20
  -1 -17   2   14.10    1.80
  -1 -17   2   13.90    2.20
   0 -17   2   40.40    3.20
   0 -17   2   40.90    3.70
   0 -17   2   42.80    3.40
   0 -17   2   45.30    2.80
   1 -17   2   39.60    3.60
   1 -17   2   26.40    2.70
   1 -17   2   32.60    2.50
   1 -17   2   31.20    3.00
   2 -17   2   22.30    2.90
   2 -17   2   29.70    2.90
   2 -17   2   28.40    2.30
   3 -17   2   30.20    3.00
   3 -17   2   31.50    3.40
   3 -17   2   28.30    2.20
   4 -17   2   17.60    1.70
   4 -17   2   12.40    2.10
   4 -17   2   15.80    2.60
   5 -17   2   -0.80    0.80
   5 -17   2    0.40    1.50
   5 -17   2    0.10    1.20
   6 -17   2    0.60    0.80
   6 -17   2   -1.20    1.10
   6 -17   2   -1.30    1.30
   7 -17   2    7.00    1.70
   7 -17   2   11.70    1.30
   7 -17   2    7.90    2.10
   8 -17   2    9.30    1.90
   8 -17   2   10.10    2.20
   9 -17   2   13.00    2.20
   9 -17   2   14.70    2.40
  10 -17   2   26.50    2.80
  10 -17   2   16.70    2.40
  -6 -16   2    8.40    1.70
  -5 -16   2   10.90    1.80
  -5 -16   2   10.70    2.00
  -4 -16   2   20.60    2.50
  -4 -16   2   23.30    2.30
  -3 -16   2   32.70    2.70
  -3 -16   2   32.30    3.10
  -3 -16   2   32.90    3.10
  -2 -16   2   41.10    3.40
  -2 -16   2   43.30    2.80
  -2 -16   2   41.00    3.30
  -1 -16   2   38.40    3.30
  -1 -16   2   34.50    3.10
  -1 -16   2   44.30    2.90
  -1 -16   2   40.00    2.70
   0 -16   2   69.79    3.70
   0 -16   2   70.19    3.80
   0 -16   2   61.09    3.00
   0 -16   2   69.19    4.20
   0 -16   2   75.59    3.70
   1 -16   2   17.40    2.20
   1 -16   2   14.60    2.00
   1 -16   2   13.80    2.00
   1 -16   2   22.40    2.00
   1 -16   2   21.10    2.30
   1 -16   2   21.50    2.70
   2 -16   2    2.50    1.30
   2 -16   2    0.90    0.90
   2 -16   2    2.10    1.40
   2 -16   2    3.30    1.40
   3 -16   2    1.80    1.20
   3 -16   2    1.80    1.40
   3 -16   2    3.70    1.10
   3 -16   2    3.50    1.30
   4 -16   2   10.00    1.70
   4 -16   2    8.90    1.70
   4 -16   2    9.30    2.20
   4 -16   2    8.70    1.30
   5 -16   2    9.30    1.70
   5 -16   2   11.10    1.40
   5 -16   2   11.20    2.00
   5 -16   2    8.10    2.00
   6 -16   2   14.40    2.10
   6 -16   2   20.10    1.70
   6 -16   2   17.80    2.30
   6 -16   2   18.80    2.60
   7 -16   2   57.29    4.10
   7 -16   2   53.99    3.50
   7 -16   2   61.59    2.60
   8 -16   2   16.30    2.60
   8 -16   2   17.80    1.60
   8 -16   2   18.60    2.30
   9 -16   2    1.80    0.80
   9 -16   2    1.80    1.50
   9 -16   2    0.80    1.30
  10 -16   2    2.70    1.60
  10 -16   2    2.70    1.60
  11 -16   2   11.60    2.10
  12 -16   2   10.00    2.20
  -7 -15   2   14.90    2.00
  -6 -15   2    9.80    1.80
  -5 -15   2    9.40    1.70
  -5 -15   2   10.00    2.00
  -4 -15   2   34.70    3.20
  -4 -15   2   30.00    2.90
  -4 -15   2   33.10    2.60
  -3 -15   2   53.99    3.50
  -3 -15   2   55.19    3.10
  -3 -15   2   50.79    3.40
  -2 -15   2   44.30    2.90
  -2 -15   2   52.49    3.40
  -2 -15   2   45.70    2.80
  -2 -15   2   50.39    3.40
  -1 -15   2   30.60    2.30
  -1 -15   2   29.50    2.90
  -1 -15   2   27.40    2.50
  -1 -15   2   26.70    2.70
   0 -15   2    9.60    1.90
   0 -15   2    8.50    1.50
   0 -15   2   10.60    1.80
   0 -15   2   12.70    1.60
   1 -15   2    3.50    1.20
   1 -15   2    1.60    1.20
   1 -15   2    2.10    1.20
   1 -15   2    2.60    1.20
   1 -15   2    4.10    1.10
   2 -15   2    1.70    1.30
   2 -15   2    2.50    1.00
   2 -15   2    0.10    1.00
   2 -15   2    2.20    1.10
   2 -15   2    1.40    1.10
   3 -15   2   13.90    2.00
   3 -15   2   10.70    1.80
   3 -15   2    9.90    2.00
   3 -15   2   10.80    1.40
   4 -15   2   35.90    2.20
   4 -15   2   37.40    3.20
   4 -15   2   35.00    2.90
   4 -15   2   36.00    2.80
   5 -15   2   35.50    3.00
   5 -15   2   36.50    2.20
   5 -15   2   29.80    3.10
   5 -15   2   34.40    2.80
   6 -15   2   11.20    1.80
   6 -15   2   13.30    1.50
   6 -15   2   11.90    2.20
   6 -15   2   11.30    2.00
   7 -15   2   27.60    2.00
   7 -15   2   23.10    2.60
   7 -15   2   24.60    2.90
   7 -15   2   22.10    2.30
   8 -15   2   26.00    2.90
   8 -15   2   23.40    2.40
   8 -15   2   25.70    2.70
   8 -15   2   24.60    1.90
   9 -15   2   -0.10    1.30
   9 -15   2    0.10    0.80
   9 -15   2    1.20    1.30
  10 -15   2    8.90    1.10
  10 -15   2    9.90    2.00
  10 -15   2    6.10    1.70
  11 -15   2   29.70    2.90
  12 -15   2   18.10    2.40
  13 -15   2    8.30    2.00
  -8 -14   2    5.60    1.60
  -7 -14   2   23.20    2.50
  -6 -14   2   57.79    3.60
  -6 -14   2   63.79    3.50
  -5 -14   2   56.89    3.50
  -5 -14   2   55.89    3.20
  -4 -14   2   73.69    3.80
  -4 -14   2   67.49    3.60
  -4 -14   2   72.49    3.40
  -3 -14   2   26.40    2.20
  -3 -14   2   30.70    2.70
  -3 -14   2   26.60    2.90
  -3 -14   2   25.40    2.50
  -2 -14   2    1.00    1.00
  -2 -14   2    2.00    1.00
  -2 -14   2    0.60    1.10
  -2 -14   2    1.00    1.00
  -1 -14   2    2.50    1.20
  -1 -14   2    0.50    0.90
  -1 -14   2    0.40    0.90
  -1 -14   2    0.30    1.00
   0 -14   2    7.30    1.30
   0 -14   2    7.60    1.70
   0 -14   2    5.40    1.30
   0 -14   2    4.70    1.30
   1 -14   2   65.09    3.00
   1 -14   2   63.49    3.20
   1 -14   2   58.99    3.60
   1 -14   2   57.29    2.70
   2 -14   2   37.50    2.70
   2 -14   2   35.40    2.20
   2 -14   2   36.30    2.50
   2 -14   2   34.20    2.60
   2 -14   2   35.20    2.60
   2 -14   2   33.90    2.90
   3 -14   2   62.69    3.40
   3 -14   2   60.09    3.20
   3 -14   2   70.09    3.80
   3 -14   2   58.19    3.10
   3 -14   2   60.79    2.80
   4 -14   2   63.09    3.50
   4 -14   2   63.79    3.80
   4 -14   2   58.99    3.20
   4 -14   2   52.29    2.60
   5 -14   2    6.70    1.50
   5 -14   2    8.20    1.20
   5 -14   2   12.50    2.10
   5 -14   2    8.30    1.50
   6 -14   2    0.10    1.10
   6 -14   2    3.70    1.30
   6 -14   2    0.20    1.10
   6 -14   2    0.30    0.70
   7 -14   2    8.60    1.50
   7 -14   2    8.20    1.20
   7 -14   2    8.50    1.90
   7 -14   2    8.90    1.90
   8 -14   2   50.29    3.20
   8 -14   2   54.59    2.40
   8 -14   2   55.49    3.20
   8 -14   2   51.89    3.60
   8 -14   2   60.59    3.70
   9 -14   2   20.80    1.70
   9 -14   2   19.30    2.40
   9 -14   2   21.40    2.30
   9 -14   2   15.90    2.30
   9 -14   2   19.40    2.20
  10 -14   2   20.10    2.40
  10 -14   2   29.60    3.10
  10 -14   2   25.20    2.50
  10 -14   2   28.90    2.50
  10 -14   2   26.30    1.80
  11 -14   2   79.39    2.70
  11 -14   2   78.09    4.10
  12 -14   2   54.89    3.60
  13 -14   2   13.80    2.30
  14 -14   2    8.40    2.30
  -9 -13   2   24.70    2.60
  -8 -13   2   31.50    2.80
  -7 -13   2   56.99    4.30
  -7 -13   2   64.09    3.50
  -6 -13   2   27.10    2.70
  -6 -13   2   26.30    2.40
  -5 -13   2    8.30    1.60
  -5 -13   2    9.10    1.50
  -4 -13   2   -0.80    1.00
  -4 -13   2    0.00    0.80
  -4 -13   2   -0.10    0.90
  -3 -13   2   17.90    1.90
  -3 -13   2   20.10    2.30
  -3 -13   2   17.30    2.10
  -3 -13   2   16.30    1.80
  -2 -13   2   12.40    1.70
  -2 -13   2   12.70    1.60
  -2 -13   2   11.40    1.40
  -2 -13   2   14.70    2.00
  -1 -13   2    7.40    1.30
  -1 -13   2    8.10    1.60
  -1 -13   2    8.00    1.30
  -1 -13   2    8.70    1.50
   0 -13   2   40.40    2.30
   0 -13   2   41.50    2.40
   0 -13   2   44.80    3.00
   0 -13   2   38.00    2.50
   1 -13   2   45.70    2.50
   1 -13   2   38.20    2.50
   1 -13   2   44.30    2.30
   1 -13   2   42.70    3.00
   2 -13   2   25.10    2.00
   2 -13   2   20.60    2.00
   2 -13   2   20.30    2.10
   2 -13   2   22.60    1.80
   2 -13   2   25.20    2.40
   3 -13   2    4.60    1.20
   3 -13   2    4.70    1.20
   3 -13   2    4.90    1.40
   3 -13   2    5.00    1.00
   3 -13   2    4.10    1.30
   4 -13   2   56.39    2.80
   4 -13   2   55.59    3.40
   4 -13   2   58.79    3.20
   4 -13   2   53.49    2.40
   5 -13   2   29.60    2.30
   5 -13   2   25.50    1.70
   5 -13   2   25.30    2.60
   5 -13   2   26.50    2.40
   6 -13   2    4.90    1.00
   6 -13   2    4.00    1.20
   6 -13   2    6.00    1.50
   6 -13   2    5.30    1.10
   6 -13   2    4.00    1.40
   7 -13   2   18.40    2.30
   7 -13   2   17.80    1.90
   7 -13   2   23.40    2.60
   7 -13   2   23.30    2.00
   7 -13   2   23.40    1.70
   8 -13   2  104.79    4.10
   8 -13   2   98.19    4.00
   8 -13   2  103.49    4.60
   8 -13   2   98.69    3.30
   8 -13   2  106.19    4.60
   9 -13   2   66.69    3.80
   9 -13   2   62.99    2.60
   9 -13   2   65.89    3.50
   9 -13   2   65.69    3.70
   9 -13   2   69.09    3.50
  10 -13   2   31.50    2.90
  10 -13   2   32.30    2.80
  10 -13   2   31.10    2.70
  10 -13   2   28.20    2.70
  10 -13   2   31.40    1.90
  11 -13   2   51.89    3.70
  11 -13   2   46.40    3.60
  11 -13   2   50.79    3.30
  11 -13   2   45.60    2.20
  12 -13   2   38.80    2.00
  12 -13   2   40.60    3.20
  13 -13   2    8.80    1.90
  14 -13   2    5.80    1.70
 -10 -12   2   44.00    3.30
  -9 -12   2   38.00    3.10
  -8 -12   2   17.90    2.20
  -7 -12   2   20.50    2.30
  -7 -12   2   23.20    2.30
  -6 -12   2    2.10    1.10
  -6 -12   2    1.90    1.20
  -5 -12   2   -0.60    0.90
  -5 -12   2    1.20    0.90
  -4 -12   2    1.50    1.00
  -4 -12   2    1.20    0.90
  -4 -12   2    0.60    1.00
  -4 -12   2    1.00    1.00
  -3 -12   2   42.00    2.40
  -3 -12   2   43.30    2.40
  -3 -12   2   37.90    2.60
  -3 -12   2   40.10    2.70
  -2 -12   2   46.10    2.40
  -2 -12   2   45.80    2.40
  -2 -12   2   45.80    2.60
  -2 -12   2   49.00    2.90
  -1 -12   2   43.20    2.50
  -1 -12   2   43.20    2.70
  -1 -12   2   42.00    2.20
  -1 -12   2   37.80    2.10
   0 -12   2  136.49    4.00
   0 -12   2  134.09    4.10
   0 -12   2  127.89    4.70
   0 -12   2  130.59    4.30
   1 -12   2   65.29    3.40
   1 -12   2   71.69    3.00
   1 -12   2   67.89    2.60
   1 -12   2   68.19    2.80
   2 -12   2    7.70    1.30
   2 -12   2    7.70    1.10
   2 -12   2   10.90    1.80
   2 -12   2    8.50    1.20
   3 -12   2   -0.90    0.70
   3 -12   2   -0.20    0.60
   3 -12   2    0.50    0.90
   3 -12   2    0.10    0.90
   3 -12   2    2.10    1.00
   3 -12   2    1.40    0.70
   4 -12   2   35.80    1.90
   4 -12   2   36.80    2.50
   4 -12   2   38.40    2.80
   4 -12   2   36.20    2.20
   4 -12   2   36.60    1.90
   5 -12   2  116.49    4.60
   5 -12   2  120.69    4.40
   5 -12   2  114.79    4.00
   5 -12   2  121.29    3.80
   5 -12   2  119.69    3.50
   6 -12   2  118.99    3.60
   6 -12   2  122.09    4.10
   6 -12   2  127.39    4.20
   6 -12   2  125.09    4.60
   6 -12   2  124.19    4.80
   7 -12   2  208.18    5.10
   7 -12   2  199.68    6.40
   7 -12   2  212.68    5.80
   7 -12   2  213.48    6.40
   7 -12   2  201.58    5.80
   8 -12   2  210.68    6.40
   8 -12   2  190.28    6.20
   8 -12   2  190.68    5.90
   8 -12   2  193.78    5.00
   8 -12   2  207.98    5.80
   9 -12   2   58.09    3.10
   9 -12   2   55.29    2.40
   9 -12   2   58.89    3.30
   9 -12   2   56.49    3.20
   9 -12   2   60.89    3.50
  10 -12   2   23.60    2.60
  10 -12   2   20.50    1.60
  10 -12   2   21.40    2.30
  10 -12   2   19.50    2.10
  11 -12   2   23.80    2.80
  11 -12   2   23.20    2.60
  11 -12   2   23.70    2.30
  11 -12   2   27.00    1.80
  12 -12   2   69.29    2.70
  12 -12   2   70.29    4.20
  12 -12   2   82.09    4.00
  13 -12   2   26.70    1.80
  13 -12   2   34.10    3.10
  14 -12   2   26.60    2.80
  15 -12   2   37.20    3.10
 -11 -11   2   21.60    2.50
 -10 -11   2   24.20    2.50
  -9 -11   2   12.60    2.00
  -8 -11   2   -1.30    1.00
  -7 -11   2    2.40    1.20
  -7 -11   2    3.40    1.30
  -6 -11   2   64.09    3.20
  -6 -11   2   57.59    3.20
  -5 -11   2    9.70    1.40
  -5 -11   2   10.70    1.60
  -5 -11   2   10.80    1.50
  -4 -11   2   31.70    2.30
  -4 -11   2   37.20    2.20
  -4 -11   2   32.00    2.30
  -4 -11   2   29.60    2.10
  -3 -11   2  142.29    4.20
  -3 -11   2  139.19    4.50
  -3 -11   2  139.09    4.30
  -3 -11   2  142.09    4.70
  -2 -11   2  158.08    4.70
  -2 -11   2  156.48    5.00
  -2 -11   2  157.38    4.50
  -2 -11   2  161.58    4.40
  -1 -11   2   -0.40    0.60
  -1 -11   2    0.50    0.60
  -1 -11   2    1.20    0.80
  -1 -11   2    0.50    0.70
   0 -11   2    2.70    0.80
   0 -11   2    2.60    1.00
   0 -11   2    4.00    0.80
   0 -11   2    2.80    0.90
   1 -11   2   61.19    3.00
   1 -11   2   63.09    2.50
   1 -11   2   63.79    2.40
   1 -11   2   65.99    2.70
   2 -11   2   47.30    2.60
   2 -11   2   47.00    2.20
   2 -11   2   43.90    2.00
   2 -11   2   45.90    2.30
  -3  11  -2   69.19    2.60
   3 -11   2   64.49    2.80
   3 -11   2   69.29    2.60
   3 -11   2   66.49    2.80
   3 -11   2   66.39    2.30
   3 -11   2   71.39    3.30
   3 -11   2   67.69    3.00
   3 -11   2   65.69    2.40
  -4  11  -2  422.86    8.90
   4 -11   2  417.46    8.50
   4 -11   2  432.26   10.00
   4 -11   2  425.86    8.80
   4 -11   2  403.66    9.00
   4 -11   2  416.26    9.50
  -5  11  -2  482.15   10.00
   5 -11   2  475.35   10.20
   5 -11   2  490.45   10.70
   5 -11   2  491.25   10.10
   5 -11   2  473.05    9.50
   5 -11   2  478.75   11.00
   6 -11   2   53.89    2.90
   6 -11   2   53.09    2.20
   6 -11   2   51.79    2.60
   6 -11   2   53.49    2.60
   6 -11   2   59.99    3.00
   7 -11   2   41.10    2.30
   7 -11   2   44.90    2.80
   7 -11   2   45.60    2.70
   7 -11   2   45.30    2.50
   7 -11   2   44.50    2.00
   8 -11   2   95.79    3.90
   8 -11   2  104.09    3.70
   8 -11   2  103.59    4.20
   8 -11   2  100.49    3.10
   8 -11   2  104.99    4.10
   9 -11   2   73.49    3.60
   9 -11   2   77.49    3.70
   9 -11   2   69.79    2.70
   9 -11   2   70.59    3.40
   9 -11   2   73.69    3.20
  10 -11   2   17.10    2.10
  10 -11   2   17.40    1.90
  10 -11   2   20.10    1.60
  10 -11   2   22.20    2.40
  11 -11   2   89.09    3.10
  11 -11   2   93.19    4.50
  11 -11   2   89.59    4.30
  11 -11   2   97.39    4.00
  12 -11   2  122.19    4.70
  12 -11   2  118.49    5.10
  12 -11   2  115.99    5.10
  12 -11   2  116.09    3.60
  13 -11   2   21.60    1.80
  13 -11   2   19.80    2.40
  14 -11   2    7.50    1.10
  14 -11   2    8.00    1.60
  15 -11   2   21.20    2.50
 -12 -10   2   12.40    2.00
 -11 -10   2   11.90    2.10
 -10 -10   2   10.80    2.00
  -9 -10   2    3.70    1.50
  -8 -10   2    1.00    1.10
  -8 -10   2    0.50    1.10
  -7 -10   2    2.60    1.10
  -7 -10   2    1.10    1.00
  -6 -10   2   88.79    3.80
  -6 -10   2   97.39    3.80
  -5 -10   2  107.09    3.80
  -5 -10   2  104.19    3.70
  -5 -10   2  114.59    4.10
  -5 -10   2  106.09    3.80
  -4 -10   2   23.90    1.80
  -4 -10   2   25.70    1.90
  -4 -10   2   25.80    2.00
  -4 -10   2   24.10    1.80
  -3 -10   2   10.90    1.40
  -3 -10   2   12.80    1.40
  -3 -10   2   14.30    1.40
  -3 -10   2   15.30    1.60
  -2 -10   2   11.80    1.40
  -2 -10   2   13.60    1.40
  -2 -10   2    9.70    1.40
  -2 -10   2   12.40    1.20
  -1 -10   2    0.80    0.60
  -1 -10   2    1.30    0.70
  -1 -10   2    0.50    0.70
  -1 -10   2   -0.20    0.50
   0  10  -2   16.10    1.40
   0  10  -2   17.10    1.50
   0 -10   2   16.00    1.30
   0 -10   2   15.90    1.60
   0 -10   2   13.80    1.30
   0 -10   2   17.30    1.30
  -1  10  -2  342.97    7.70
  -1  10  -2  330.57    7.20
   1 -10   2  343.67    7.20
   1 -10   2  344.37    7.50
   1 -10   2  336.17    7.10
  -2  10  -2  684.73   12.90
  -2  10  -2  674.13   13.30
   2 -10   2  668.33   12.80
   2 -10   2  692.83   13.20
   2 -10   2  652.43   12.60
   2 -10   2  665.83   13.80
   2 -10   2  720.33   12.80
   2 -10   2  679.53   12.50
  -3  10  -2   77.89    2.70
  -3  10  -2   87.09    3.00
   3 -10   2   77.99    2.70
   3 -10   2   82.39    2.90
   3 -10   2   78.49    2.40
   3 -10   2   73.79    2.50
   3 -10   2   74.39    2.80
   3 -10   2   82.29    2.60
   3 -10   2   79.69    3.00
   3 -10   2   75.99    3.20
  -4  10  -2  151.48    4.10
  -4  10  -2  155.68    4.40
   4 -10   2  156.08    3.80
   4 -10   2  153.68    4.60
   4 -10   2  150.88    4.80
   4 -10   2  155.48    4.20
   4 -10   2  152.88    3.70
   4 -10   2  154.88    4.20
  -5  10  -2  207.88    5.40
  -5  10  -2  206.08    5.10
   5 -10   2  204.88    5.20
   5 -10   2  218.68    5.70
   5 -10   2  212.68    4.80
   5 -10   2  213.18    4.70
   5 -10   2  211.88    5.30
   5 -10   2  200.88    5.80
  -6  10  -2   98.69    3.20
  -6  10  -2  101.49    4.00
   6 -10   2  100.19    3.30
   6 -10   2   99.59    2.90
   6 -10   2   98.79    3.50
   6 -10   2  105.29    3.70
   6 -10   2   93.39    3.70
  -7  10  -2   34.70    2.00
   7 -10   2   32.40    2.00
   7 -10   2   32.10    2.20
   7 -10   2   34.00    1.70
   7 -10   2   35.70    2.30
   7 -10   2   30.70    2.20
   8 -10   2  134.09    4.50
   8 -10   2  132.89    4.10
   8 -10   2  139.29    4.70
   8 -10   2  143.99    3.80
   8 -10   2  138.99    4.70
   9 -10   2  306.97    6.70
   9 -10   2  311.77    8.10
   9 -10   2  304.47    8.00
   9 -10   2  315.37    7.40
   9 -10   2  298.47    7.60
  10 -10   2    8.90    1.70
  10 -10   2    9.70    1.70
  10 -10   2    8.50    1.20
  10 -10   2    5.50    1.20
  11 -10   2   38.80    3.00
  11 -10   2   42.70    2.70
  11 -10   2   42.90    2.10
  11 -10   2   44.00    3.20
  12 -10   2   88.49    3.10
  12 -10   2   87.49    4.50
  12 -10   2   89.29    4.30
  12 -10   2   83.89    3.80
  13 -10   2   49.80    3.20
  13 -10   2   38.00    2.20
  14 -10   2    1.60    1.30
  14 -10   2    1.00    0.80
  15 -10   2    7.00    1.10
  15 -10   2    9.40    1.80
  16 -10   2   28.90    3.10
  13   9  -2   14.30    2.20
 -13  -9   2   15.80    2.30
  12   9  -2    4.60    1.70
 -12  -9   2    4.50    1.60
  11   9  -2    0.90    1.40
 -11  -9   2    1.00    1.30
 -10  -9   2   10.90    1.80
  -9  -9   2   47.40    3.10
  -8  -9   2   92.09    4.10
  -8  -9   2   98.09    4.00
  -7  -9   2   74.29    3.40
  -7  -9   2   74.79    3.50
  -6  -9   2  108.09    4.00
  -6  -9   2  109.09    3.90
  -5  -9   2   28.90    2.00
  -5  -9   2   30.80    2.10
  -5  -9   2   31.60    2.00
  -5  -9   2   26.80    1.80
  -4  -9   2    2.40    0.80
  -4  -9   2    1.50    0.70
  -4  -9   2    3.00    0.90
  -4  -9   2    1.00    0.70
  -3  -9   2   47.30    2.10
  -3  -9   2   46.90    2.30
  -3  -9   2   52.19    2.40
  -3  -9   2   49.10    2.20
   2   9  -2  303.47    9.00
  -2  -9   2  287.77    6.40
  -2  -9   2  278.87    6.80
  -2  -9   2  291.37    6.30
  -2  -9   2  290.77    6.70
   1   9  -2  541.85   10.60
   1   9  -2  554.64   11.10
  -1  -9   2  550.84   10.50
  -1  -9   2  534.95   10.50
  -1  -9   2  540.95   10.80
  -1  -9   2  538.45   11.20
   0   9  -2  299.17    6.70
   0   9  -2  291.97    6.30
   0  -9   2  285.17    6.90
   0  -9   2  292.97    6.20
   0  -9   2  290.77    6.40
   0  -9   2  287.07    5.90
   0  -9   2  285.77    6.10
  -1   9  -2  716.13   13.40
  -1   9  -2  722.73   13.80
  -1   9  -2  731.33   13.80
   1  -9   2  707.03   13.20
   1  -9   2  723.63   14.20
   1  -9   2  715.83   13.30
   1  -9   2  724.83   12.90
   1  -9   2  730.53   12.90
   1  -9   2  728.13   13.60
  -2   9  -2  634.14   12.40
  -2   9  -2  658.93   12.30
  -2   9  -2  635.34   11.90
   2  -9   2  631.04   12.10
   2  -9   2  599.34   11.60
   2  -9   2  637.44   11.90
   2  -9   2  643.84   11.70
   2  -9   2  605.14   12.60
  -3   9  -2  260.67    6.00
  -3   9  -2  252.67    6.00
  -3   9  -2  263.67    5.70
   3  -9   2  253.67    6.40
   3  -9   2  244.88    5.80
   3  -9   2  262.67    6.20
   3  -9   2  259.67    5.80
   3  -9   2  259.37    5.30
   3  -9   2  260.27    5.50
   3  -9   2  258.27    5.70
   3  -9   2  267.87    5.70
  -4   9  -2  215.68    5.30
  -4   9  -2  219.68    5.30
  -4   9  -2  214.68    5.00
   4  -9   2  216.38    5.70
   4  -9   2  214.88    4.70
   4  -9   2  215.48    5.20
   4  -9   2  219.98    5.10
   4  -9   2  215.98    4.60
   4  -9   2  213.08    5.50
  -5   9  -2  334.17    7.10
  -5   9  -2  331.57    7.40
   5  -9   2  335.37    7.20
   5  -9   2  325.07    7.60
   5  -9   2  338.47    7.40
   5  -9   2  334.27    6.60
   5  -9   2  333.97    7.80
   5  -9   2  336.77    6.70
  -6   9  -2  299.67    6.60
  -6   9  -2  311.37    7.00
   6  -9   2  310.67    6.30
   6  -9   2  299.47    6.70
   6  -9   2  302.67    7.20
   6  -9   2  297.87    7.10
   6  -9   2  294.77    7.20
   6  -9   2  295.47    6.10
  -7   9  -2   79.29    3.00
  -7   9  -2   78.69    2.80
   7  -9   2   72.89    2.70
   7  -9   2   76.79    3.10
   7  -9   2   76.69    3.10
   7  -9   2   77.39    2.40
   7  -9   2   76.79    3.10
  -8   9  -2  252.97    6.00
   8  -9   2  247.38    6.30
   8  -9   2  247.78    6.00
   8  -9   2  246.68    6.60
   8  -9   2  243.98    6.50
   8  -9   2  249.08    5.50
   9  -9   2  445.06   10.30
   9  -9   2  440.76   10.10
   9  -9   2  452.85   11.10
   9  -9   2  436.36    8.90
   9  -9   2  428.16    9.40
  10  -9   2  129.69    4.20
  10  -9   2  136.19    5.00
  10  -9   2  135.29    3.80
  10  -9   2  129.69    4.70
  11  -9   2   25.40    2.60
  11  -9   2   21.20    1.60
  11  -9   2   19.40    1.90
  11  -9   2   23.20    2.30
  12  -9   2   27.90    2.70
  12  -9   2   29.00    1.90
  12  -9   2   28.30    2.40
  12  -9   2   28.40    2.90
  13  -9   2   29.30    2.60
  13  -9   2   27.30    1.90
  13  -9   2   29.80    3.10
  14  -9   2    3.50    1.40
  14  -9   2    1.80    0.90
  15  -9   2   11.10    1.30
  15  -9   2   10.70    2.00
  16  -9   2   50.19    3.40
  13   8  -2    4.10    1.60
 -13  -8   2    3.40    1.50
  12   8  -2   15.60    2.40
 -12  -8   2    9.40    1.80
  11   8  -2   40.60    3.20
 -11  -8   2   43.00    3.00
  10   8  -2   68.79    3.70
 -10  -8   2   69.49    3.60
   9   8  -2   86.89    4.30
  -9  -8   2   78.49    3.60
  -8  -8   2   17.00    1.80
  -8  -8   2   20.70    2.10
  -7  -8   2   -0.20    0.80
  -7  -8   2   -0.70    0.70
  -6  -8   2   31.80    2.20
  -6  -8   2   34.70    2.10
  -6  -8   2   33.40    2.00
  -5  -8   2   39.40    2.00
  -5  -8   2   40.00    2.10
  -5  -8   2   39.90    2.20
  -5  -8   2   37.60    1.90
  -4  -8   2  240.48    5.70
  -4  -8   2  234.88    5.90
  -4  -8   2  249.08    5.80
  -4  -8   2  246.68    5.80
   3   8  -2  214.68    5.50
  -3  -8   2  212.98    5.30
  -3  -8   2  214.38    5.30
  -3  -8   2  204.28    5.00
  -3  -8   2  213.78    4.90
  -3  -8   2  213.18    5.00
   2   8  -2  687.83   13.30
   2   8  -2  690.63   12.90
   2   8  -2  701.83   13.70
  -2  -8   2  675.33   12.70
  -2  -8   2  664.63   12.70
  -2  -8   2  672.63   13.00
  -2  -8   2  689.23   12.60
  -2  -8   2  684.23   13.30
   1   8  -2  622.14   11.80
   1   8  -2  608.84   11.40
   1   8  -2  608.24   11.80
  -1  -8   2  601.64   11.90
  -1  -8   2  596.24   11.30
  -1  -8   2  618.54   11.10
  -1  -8   2  601.24   10.50
  -1  -8   2  594.24   11.30
  -1  -8   2  598.54   11.60
   0   8  -2  167.58    4.30
   0   8  -2  165.38    3.90
   0   8  -2  162.48    3.90
   0   8  -2  167.78    4.20
   0  -8   2  164.28    4.10
   0  -8   2  166.18    3.80
   0  -8   2  170.18    3.50
   0  -8   2  162.28    3.90
  -1   8  -2  497.85    9.80
  -1   8  -2  505.25    9.40
  -1   8  -2  489.95    9.40
  -1   8  -2  491.95    9.80
   1  -8   2  500.15    9.60
   1  -8   2  501.25    9.20
   1  -8   2  485.65   10.10
   1  -8   2  499.05    9.40
   1  -8   2  504.15    9.00
   1  -8   2  484.75    9.30
  -2   8  -2  101.79    3.00
  -2   8  -2  104.99    2.70
  -2   8  -2  108.19    2.80
  -2   8  -2  101.69    3.00
   2  -8   2  101.09    2.60
   2  -8   2  104.39    2.50
   2  -8   2   97.19    2.80
   2  -8   2   99.99    2.70
   2  -8   2  101.99    2.70
  -3   8  -2  355.56    7.40
  -3   8  -2  365.46    7.10
  -3   8  -2  356.86    7.40
  -3   8  -2  356.06    7.10
   3  -8   2  362.26    7.60
   3  -8   2  369.06    7.00
   3  -8   2  372.06    7.40
   3  -8   2  352.46    7.30
   3  -8   2  356.56    7.10
   3  -8   2  360.96    6.80
   3  -8   2  347.17    7.80
   3  -8   2  358.36    7.30
  -4   8  -2   38.80    1.60
  -4   8  -2   40.00    1.50
  -4   8  -2   37.80    1.80
  -4   8  -2   38.90    1.70
   4  -8   2   41.80    1.90
   4  -8   2   38.50    1.70
   4  -8   2   36.80    1.40
   4  -8   2   37.40    2.00
   4  -8   2   35.70    1.80
   4  -8   2   37.10    1.40
  -5   8  -2  616.04   11.50
  -5   8  -2  621.04   11.80
  -5   8  -2  620.74   11.40
  -5   8  -2  616.64   11.80
   5  -8   2  614.54   12.10
   5  -8   2  604.64   11.20
   5  -8   2  629.54   11.10
   5  -8   2  603.64   12.00
   5  -8   2  625.14   11.60
   5  -8   2  604.74   12.20
  -6   8  -2  632.14   13.30
  -6   8  -2  647.84   12.10
  -6   8  -2  647.44   12.40
   6  -8   2  631.44   12.20
   6  -8   2  639.84   12.70
   6  -8   2  654.43   11.60
   6  -8   2  629.64   11.70
   6  -8   2  652.93   12.70
   6  -8   2  638.54   12.70
  -7   8  -2  122.89    3.60
  -7   8  -2  118.59    3.40
   7  -8   2  119.59    3.10
   7  -8   2  123.49    3.00
   7  -8   2  123.49    4.00
   7  -8   2  127.09    3.80
   7  -8   2  115.79    3.40
  -8   8  -2  101.79    3.20
  -8   8  -2  100.09    3.40
   8  -8   2   99.39    2.90
   8  -8   2   98.49    3.30
   8  -8   2  100.89    2.70
   8  -8   2   99.99    3.60
   8  -8   2   98.99    3.70
   8  -8   2   95.69    3.20
   9  -8   2   11.60    1.40
   9  -8   2   13.40    1.70
   9  -8   2   13.30    1.20
   9  -8   2   13.80    1.70
  10  -8   2   16.80    1.40
  10  -8   2   14.30    1.80
  10  -8   2   21.50    2.30
  10  -8   2   13.70    1.50
  11  -8   2    3.60    1.30
  11  -8   2    2.20    1.20
  11  -8   2    2.40    1.00
  11  -8   2    2.20    0.80
  12  -8   2   45.50    2.70
  12  -8   2   42.70    3.20
  12  -8   2   44.90    2.20
  13  -8   2   87.59    3.80
  13  -8   2   80.79    4.40
  13  -8   2   87.79    3.20
  14  -8   2   10.20    1.40
  14  -8   2   11.20    1.80
  15  -8   2    4.40    1.10
  15  -8   2    3.90    1.40
  16  -8   2    6.10    1.10
  16  -8   2    4.80    1.50
  14   7  -2    4.50    1.70
 -14  -7   2    3.50    1.50
  13   7  -2   46.60    3.50
 -13  -7   2   41.90    3.20
  12   7  -2   26.00    2.70
 -12  -7   2   24.90    2.50
  11   7  -2    3.30    1.30
 -11  -7   2    3.00    1.30
  10   7  -2    6.30    1.60
 -10  -7   2    6.10    1.40
   9   7  -2   75.29    3.50
  -9  -7   2   75.49    3.80
  -9  -7   2   77.49    3.40
   8   7  -2    1.00    0.90
  -8  -7   2    0.70    0.80
  -8  -7   2    0.20    0.80
   7   7  -2   22.50    2.10
  -7  -7   2   23.00    1.80
  -7  -7   2   18.70    1.80
  -6  -7   2  186.38    5.10
  -6  -7   2  181.58    4.80
  -6  -7   2  181.88    4.80
  -5  -7   2  236.08    5.50
  -5  -7   2  251.37    5.70
  -5  -7   2  241.38    5.90
  -5  -7   2  240.58    5.70
   4   7  -2  155.78    4.40
  -4  -7   2  151.98    4.00
  -4  -7   2  149.99    3.90
  -4  -7   2  151.88    4.10
  -4  -7   2  160.48    4.20
  -4  -7   2  158.38    4.00
   3   7  -2  385.36    7.70
   3   7  -2  387.36    8.10
   3   7  -2  369.36    8.10
  -3  -7   2  377.76    7.70
  -3  -7   2  389.76    7.70
  -3  -7   2  373.96    7.80
  -3  -7   2  378.06    7.90
  -3  -7   2  372.46    7.70
   2   7  -2 1219.48   21.80
   2   7  -2 1231.38   21.40
   2   7  -2 1203.48   21.80
  -2  -7   2 1206.38   21.30
  -2  -7   2 1196.08   21.50
  -2  -7   2 1221.48   21.20
  -2  -7   2 1210.98   21.70
  -2  -7   2 1216.08   21.30
   1   7  -2  298.17    6.00
   1   7  -2  291.47    6.30
   1   7  -2  295.87    6.30
   1   7  -2  300.17    6.00
  -1  -7   2  296.57    5.80
  -1  -7   2  284.77    6.10
  -1  -7   2  286.07    5.90
  -1  -7   2  286.37    5.90
  -1  -7   2  297.37    5.30
  -1  -7   2  285.17    6.40
   0   7  -2  137.59    3.30
   0   7  -2  142.19    3.50
   0   7  -2  135.99    3.30
   0   7  -2  137.69    3.50
   0  -7   2  134.69    3.00
   0  -7   2  140.39    3.40
   0  -7   2  133.59    3.70
   0  -7   2  142.79    3.20
   0  -7   2  138.29    3.20
   0  -7   2  142.69    3.00
  -1   7  -2  386.46    7.60
  -1   7  -2  384.96    7.70
  -1   7  -2  388.06    7.30
  -1   7  -2  385.46    7.30
   1  -7   2  359.86    7.20
   1  -7   2  382.46    6.80
   1  -7   2  392.16    7.20
   1  -7   2  379.26    7.30
   1  -7   2  374.86    7.90
   1  -7   2  384.76    7.50
  -2   7  -2  407.86    7.50
  -2   7  -2  398.76    7.80
  -2   7  -2  383.16    7.70
  -2   7  -2  391.16    7.40
   2  -7   2  395.66    7.50
   2  -7   2  403.36    7.40
   2  -7   2  379.76    8.10
   2  -7   2  399.86    7.20
   2  -7   2  379.26    7.60
   2  -7   2  407.06    7.70
  -3   7  -2  429.46    8.20
  -3   7  -2  431.76    8.50
  -3   7  -2  447.86    8.20
  -3   7  -2  442.16    8.50
   3  -7   2  432.86    7.90
   3  -7   2  434.86    8.10
   3  -7   2  446.06    8.20
   3  -7   2  444.26    9.00
   3  -7   2  436.56    8.40
   3  -7   2  447.66    8.60
   3  -7   2  436.06    8.70
   3  -7   2  438.06    8.30
  -4   7  -2  449.06    8.70
  -4   7  -2  454.35    8.80
  -4   7  -2  458.15    8.40
  -4   7  -2  441.26    8.50
   4  -7   2  453.65    8.20
   4  -7   2  441.46    8.90
   4  -7   2  446.56    9.10
   4  -7   2  435.96    8.20
   4  -7   2  454.65    8.60
   4  -7   2  457.35    9.00
  -5   7  -2  798.22   14.30
  -5   7  -2  794.92   14.60
  -5   7  -2  815.22   14.70
  -5   7  -2  791.22   14.30
   5  -7   2  776.42   14.90
   5  -7   2  795.22   14.90
   5  -7   2  813.62   15.00
   5  -7   2  791.32   14.40
   5  -7   2  817.52   14.00
   5  -7   2  798.62   14.10
  -6   7  -2  258.27    5.70
  -6   7  -2  251.47    5.30
  -6   7  -2  252.87    5.60
  -6   7  -2  253.37    5.40
   6  -7   2  242.88    5.80
   6  -7   2  252.87    5.00
   6  -7   2  245.38    5.10
   6  -7   2  254.27    5.80
   6  -7   2  242.18    6.00
   6  -7   2  247.68    5.40
  -7   7  -2    6.40    0.90
  -7   7  -2    6.20    0.90
   7  -7   2    9.20    1.30
   7  -7   2    8.00    1.00
   7  -7   2    5.90    0.90
   7  -7   2    7.70    1.10
   7  -7   2    6.20    0.70
   7  -7   2    7.60    0.80
  -8   7  -2   38.90    1.90
  -8   7  -2   37.40    1.80
   8  -7   2   39.00    1.80
   8  -7   2   31.60    1.50
   8  -7   2   36.70    2.10
   8  -7   2   35.30    1.50
   8  -7   2   36.40    2.20
   8  -7   2   38.00    1.90
  -9   7  -2   57.39    2.40
   9  -7   2   51.99    2.10
   9  -7   2   54.79    2.90
   9  -7   2   53.39    2.70
   9  -7   2   53.39    2.40
  10  -7   2   66.09    2.80
  10  -7   2   64.99    3.10
  10  -7   2   64.79    3.30
  10  -7   2   66.19    2.40
  11  -7   2   10.00    1.80
  11  -7   2    9.20    1.30
  11  -7   2   10.50    1.20
  12  -7   2   44.30    2.20
  12  -7   2   36.10    3.00
  12  -7   2   40.80    2.50
  13  -7   2   50.39    2.50
  13  -7   2   53.99    3.00
  13  -7   2   47.50    3.40
  14  -7   2    7.90    1.60
  14  -7   2    6.70    1.20
  15  -7   2   11.50    1.50
  15  -7   2   13.40    2.00
  16  -7   2   14.90    2.10
  16  -7   2   17.40    1.80
  15   6  -2   21.60    2.60
  14   6  -2   17.70    2.50
 -14  -6   2   16.20    2.20
  13   6  -2   17.00    2.20
 -13  -6   2   17.60    2.10
  12   6  -2  111.89    4.60
 -12  -6   2   94.59    4.20
  11   6  -2    7.40    1.50
 -11  -6   2    7.90    1.50
  10   6  -2    9.90    1.50
 -10  -6   2    7.80    1.40
   9   6  -2   81.79    3.40
  -9  -6   2   82.99    3.30
  -9  -6   2   84.89    3.50
   8   6  -2  145.49    4.50
  -8  -6   2  142.39    4.30
  -8  -6   2  144.39    4.50
   7   6  -2  181.78    4.90
  -7  -6   2  185.48    5.10
  -7  -6   2  187.98    4.90
   6   6  -2  369.96    7.80
  -6  -6   2  359.36    7.70
  -6  -6   2  353.26    7.90
  -6  -6   2  365.86    7.70
   5   6  -2 2322.17   40.70
  -5  -6   2 2337.57   40.20
  -5  -6   2 2348.27   39.90
  -5  -6   2 2403.06   40.20
  -5  -6   2 2285.67   40.40
   4   6  -2  418.96    8.60
   4   6  -2  408.56    8.50
  -4  -6   2  396.36    8.10
  -4  -6   2  413.56    8.10
  -4  -6   2  411.76    8.30
  -4  -6   2  410.76    8.10
  -4  -6   2  409.16    8.20
  -4  -6   2  404.26    8.00
   3   6  -2  139.99    3.70
   3   6  -2  141.99    3.50
   3   6  -2  137.39    3.70
  -3  -6   2  141.59    3.50
  -3  -6   2  142.59    3.60
  -3  -6   2  140.69    3.50
  -3  -6   2  145.99    3.40
  -3  -6   2  140.09    3.40
  -3  -6   2  144.79    3.40
   2   6  -2  252.97    5.60
   2   6  -2  255.67    5.50
   2   6  -2  255.07    5.30
   2   6  -2  258.77    5.30
  -2  -6   2  250.07    5.40
  -2  -6   2  258.37    5.20
  -2  -6   2  260.97    5.30
  -2  -6   2  250.77    5.20
  -2  -6   2  247.88    5.10
  -2  -6   2  254.47    5.50
   1   6  -2  701.23   12.30
   1   6  -2  678.53   12.60
   1   6  -2  702.03   12.60
   1   6  -2  685.13   12.30
  -1  -6   2  683.73   12.70
  -1  -6   2  674.53   12.10
  -1  -6   2  686.03   12.20
  -1  -6   2  675.63   12.40
  -1  -6   2  671.53   12.10
  -1  -6   2  674.73   12.20
  -1  -6   2  687.33   11.80
   0   6  -2  611.24   11.30
   0   6  -2  621.54   11.00
   0   6  -2  611.64   11.30
   0   6  -2  632.94   11.10
   0  -6   2  614.34   11.20
   0  -6   2  621.54   11.60
   0  -6   2  602.74   10.70
   0  -6   2  630.64   10.80
   0  -6   2  592.34   10.70
   0  -6   2  618.14   11.00
  -1   6  -2  913.51   15.80
  -1   6  -2  902.11   16.10
  -1   6  -2  918.31   16.10
  -1   6  -2  927.51   15.80
   1  -6   2  934.41   15.90
   1  -6   2  909.21   16.50
   1  -6   2  889.31   15.30
   1  -6   2  912.61   16.00
   1  -6   2  913.01   15.80
   1  -6   2  910.71   15.30
  -2   6  -2 5608.24   96.39
  -2   6  -2 5665.33   95.89
  -2   6  -2 5703.73   94.69
  -2   6  -2 5667.83   95.79
   2  -6   2 5712.43   97.39
   2  -6   2 5694.83   96.69
   2  -6   2 5677.73   95.59
   2  -6   2 5467.05   97.59
   2  -6   2 5631.24   94.19
  -3   6  -2  708.13   12.60
  -3   6  -2  703.13   12.70
  -3   6  -2  693.43   12.30
  -3   6  -2  690.43   12.40
   3  -6   2  712.23   12.50
   3  -6   2  699.13   12.90
   3  -6   2  708.53   12.90
   3  -6   2  722.63   12.30
   3  -6   2  709.23   13.10
  -4   6  -2   35.40    1.40
  -4   6  -2   34.40    1.30
  -4   6  -2   35.80    1.40
  -4   6  -2   34.90    1.20
   4  -6   2   39.00    1.60
   4  -6   2   35.80    1.60
   4  -6   2   35.30    1.60
   4  -6   2   34.00    1.30
   4  -6   2   36.10    1.10
   4  -6   2   35.60    1.20
  -5   6  -2   78.69    2.30
  -5   6  -2   80.99    2.40
  -5   6  -2   80.89    2.10
  -5   6  -2   77.59    2.20
   5  -6   2   76.49    2.60
   5  -6   2   75.39    2.50
   5  -6   2   76.59    2.00
   5  -6   2   79.49    2.20
   5  -6   2   82.49    2.50
   5  -6   2   79.29    1.90
  -6   6  -2  237.48    5.10
  -6   6  -2  244.48    5.00
  -6   6  -2  245.08    5.40
  -6   6  -2  244.08    5.30
   6  -6   2  238.78    4.90
   6  -6   2  231.08    5.50
   6  -6   2  238.78    4.70
   6  -6   2  243.38    5.80
   6  -6   2  246.18    5.40
   6  -6   2  236.68    5.20
  -7   6  -2   12.10    1.10
  -7   6  -2   11.20    1.00
  -7   6  -2    9.90    1.10
   7  -6   2   10.80    0.90
   7  -6   2    8.20    0.90
   7  -6   2   13.50    1.40
   7  -6   2   11.30    1.10
   7  -6   2    9.00    1.10
   7  -6   2   11.30    0.80
  -8   6  -2   24.10    1.50
  -8   6  -2   19.10    1.30
   8  -6   2   22.00    1.80
   8  -6   2   22.00    1.10
   8  -6   2   21.40    1.40
   8  -6   2   20.60    1.60
   8  -6   2   15.90    1.20
  -9   6  -2  404.56    8.40
   9  -6   2  395.16    8.50
   9  -6   2  393.16    9.20
   9  -6   2  402.76    9.00
   9  -6   2  397.86    8.00
  10  -6   2  137.49    4.60
  10  -6   2  147.09    3.80
  10  -6   2  136.49    4.20
  10  -6   2  136.89    4.80
  11  -6   2    3.40    1.20
  11  -6   2    3.90    0.90
  11  -6   2    2.60    0.90
  12  -6   2   26.70    1.80
  12  -6   2   28.30    2.60
  12  -6   2   28.30    2.20
  13  -6   2   53.29    3.40
  13  -6   2   55.29    2.60
  13  -6   2   55.99    3.10
  14  -6   2    3.20    1.30
  14  -6   2    4.90    1.10
  14  -6   2    4.30    1.40
  15  -6   2   -0.10    1.00
  15  -6   2    1.10    0.90
  16  -6   2   22.10    2.40
  16  -6   2   23.60    2.10
  15   5  -2   23.60    2.70
  14   5  -2    8.70    1.80
 -14  -5   2    6.10    1.60
  13   5  -2   10.30    1.90
 -13  -5   2   11.50    1.90
  12   5  -2   36.50    2.80
 -12  -5   2   36.50    2.70
  11   5  -2   11.10    1.80
 -11  -5   2   10.50    1.60
  10   5  -2   59.09    3.00
 -10  -5   2   53.79    2.80
   9   5  -2  186.08    5.20
  -9  -5   2  174.78    5.20
  -9  -5   2  178.18    5.00
   8   5  -2  541.85   11.10
  -8  -5   2  531.15   11.20
  -8  -5   2  535.65   10.90
   7   5  -2  252.07    6.00
   7   5  -2  238.88    5.80
  -7  -5   2  236.68    5.70
  -7  -5   2  253.07    6.00
   6   5  -2   58.99    2.30
   6   5  -2   53.19    2.20
  -6  -5   2   58.19    2.20
  -6  -5   2   54.39    2.20
  -6  -5   2   59.19    2.10
  -6  -5   2   56.99    2.20
  -6  -5   2   55.79    2.30
   5   5  -2  229.08    5.40
   5   5  -2  230.88    5.30
   5   5  -2  223.38    5.40
   5   5  -2  230.58    5.20
  -5  -5   2  229.98    5.00
  -5  -5   2  220.18    5.20
  -5  -5   2  228.58    5.20
  -5  -5   2  224.58    5.20
  -5  -5   2  229.18    5.10
   4   5  -2  175.68    4.30
   4   5  -2  178.78    4.30
   4   5  -2  180.68    4.20
  -4  -5   2  178.78    4.00
  -4  -5   2  170.48    4.10
  -4  -5   2  173.48    4.00
  -4  -5   2  167.98    4.10
  -4  -5   2  176.28    4.10
   3   5  -2  348.87    7.10
   3   5  -2  341.77    7.10
   3   5  -2  355.86    6.80
  -3  -5   2  350.96    6.80
  -3  -5   2  345.57    6.80
  -3  -5   2  363.86    7.10
  -3  -5   2  347.47    6.80
  -3  -5   2  344.87    6.90
   2   5  -2  948.71   16.90
   2   5  -2  950.90   16.60
   2   5  -2  964.60   16.90
   2   5  -2  938.11   16.70
  -2  -5   2  977.20   16.70
  -2  -5   2  961.40   16.70
  -2  -5   2  934.01   16.60
   1   5  -2 2183.58   36.80
   1   5  -2 2152.28   36.90
   1   5  -2 2202.48   36.60
   1   5  -2 2241.78   36.70
  -1  -5   2 2165.48   37.00
  -1  -5   2 2100.19   36.30
  -1  -5   2 2169.48   36.50
  -1  -5   2 2186.08   36.70
   0   5  -2  868.61   14.90
   0   5  -2  858.01   15.10
   0   5  -2  869.41   14.80
   0   5  -2  857.01   15.10
   0  -5   2  872.61   15.00
   0  -5   2  851.01   14.60
   0  -5   2  860.61   14.60
   0  -5   2  859.81   14.80
  -1   5  -2   89.49    2.20
  -1   5  -2   92.19    2.00
  -1   5  -2   91.89    2.00
  -1   5  -2   90.29    2.10
   1  -5   2   87.49    2.10
   1  -5   2   87.59    2.20
  -2   5  -2  205.48    4.20
  -2   5  -2  210.88    3.90
  -2   5  -2  210.28    4.10
  -2   5  -2  213.48    4.00
   2  -5   2  209.68    4.40
   2  -5   2  211.48    4.10
   2  -5   2  201.18    4.30
  -3   5  -2  224.18    4.40
  -3   5  -2  221.18    4.20
  -3   5  -2  217.98    4.40
  -3   5  -2  218.68    4.10
   3  -5   2  220.38    4.30
   3  -5   2  221.38    4.70
   3  -5   2  212.28    4.60
  -4   5  -2   12.50    0.80
  -4   5  -2   12.80    0.70
  -4   5  -2   12.30    0.80
  -4   5  -2   11.40    0.70
   4  -5   2   12.40    0.80
   4  -5   2   13.00    0.90
   4  -5   2   12.60    0.70
   4  -5   2   12.10    0.90
   4  -5   2   13.10    1.00
  -5   5  -2   21.30    1.10
  -5   5  -2   20.90    1.00
  -5   5  -2   21.60    0.90
  -5   5  -2   21.70    1.10
   5  -5   2   21.80    1.20
   5  -5   2   19.50    1.20
   5  -5   2   19.80    1.30
   5  -5   2   20.80    1.00
   5  -5   2   20.40    0.80
   5  -5   2   22.50    0.90
  -6   5  -2  217.28    4.50
  -6   5  -2  217.08    4.80
  -6   5  -2  218.48    4.80
  -6   5  -2  214.08    4.60
   6  -5   2  216.28    5.20
   6  -5   2  214.88    4.40
   6  -5   2  218.48    4.30
   6  -5   2  209.88    4.70
   6  -5   2  217.48    4.70
   6  -5   2  213.38    5.10
  -7   5  -2  110.89    2.90
  -7   5  -2  105.79    2.90
  -7   5  -2  115.59    3.20
  -7   5  -2  113.59    3.20
   7  -5   2  104.99    3.50
   7  -5   2  109.59    2.80
   7  -5   2  109.39    2.60
   7  -5   2  109.49    3.00
   7  -5   2  110.49    2.90
   7  -5   2  110.69    3.40
  -8   5  -2   28.30    1.50
  -8   5  -2   28.70    1.60
   8  -5   2   29.90    1.60
   8  -5   2   28.50    1.90
   8  -5   2   30.70    1.80
   8  -5   2   26.20    1.30
  -9   5  -2   67.79    2.40
   9  -5   2   59.89    2.90
   9  -5   2   60.89    2.50
   9  -5   2   57.59    2.70
   9  -5   2   59.09    2.20
  10  -5   2  106.19    4.10
  10  -5   2  103.49    3.20
  10  -5   2  108.09    3.60
  11  -5   2    0.90    0.60
  11  -5   2    0.50    0.90
  11  -5   2    0.30    0.70
  12  -5   2    1.20    0.80
  12  -5   2    0.30    1.00
  12  -5   2    0.90    0.80
  13  -5   2   24.30    2.20
  13  -5   2   26.30    2.00
  13  -5   2   22.00    2.40
  14  -5   2   39.40    3.00
  14  -5   2   43.40    2.40
  14  -5   2   43.20    3.00
  15  -5   2    1.60    1.00
  15  -5   2    1.30    1.20
  16  -5   2   16.10    2.20
  16  -5   2   17.00    1.90
  15   4  -2   23.80    2.60
  14   4  -2    0.60    1.20
  13   4  -2   12.80    1.80
 -13  -4   2   12.80    1.90
  12   4  -2   31.20    2.60
 -12  -4   2   30.00    2.40
  11   4  -2  207.68    6.00
 -11  -4   2  205.58    5.90
  10   4  -2  104.69    3.80
 -10  -4   2   98.59    3.60
   9   4  -2  271.37    6.80
   9   4  -2  271.17    6.60
  -9  -4   2  275.37    6.80
  -9  -4   2  263.57    6.50
   8   4  -2  388.76    8.50
  -8  -4   2  387.66    8.50
  -8  -4   2  387.46    8.30
   7   4  -2   35.50    1.80
  -7  -4   2   35.10    1.80
  -7  -4   2   34.70    1.80
   6   4  -2  162.58    4.40
   6   4  -2  163.78    4.30
   6   4  -2  164.68    4.50
   6   4  -2  166.98    4.20
  -6  -4   2  165.98    4.20
  -6  -4   2  169.48    4.30
  -6  -4   2  165.78    4.20
  -6  -4   2  166.48    4.30
  -6  -4   2  169.48    4.10
   5   4  -2  335.27    6.80
   5   4  -2  322.87    6.90
   5   4  -2  334.77    7.00
  -5  -4   2  327.57    6.80
  -5  -4   2  317.27    6.70
  -5  -4   2  330.07    6.80
  -5  -4   2  331.37    6.60
  -5  -4   2  317.07    6.80
  -5  -4   2  339.57    6.70
   4   4  -2 1400.56   24.10
   4   4  -2 1367.16   24.00
   4   4  -2 1377.46   23.70
  -4  -4   2 1364.46   23.80
  -4  -4   2 1369.46   23.80
  -4  -4   2 1361.86   23.80
   3   4  -2  238.28    5.00
   3   4  -2  241.18    4.80
   3   4  -2  247.28    5.10
  -3  -4   2  238.48    4.90
  -3  -4   2  238.28    4.90
  -3  -4   2  236.08    4.90
   2   4  -2 1092.99   18.90
   2   4  -2 1100.39   18.70
   2   4  -2 1080.19   18.80
   2   4  -2 1095.19   18.60
  -2  -4   2 1079.69   18.70
  -2  -4   2 1083.69   18.70
  -2  -4   2 1075.69   18.60
   1   4  -2 1829.22   32.00
   1   4  -2 1928.91   31.80
   1   4  -2 1885.21   32.30
   1   4  -2 1953.50   31.70
  -1  -4   2 1868.31   32.70
  -1  -4   2 1911.01   31.90
  -1  -4   2 1921.41   31.70
  -1  -4   2 1853.31   31.70
   0   4  -2  871.71   14.70
   0   4  -2  866.71   14.90
   0   4  -2  851.91   14.90
   0   4  -2  886.21   14.70
   0  -4   2  869.91   14.90
   0  -4   2  872.71   14.90
  -1   4  -2  115.59    2.20
  -1   4  -2  124.69    2.40
  -1   4  -2  119.79    2.20
  -1   4  -2  118.69    2.40
   1  -4   2  115.99    2.60
   1  -4   2  113.49    2.40
  -2   4  -2  131.99    2.60
  -2   4  -2  129.39    2.70
  -2   4  -2  135.19    2.50
  -2   4  -2  130.89    2.40
   2  -4   2  133.59    2.60
   2  -4   2  131.09    3.00
   2  -4   2  124.39    2.80
  -3   4  -2  164.98    3.10
  -3   4  -2  171.08    3.20
  -3   4  -2  165.48    3.30
  -3   4  -2  168.28    3.30
   3  -4   2  166.08    3.60
   3  -4   2  167.48    3.30
   3  -4   2  166.98    3.80
  -4   4  -2    1.40    0.30
  -4   4  -2    0.60    0.30
  -4   4  -2    0.30    0.20
  -4   4  -2    0.70    0.20
   4  -4   2    0.70    0.40
   4  -4   2    0.40    0.30
   4  -4   2    0.50    0.30
  -5   4  -2   98.79    2.60
  -5   4  -2  100.79    2.40
  -5   4  -2  103.19    2.60
  -5   4  -2  102.59    2.40
   5  -4   2  102.59    2.90
   5  -4   2   99.09    2.80
   5  -4   2  102.49    2.30
   5  -4   2   98.09    2.50
  -6   4  -2  652.83   11.80
  -6   4  -2  634.04   11.80
  -6   4  -2  638.04   11.50
  -6   4  -2  642.84   11.50
   6  -4   2  619.84   12.20
   6  -4   2  652.13   11.50
   6  -4   2  642.04   11.20
   6  -4   2  628.04   11.60
   6  -4   2  638.44   12.10
  -7   4  -2  453.25    9.00
  -7   4  -2  460.85    9.00
  -7   4  -2  455.45    8.70
  -7   4  -2  451.45    8.60
   7  -4   2  432.66    9.30
   7  -4   2  447.66    9.20
   7  -4   2  459.25    8.30
   7  -4   2  448.36    8.80
   7  -4   2  443.66    8.50
  -8   4  -2    1.40    0.50
  -8   4  -2    2.80    0.70
   8  -4   2    2.60    0.90
   8  -4   2    2.20    0.50
   8  -4   2    2.10    0.70
   8  -4   2    2.40    0.50
   8  -4   2    1.80    0.70
  -9   4  -2   15.50    1.30
  -9   4  -2   20.70    2.10
   9  -4   2   17.60    1.20
   9  -4   2   14.40    1.50
   9  -4   2   17.30    1.40
  10  -4   2   29.10    1.90
  10  -4   2   28.50    2.20
  10  -4   2   26.20    1.60
  11  -4   2   21.50    1.60
  11  -4   2   19.10    2.00
  11  -4   2   22.00    1.80
  12  -4   2   11.60    1.80
  12  -4   2   11.60    1.40
  12  -4   2    9.50    1.50
  13  -4   2  118.59    4.50
  13  -4   2  117.09    4.60
  13  -4   2  117.19    3.90
  14  -4   2  115.09    4.50
  14  -4   2  103.29    4.50
  14  -4   2  114.29    4.00
  15  -4   2   12.30    1.60
  15  -4   2   16.40    2.10
  16  -4   2   10.40    1.90
  16  -4   2   17.00    2.00
  16   3  -2   13.60    2.10
  15   3  -2   23.70    2.50
  14   3  -2   47.30    3.30
  13   3  -2  160.78    5.50
  12   3  -2  204.78    6.10
 -12  -3   2  202.48    6.00
  11   3  -2  172.48    5.10
 -11  -3   2  160.78    5.00
  10   3  -2   35.40    2.30
  10   3  -2   35.00    2.20
 -10  -3   2   35.10    2.20
   9   3  -2  114.39    3.20
   9   3  -2  113.09    3.60
   9   3  -2  110.39    3.70
  -9  -3   2  106.99    3.50
  -9  -3   2  109.49    3.60
   8   3  -2  319.67    7.30
   8   3  -2  321.47    7.10
  -8  -3   2  332.77    7.30
  -8  -3   2  319.97    7.10
   7   3  -2  303.07    6.80
   7   3  -2  319.67    6.70
  -7  -3   2  308.07    7.50
  -7  -3   2  321.67    6.70
  -7  -3   2  302.17    6.80
  -7  -3   2  310.67    6.90
   6   3  -2  815.32   14.90
   6   3  -2  807.82   15.10
   6   3  -2  792.52   15.00
  -6  -3   2  809.92   14.90
  -6  -3   2  815.02   15.00
  -6  -3   2  824.12   14.80
  -6  -3   2  814.52   15.00
  -6  -3   2  816.22   15.00
   5   3  -2 1021.40   18.10
   5   3  -2  990.10   17.90
   5   3  -2 1000.30   17.70
   5   3  -2 1011.60   17.80
  -5  -3   2 1003.70   17.90
  -5  -3   2 1009.90   17.90
  -5  -3   2  990.50   17.80
  -5  -3   2  999.30   17.90
   4   3  -2 1429.16   24.90
   4   3  -2 1449.15   25.00
   4   3  -2 1468.05   24.70
  -4  -3   2 1424.46   24.80
  -4  -3   2 1459.55   24.80
  -4  -3   2 1433.36   24.80
  -4  -3   2 1416.46   24.80
   3   3  -2  973.70   16.20
   3   3  -2  935.01   16.40
   3   3  -2  948.91   16.40
  -3  -3   2  925.31   16.30
  -3  -3   2  929.71   16.30
  -3  -3   2  925.51   16.30
  -3  -3   2  931.21   16.30
   2   3  -2  257.97    4.60
   2   3  -2  250.67    4.60
   2   3  -2  243.78    4.80
   2   3  -2  247.18    4.80
  -2  -3   2  241.68    4.60
  -2  -3   2  242.38    4.70
  -2  -3   2  239.38    4.60
  -2  -3   2  239.78    4.60
   1   3  -2  624.34   10.70
   1   3  -2  609.04   10.80
   1   3  -2  626.84   10.60
   1   3  -2  614.24   10.60
  -1  -3   2  615.94   10.50
  -1  -3   2  648.94   10.70
  -1  -3   2  607.04   10.60
   0   3  -2    3.40    0.30
   0   3  -2    3.90    0.30
   0  -3   2    3.70    0.40
   1  -3   2   94.79    2.20
   1  -3   2   95.79    2.10
  -2   3  -2  210.78    3.80
  -2   3  -2  214.88    3.80
   2  -3   2  217.88    3.90
   2  -3   2  206.18    4.30
   2  -3   2  213.48    4.20
  -3   3  -2 1301.47   21.40
  -3   3  -2 1313.07   21.40
  -3   3  -2 1260.47   21.60
  -3   3  -2 1254.87   21.60
   3  -3   2 1265.07   22.00
   3  -3   2 1295.37   21.60
   3  -3   2 1277.77   22.10
  -4   3  -2 1061.29   17.90
  -4   3  -2 1054.19   18.20
  -4   3  -2 1086.59   17.90
  -4   3  -2 1051.99   18.10
   4  -3   2 1037.50   18.60
   4  -3   2 1076.19   18.10
   4  -3   2 1018.80   18.40
  -5   3  -2    8.60    0.60
  -5   3  -2   11.40    0.80
  -5   3  -2    8.90    0.70
  -5   3  -2    8.20    0.60
   5  -3   2    8.40    0.60
   5  -3   2    9.10    0.80
   5  -3   2    9.90    0.90
   5  -3   2    9.10    0.70
  -6   3  -2  108.19    2.90
  -6   3  -2  113.89    2.90
  -6   3  -2  106.69    2.90
  -6   3  -2  111.19    2.70
  -6   3  -2  108.49    2.70
   6  -3   2  110.59    2.80
   6  -3   2  105.09    3.00
   6  -3   2  104.89    2.60
   6  -3   2  113.69    2.50
   6  -3   2  107.99    3.20
  -7   3  -2    9.30    1.00
  -7   3  -2    6.60    0.80
  -7   3  -2    6.80    0.80
  -7   3  -2    8.00    0.90
  -7   3  -2    7.60    0.90
   7  -3   2    8.40    0.70
   7  -3   2    6.60    0.80
   7  -3   2    8.30    0.80
   7  -3   2    8.30    1.10
  -8   3  -2    3.60    0.70
  -8   3  -2    3.00    0.60
   8  -3   2    3.70    0.50
   8  -3   2    3.80    0.70
   8  -3   2    2.50    0.60
   8  -3   2    9.30    1.20
  -9   3  -2   21.20    1.40
   9  -3   2   24.10    1.60
   9  -3   2   24.00    1.80
   9  -3   2   23.60    1.40
  10  -3   2  203.48    5.00
  10  -3   2  197.58    5.30
  10  -3   2  199.38    5.60
  11  -3   2  218.98    6.20
  11  -3   2  216.58    5.40
  11  -3   2  219.38    5.90
  12  -3   2   10.00    1.60
  12  -3   2    9.70    1.50
  12  -3   2   10.80    1.40
  13  -3   2   57.89    3.30
  13  -3   2   59.19    3.20
  13  -3   2   65.09    2.90
  14  -3   2   39.10    2.90
  14  -3   2   49.60    2.70
  15  -3   2    7.60    1.70
  15  -3   2    9.00    1.60
  16  -3   2    5.20    1.60
  16  -3   2    9.50    1.60
  16   2  -2   29.10    2.90
  15   2  -2   68.39    3.90
  14   2  -2   34.80    2.80
  13   2  -2    2.50    1.20
  12   2  -2  158.88    5.50
  12   2  -2  178.48    5.40
 -12  -2   2  171.08    5.80
  11   2  -2  116.59    4.20
  11   2  -2  116.29    4.10
 -11  -2   2  116.09    4.00
  10   2  -2   26.40    2.00
  10   2  -2   25.80    2.00
  10   2  -2   28.40    1.80
 -10  -2   2   23.10    1.80
   9   2  -2   90.19    3.20
   9   2  -2   82.49    3.00
  -9  -2   2   91.09    3.00
  -9  -2   2   85.19    3.10
   8   2  -2  508.65   10.50
   8   2  -2  526.85   10.40
  -8  -2   2  521.65   10.50
  -8  -2   2  537.35   10.40
   7   2  -2  184.88    4.50
   7   2  -2  188.78    4.40
   7   2  -2  180.68    4.50
  -7  -2   2  180.88    4.50
  -7  -2   2  183.98    4.30
  -7  -2   2  183.38    4.60
  -7  -2   2  174.58    4.40
   6   2  -2  128.29    3.30
   6   2  -2  120.19    3.00
   6   2  -2  125.09    3.30
  -6  -2   2  120.79    3.20
  -6  -2   2  123.39    3.30
  -6  -2   2  121.29    3.30
   5   2  -2  993.10   17.80
   5   2  -2 1021.80   17.60
   5   2  -2  983.70   17.70
   5   2  -2  989.70   17.40
  -5  -2   2  996.80   17.60
  -5  -2   2  992.20   17.70
  -5  -2   2  998.20   17.60
   4   2  -2  642.64   11.70
   4   2  -2  652.23   11.50
   4   2  -2  640.34   11.70
  -4  -2   2  653.03   11.60
  -4  -2   2  644.04   11.70
  -4  -2   2  655.23   11.70
   3   2  -2  180.48    3.60
   3   2  -2  177.98    3.70
   3   2  -2  178.08    3.70
  -3  -2   2  179.68    3.70
  -3  -2   2  179.38    3.60
  -3  -2   2  177.98    3.60
   2   2  -2  320.57    6.00
   2   2  -2  332.57    5.80
   2   2  -2  328.97    5.80
   2   2  -2  326.47    6.00
  -2  -2   2  326.77    5.90
  -2  -2   2  325.87    5.90
   1   2  -2  521.75    8.80
   1   2  -2  451.25    8.60
   1   2  -2  529.85    8.80
   1   2  -2  517.55    8.60
  -1  -2   2  519.25    8.70
  -1  -2   2  503.65    8.60
  -1  -2   2  537.45    8.90
   0  -2   2   33.60    1.00
   0  -2   2   47.20    0.90
   1  -2   2  391.16    6.90
   1  -2   2  390.76    7.00
  -2   2  -2  297.17    5.00
  -2   2  -2  287.67    5.00
   2  -2   2  289.57    5.40
   2  -2   2  293.97    5.50
  -3   2  -2  465.95    8.30
  -3   2  -2  475.45    8.10
  -3   2  -2  469.75    8.30
  -3   2  -2  475.75    8.10
   3  -2   2  465.45    8.60
   3  -2   2  482.35    8.70
   3  -2   2  470.35    8.30
  -4   2  -2  258.07    5.10
  -4   2  -2  268.07    4.90
  -4   2  -2  264.37    5.10
  -4   2  -2  255.57    4.90
   4  -2   2  253.87    5.30
   4  -2   2  281.37    5.40
   4  -2   2  256.67    5.00
  -5   2  -2   61.89    1.90
  -5   2  -2   66.09    1.80
  -5   2  -2   65.29    1.90
  -5   2  -2   62.89    1.70
   5  -2   2   65.79    1.90
   5  -2   2   62.39    2.10
   5  -2   2   63.99    1.50
   5  -2   2   62.89    1.80
   5  -2   2   62.29    1.50
  -6   2  -2   89.19    2.50
  -6   2  -2   88.09    2.30
  -6   2  -2   88.29    2.40
  -6   2  -2   87.89    2.60
   6  -2   2   90.29    2.10
   6  -2   2   90.09    2.30
   6  -2   2   90.29    2.70
   6  -2   2   89.69    2.50
  -7   2  -2  141.79    3.70
  -7   2  -2  143.69    3.50
  -7   2  -2  132.39    3.60
  -7   2  -2  142.79    4.00
   7  -2   2  138.69    3.40
   7  -2   2  142.99    3.80
   7  -2   2  143.59    3.20
   7  -2   2  135.69    3.50
  -8   2  -2  119.99    3.50
  -8   2  -2  116.29    3.20
   8  -2   2  107.69    3.30
   8  -2   2  118.89    3.60
   8  -2   2  106.89    3.00
   9  -2   2   73.09    2.90
   9  -2   2   70.59    2.70
   9  -2   2   69.59    2.40
  10  -2   2  224.08    5.80
  10  -2   2  221.38    5.90
  10  -2   2  221.68    5.40
  11  -2   2   42.40    2.50
  11  -2   2   44.70    2.30
  11  -2   2   45.50    2.50
  12  -2   2   24.30    2.20
  12  -2   2   22.20    1.90
  12  -2   2   19.60    2.00
  13  -2   2   29.90    2.20
  13  -2   2   28.00    2.50
  14  -2   2   66.49    3.20
  14  -2   2   63.29    3.60
  15  -2   2   17.90    2.30
  15  -2   2   18.40    2.00
  16  -2   2   10.50    1.80
  16  -2   2    7.00    1.70
  16   1  -2   22.70    2.60
  15   1  -2   67.49    3.70
  14   1  -2  101.89    4.30
  13   1  -2    4.40    1.30
  13   1  -2    5.00    1.30
  12   1  -2   41.00    2.70
  12   1  -2   42.40    2.60
  11   1  -2  178.08    5.40
  11   1  -2  186.18    5.30
  11   1  -2  180.78    5.10
 -11  -1   2  184.18    5.20
  10   1  -2  112.29    3.80
  10   1  -2  115.89    3.70
 -10  -1   2  113.69    3.70
   9   1  -2  211.08    5.30
   9   1  -2  198.98    5.10
  -9  -1   2  214.18    5.30
  -9  -1   2  202.68    5.10
   8   1  -2  703.13   13.00
   8   1  -2  681.63   13.10
   8   1  -2  639.04   15.20
  -8  -1   2  686.83   12.90
  -8  -1   2  708.63   13.20
   7   1  -2 1076.99   19.50
   7   1  -2 1086.29   19.60
   7   1  -2 1092.39   19.50
   7   1  -2 1090.79   19.30
  -7  -1   2 1085.09   19.50
  -7  -1   2 1091.09   19.30
  -7  -1   2 1081.39   19.60
   6   1  -2    0.50    0.40
   6   1  -2    0.70    0.40
   6   1  -2    0.80    0.40
  -6  -1   2    0.60    0.40
  -6  -1   2    0.70    0.40
  -6  -1   2    0.90    0.40
  -6  -1   2    0.10    0.20
   5   1  -2   59.49    1.70
   5   1  -2   58.69    1.90
   5   1  -2   60.09    1.90
   5   1  -2   59.79    1.80
  -5  -1   2   58.89    1.90
  -5  -1   2   61.29    1.80
  -5  -1   2   56.59    1.80
   4   1  -2  618.34   11.20
   4   1  -2  640.64   11.00
   4   1  -2  615.64   11.20
  -4  -1   2  622.84   11.20
  -4  -1   2  617.34   11.20
  -4  -1   2  623.84   11.10
   3   1  -2   64.09    1.70
   3   1  -2   64.99    1.70
   3   1  -2   63.29    1.50
  -3  -1   2   63.49    1.60
  -3  -1   2   62.89    1.60
   2   1  -2  264.67    4.60
   2   1  -2  254.57    4.60
   2   1  -2  251.27    4.70
   2   1  -2  251.37    4.70
  -2  -1   2  251.97    4.70
  -2  -1   2  249.97    4.60
  -1  -1   2  392.86    6.60
   1  -1   2   30.90    0.90
  -2   1  -2  509.15    8.90
  -2   1  -2  524.25    9.00
   2  -1   2  539.15    9.30
  -3   1  -2 1688.13   28.90
  -3   1  -2 1768.72   29.00
  -3   1  -2 1729.53   29.60
  -3   1  -2 1752.32   28.80
   3  -1   2 1730.23   28.90
   3  -1   2 1688.23   28.90
   3  -1   2 1758.02   29.20
   3  -1   2 1657.83   28.90
  -4   1  -2   91.79    2.20
  -4   1  -2   93.29    2.10
  -4   1  -2   92.89    2.10
  -4   1  -2   92.99    2.30
   4  -1   2   88.79    2.00
   4  -1   2   93.19    2.40
   4  -1   2   90.29    1.90
   4  -1   2   88.19    2.20
  -5   1  -2   38.60    1.30
  -5   1  -2   41.40    1.50
  -5   1  -2   42.30    1.40
  -5   1  -2   41.40    1.50
   5  -1   2   42.00    1.30
   5  -1   2   39.90    1.30
   5  -1   2   41.60    1.20
   5  -1   2   40.60    1.40
   5  -1   2   39.20    1.50
  -6   1  -2  170.98    3.80
  -6   1  -2  159.38    4.00
  -6   1  -2  170.18    3.80
  -6   1  -2  167.68    4.00
   6  -1   2  165.98    3.90
   6  -1   2  165.18    3.60
   6  -1   2  160.18    3.70
   6  -1   2  167.48    4.00
  -7   1  -2  861.51   15.40
  -7   1  -2  839.72   15.70
  -7   1  -2  866.21   15.70
   7  -1   2  824.22   15.20
   7  -1   2  841.22   15.50
   7  -1   2  857.31   15.60
  -8   1  -2  221.08    5.10
  -8   1  -2  225.48    5.50
   8  -1   2  222.98    5.40
   8  -1   2  219.88    5.00
   8  -1   2  221.08    5.30
   9  -1   2   49.99    2.10
   9  -1   2   55.19    2.40
   9  -1   2   48.40    2.30
  10  -1   2  375.86    8.50
  10  -1   2  374.86    8.40
  10  -1   2  379.56    8.10
  11  -1   2  104.89    3.60
  11  -1   2  108.29    4.00
  11  -1   2  105.59    3.70
  12  -1   2   15.20    1.60
  12  -1   2   20.60    2.20
  13  -1   2   14.60    2.00
  13  -1   2   14.60    1.70
  14  -1   2  106.89    4.60
  14  -1   2  102.59    4.00
  15  -1   2   54.09    3.50
  15  -1   2   56.69    3.20
  16  -1   2   18.60    2.40
  16  -1   2   21.80    2.30
  17   0  -2   16.80    2.30
  16   0  -2   20.00    2.40
  15   0  -2   41.10    3.00
  14   0  -2   46.10    3.60
  14   0  -2   53.19    3.20
  13   0  -2   25.70    2.30
  13   0  -2   23.10    2.20
  12   0  -2  131.59    4.40
  12   0  -2  134.49    4.50
  12   0  -2  134.99    4.60
  11   0  -2  385.86    8.70
  11   0  -2  398.96    9.00
  11   0  -2  381.06    8.90
  10   0  -2  246.38    6.00
  10   0  -2  245.58    6.20
 -10   0   2  235.68    5.90
   9   0  -2   82.59    2.80
   9   0  -2   84.39    3.00
  -9   0   2   86.29    3.10
  -9   0   2   83.79    2.80
   8   0  -2   27.70    1.60
   8   0  -2   27.40    1.60
  -8   0   2   30.40    1.60
  -8   0   2   32.20    1.60
   7   0  -2  139.99    3.40
   7   0  -2  133.89    3.50
   7   0  -2  131.49    3.50
   7   0  -2  137.99    3.60
  -7   0   2  119.29    3.50
  -7   0   2  143.69    3.50
  -7   0   2  133.59    3.60
   6   0  -2    4.90    0.70
   6   0  -2    5.80    0.70
   6   0  -2    6.40    0.70
  -6   0   2    7.10    0.80
  -6   0   2    7.40    0.70
  -6   0   2    5.60    0.70
   5   0  -2  279.67    5.70
  -5   0   2  282.47    5.60
  -5   0   2  286.77    5.50
  -5   0   2  271.37    5.70
   4   0  -2  707.53   12.40
   4   0  -2  708.93   12.60
   4   0  -2  705.93   12.60
   4   0  -2  700.23   12.60
  -4   0   2  729.43   12.60
  -4   0   2  727.83   12.40
  -4   0   2  688.63   12.60
   3   0  -2 1262.67   20.90
   3   0  -2 1268.87   21.00
   3   0  -2 1218.78   21.20
   3   0  -2 1231.98   21.20
  -3   0   2 1238.18   21.20
  -3   0   2 1235.78   21.20
   2   0  -2   82.19    1.70
   2   0  -2   77.99    1.80
   2   0  -2   77.19    1.80
   2   0  -2   79.79    1.60
   2   0  -2   66.49    1.60
  -2   0   2   77.69    1.70
  -2   0   2   77.09    1.70
   1   0  -2    0.00    0.10
   1   0  -2    0.10    0.10
  -1   0  -2  106.69    2.10
  -1   0  -2  111.79    2.10
  -1   0  -2  103.49    2.00
   1   0   2  116.59    2.20
   1   0   2  108.39    1.90
   1   0   2  109.79    1.90
  -2   0  -2    1.40    0.30
  -2   0  -2    1.50    0.30
  -2   0  -2    1.10    0.30
  -2   0  -2    1.10    0.30
   2   0   2    0.80    0.30
   2   0   2    1.80    0.30
   2   0   2    1.10    0.20
  -3   0  -2   53.19    1.50
  -3   0  -2   54.59    1.50
  -3   0  -2   55.89    1.60
  -3   0  -2   54.99    1.40
   3   0   2   56.29    1.40
   3   0   2   53.79    1.50
   3   0   2   56.39    1.50
   3   0   2   54.09    1.30
  -4   0  -2 1216.48   21.00
  -4   0  -2 1181.08   21.10
  -4   0  -2 1227.38   20.80
  -4   0  -2 1229.88   20.90
   4   0   2 1197.78   20.80
   4   0   2 1250.67   21.00
   4   0   2 1203.18   20.70
   4   0   2 1226.58   20.90
  -5   0  -2  364.66    7.20
  -5   0  -2  363.66    6.90
  -5   0  -2  363.86    7.30
  -5   0  -2  366.96    7.00
   5   0   2  367.36    6.90
   5   0   2  360.56    7.10
   5   0   2  359.56    6.80
   5   0   2  370.96    7.10
   5   0   2  357.56    6.90
  -6   0  -2  482.95    9.10
  -6   0  -2  485.25    9.40
  -6   0  -2  486.35    9.50
  -6   0  -2  480.85    9.20
   6   0   2  471.95    9.30
   6   0   2  481.75    9.10
   6   0   2  494.65    9.20
   6   0   2  475.35    9.10
  -7   0  -2  491.05    9.50
  -7   0  -2  499.35    9.90
  -7   0  -2  493.95   10.00
   7   0   2  505.65    9.60
   7   0   2  487.55    9.50
   7   0   2  482.05    9.70
   7   0   2  488.95    9.50
  -8   0  -2  161.98    5.40
   8   0   2  150.58    4.20
   8   0   2  156.18    4.00
   8   0   2  154.68    4.00
   9   0   2    0.80    0.70
   9   0   2    0.60    0.60
   9   0   2    1.40    0.70
  10   0   2   27.50    2.10
  10   0   2   31.90    1.90
  10   0   2   27.90    1.90
  11   0   2  223.98    6.30
  11   0   2  220.38    5.80
  12   0   2   80.29    3.40
  12   0   2   78.49    3.70
  13   0   2   87.09    3.70
  13   0   2   91.29    4.20
  14   0   2   55.09    3.10
  14   0   2   56.09    3.50
  15   0   2   43.30    3.00
  15   0   2   38.90    3.20
  16   0   2    0.50    1.30
  16   0   2    2.10    1.40
  17  -1  -2   10.20    2.00
  16  -1  -2    2.10    1.30
  15  -1  -2   43.50    3.00
  14  -1  -2   76.99    3.80
  14  -1  -2   77.89    3.70
  13  -1  -2   53.89    3.10
  13  -1  -2   63.09    3.20
  13  -1  -2   66.59    3.20
  12  -1  -2   55.49    2.80
  12  -1  -2   60.99    3.10
  12  -1  -2   58.69    3.00
  11  -1  -2   76.39    3.40
  11  -1  -2   73.59    3.20
  11  -1  -2   76.79    3.10
  10  -1  -2   65.99    2.60
  10  -1  -2   65.49    2.80
 -10   1   2   67.59    3.00
   9  -1  -2   36.30    1.90
  -9   1   2   32.40    1.70
   8  -1  -2   71.69    2.50
   8  -1  -2   55.89    2.30
   8  -1  -2   70.69    2.50
   8  -1  -2   78.59    3.50
  -8   1   2   71.39    2.40
  -8   1   2   68.49    2.30
  -8   1   2   67.69    2.50
   7  -1  -2  344.37    7.20
   7  -1  -2  352.06    7.30
   7  -1  -2  350.36    7.00
   7  -1  -2  349.87    7.20
  -7   1   2  361.86    7.60
  -7   1   2  338.37    7.30
  -7   1   2  344.27    7.10
  -7   1   2  355.96    7.30
   6  -1  -2   48.00    1.70
   6  -1  -2   46.90    1.60
   6  -1  -2   49.99    1.80
   6  -1  -2   45.90    1.70
  -6   1   2   48.90    1.80
  -6   1   2   48.40    1.70
  -6   1   2   48.00    1.60
  -6   1   2   46.10    1.70
   5  -1  -2   35.60    1.40
   5  -1  -2   32.60    1.20
   5  -1  -2   36.40    1.40
   5  -1  -2   35.60    1.20
  -5   1   2   35.80    1.40
  -5   1   2   34.90    1.30
  -5   1   2   38.50    1.30
  -5   1   2   34.00    1.40
   4  -1  -2   27.10    1.10
   4  -1  -2   27.90    1.00
   4  -1  -2   29.60    1.00
  -4   1   2   29.80    1.00
  -4   1   2   28.40    1.10
   3  -1  -2 1041.30   18.20
   3  -1  -2 1084.19   18.10
   3  -1  -2 1037.70   18.20
   3  -1  -2 1071.39   18.00
  -3   1   2 1042.10   18.20
  -3   1   2 1088.69   18.00
   2  -1  -2  731.13   12.10
   2  -1  -2  698.13   12.20
   2  -1  -2  690.43   12.20
  -2   1   2  701.23   12.20
  -2   1   2  704.03   12.20
   1  -1  -2   36.00    1.00
   1  -1  -2   40.90    1.10
   1  -1  -2   39.70    1.10
   1  -1  -2   35.10    1.00
  -1   1   2   40.20    1.10
  -1   1   2   40.60    1.10
   0  -1  -2  586.54   10.20
   0  -1  -2  600.64   10.10
   0  -1  -2  614.54   10.30
   0  -1  -2  550.14   10.10
   0   1   2  604.44   10.20
   0   1   2  591.24   10.20
  -1  -1  -2   37.30    1.00
  -1  -1  -2   37.30    1.00
  -1  -1  -2   37.50    1.10
  -1  -1  -2   37.60    1.10
   1   1   2   36.80    1.00
   1   1   2   36.50    1.00
   1   1   2   37.60    1.00
  -2  -1  -2  211.48    4.20
  -2  -1  -2  209.08    4.30
  -2  -1  -2  206.08    4.10
  -2  -1  -2  217.38    4.00
   2   1   2  212.98    4.10
   2   1   2  211.28    4.10
   2   1   2  208.58    4.00
   2   1   2  215.18    3.90
  -3  -1  -2  560.34   10.40
  -3  -1  -2  592.94   10.10
  -3  -1  -2  576.54   10.30
  -3  -1  -2  572.14   10.20
   3   1   2  576.44   10.00
   3   1   2  565.34   10.10
   3   1   2  555.54   10.20
   3   1   2  561.54   10.20
  -4  -1  -2 2047.80   34.80
  -4  -1  -2 2031.10   34.60
  -4  -1  -2 2021.20   34.90
  -4  -1  -2 2063.39   34.50
   4   1   2 2053.79   34.70
   4   1   2 2013.30   34.70
   4   1   2 2079.49   34.40
   4   1   2 2028.70   34.50
  -5  -1  -2   59.39    2.10
  -5  -1  -2   61.29    1.90
  -5  -1  -2   58.79    1.90
  -5  -1  -2   61.49    2.00
   5   1   2   58.99    1.80
   5   1   2   62.49    1.80
   5   1   2   58.19    2.00
   5   1   2   60.49    1.90
   5   1   2   61.79    1.90
  -6  -1  -2  142.29    3.70
  -6  -1  -2  137.49    3.40
  -6  -1  -2  141.99    3.80
   6   1   2  133.19    3.60
   6   1   2  138.99    3.50
   6   1   2  138.59    3.50
   6   1   2  141.49    3.30
  -7  -1  -2  273.97    5.90
  -7  -1  -2  274.17    6.30
   7   1   2  266.87    5.90
   7   1   2  277.97    5.80
   7   1   2  275.17    6.20
   7   1   2  265.57    5.90
   8   1   2  206.18    5.10
   8   1   2  217.28    4.90
   8   1   2  209.48    5.30
   9   1   2   86.79    2.80
   9   1   2   78.09    2.90
   9   1   2   81.19    3.10
  10   1   2  181.18    5.00
  10   1   2  171.78    5.20
  11   1   2  274.07    7.30
  11   1   2  282.37    7.00
  12   1   2   39.00    2.80
  12   1   2   36.70    2.50
  13   1   2   30.60    2.50
  13   1   2   29.00    2.70
  14   1   2   28.30    2.60
  14   1   2   32.90    3.00
  15   1   2   34.10    3.00
  15   1   2   28.70    2.60
  17  -2  -2   20.80    2.40
  16  -2  -2   16.50    2.10
  15  -2  -2   94.69    4.10
  15  -2  -2   98.19    4.40
  14  -2  -2   79.59    3.90
  14  -2  -2   77.49    3.70
  14  -2  -2   74.29    3.80
  13  -2  -2   27.70    2.30
  13  -2  -2   27.20    2.40
  13  -2  -2   25.70    2.40
  12  -2  -2    2.80    1.00
  12  -2  -2    7.70    1.40
  12  -2  -2    6.40    1.40
  11  -2  -2   83.69    3.60
  11  -2  -2   85.59    3.40
  11  -2  -2   79.99    3.10
  10  -2  -2   40.30    2.20
   9  -2  -2    1.10    0.60
   9  -2  -2    4.40    0.80
  -9   2   2    2.10    0.60
   8  -2  -2  136.39    4.30
   8  -2  -2  126.49    3.50
   8  -2  -2  127.19    3.60
   8  -2  -2  130.79    3.60
   8  -2  -2  131.29    3.60
  -8   2   2  127.99    3.70
  -8   2   2  134.29    3.60
   7  -2  -2  307.17    6.50
   7  -2  -2  310.37    6.40
   7  -2  -2  301.57    6.20
   7  -2  -2  293.87    6.30
   7  -2  -2  299.87    6.40
  -7   2   2  305.87    6.20
  -7   2   2  302.67    6.50
  -7   2   2  305.47    6.60
  -7   2   2  298.67    6.30
   6  -2  -2  499.55    9.50
   6  -2  -2  505.05    9.60
   6  -2  -2  505.05    9.70
   6  -2  -2  506.25    9.60
  -6   2   2  516.15    9.80
  -6   2   2  504.75    9.70
  -6   2   2  516.05    9.60
  -6   2   2  509.75    9.40
   5  -2  -2   94.69    2.50
   5  -2  -2   96.79    2.60
   5  -2  -2   95.29    2.40
   5  -2  -2   92.99    2.50
   5  -2  -2   94.19    2.50
  -5   2   2   94.59    2.50
  -5   2   2   94.19    2.50
  -5   2   2   99.79    2.60
   4  -2  -2  275.37    5.50
   4  -2  -2  287.57    5.40
   4  -2  -2  277.87    5.60
   4  -2  -2  281.67    5.40
  -4   2   2  278.57    5.60
  -4   2   2  280.97    5.60
  -4   2   2  288.57    5.40
   3  -2  -2    1.00    0.30
   3  -2  -2    0.90    0.30
   3  -2  -2    1.10    0.30
   3  -2  -2    0.00    0.30
  -3   2   2    0.70    0.30
  -3   2   2    0.10    0.30
   2  -2  -2    5.90    0.50
   2  -2  -2    6.20    0.50
   2  -2  -2    7.60    0.60
  -2   2   2    6.70    0.60
   1  -2  -2   38.10    1.20
   1  -2  -2   37.10    1.20
   1  -2  -2   40.00    1.20
  -1   2   2   39.60    1.20
  -1   2   2   38.20    1.30
   0  -2  -2 2009.80   33.20
   0  -2  -2 1999.80   34.20
   0  -2  -2 1935.01   33.90
   0   2   2 1970.10   34.60
   0   2   2 1974.80   34.40
  -1  -2  -2 3485.25   60.09
  -1  -2  -2 3410.16   60.69
  -1  -2  -2 3502.35   60.89
   1   2   2 3595.84   60.69
   1   2   2 3653.73   59.89
   1   2   2 3552.54   60.59
  -2  -2  -2 1175.08   20.40
  -2  -2  -2 1202.48   20.20
  -2  -2  -2 1197.68   20.20
  -2  -2  -2 1161.78   20.50
   2   2   2 1163.68   20.30
   2   2   2 1206.68   20.30
   2   2   2 1186.98   19.80
   2   2   2 1146.29   20.20
  -3  -2  -2  743.63   13.30
  -3  -2  -2  731.13   13.40
  -3  -2  -2  754.72   13.10
   3   2   2  754.02   13.20
   3   2   2  741.23   12.70
   3   2   2  723.53   13.20
   3   2   2  725.13   13.10
  -4  -2  -2  384.46    7.20
  -4  -2  -2  382.06    7.50
  -4  -2  -2  364.86    7.50
   4   2   2  379.46    7.60
   4   2   2  368.26    7.30
   4   2   2  367.16    7.30
   4   2   2  369.36    7.20
   4   2   2  373.56    6.80
  -5  -2  -2  223.18    5.10
  -5  -2  -2  223.48    4.80
  -5  -2  -2  216.38    5.10
   5   2   2  224.28    4.40
   5   2   2  220.28    4.80
   5   2   2  215.88    4.90
   5   2   2  219.38    4.90
   5   2   2  221.08    4.70
  -6  -2  -2    4.20    0.80
  -6  -2  -2    5.10    0.80
  -6  -2  -2    5.80    0.80
   6   2   2    6.20    0.90
   6   2   2    5.90    0.60
   6   2   2    4.80    0.80
   6   2   2    5.40    0.80
   7   2   2  554.24   10.20
   7   2   2  554.14   11.00
   7   2   2  536.25   10.70
   8   2   2  553.64   11.40
   8   2   2  559.24   11.10
   9   2   2  220.08    5.90
   9   2   2  222.68    5.70
  10   2   2  120.39    4.00
  10   2   2  120.39    4.30
  11   2   2  122.89    4.30
  11   2   2  125.79    4.70
  12   2   2   60.09    3.40
  12   2   2   57.09    3.10
  13   2   2    0.80    1.00
  13   2   2   -0.20    1.10
  14   2   2   22.70    2.50
  14   2   2   19.20    2.40
  15   2   2   30.70    2.70
  15   2   2   26.90    2.70
  17  -3  -2   30.20    2.80
  16  -3  -2    8.70    1.70
  16  -3  -2    5.20    1.60
  15  -3  -2    7.60    1.70
  15  -3  -2    7.20    1.70
  14  -3  -2   62.59    3.60
  14  -3  -2   64.19    3.60
  14  -3  -2   62.09    3.30
  13  -3  -2    9.40    1.60
  13  -3  -2    9.90    1.70
  13  -3  -2   10.20    1.50
  12  -3  -2    5.30    1.40
  12  -3  -2    5.90    1.20
  12  -3  -2    5.50    1.20
  11  -3  -2  153.58    4.70
  11  -3  -2  156.58    4.50
  11  -3  -2  154.48    5.10
  10  -3  -2  145.59    4.30
  10  -3  -2  161.48    4.50
   9  -3  -2   74.39    2.60
   9  -3  -2   70.49    2.70
   9  -3  -2   71.19    2.70
   8  -3  -2   22.50    1.40
   8  -3  -2   27.10    1.70
   8  -3  -2   25.70    1.50
   8  -3  -2   24.10    1.50
  -8   3   2   26.20    1.80
  -8   3   2   27.50    1.60
   7  -3  -2  262.67    5.70
   7  -3  -2  262.17    5.50
   7  -3  -2  257.97    5.70
   7  -3  -2  253.07    5.60
   7  -3  -2  262.37    5.70
  -7   3   2  248.68    5.80
  -7   3   2  259.07    5.80
  -7   3   2  254.07    5.50
  -7   3   2  254.77    5.60
   6  -3  -2    5.20    0.70
   6  -3  -2    5.10    0.70
   6  -3  -2    7.80    0.80
   6  -3  -2    6.60    0.80
   6  -3  -2    6.50    0.70
  -6   3   2    5.70    0.80
  -6   3   2    5.80    0.70
  -6   3   2    5.10    0.70
   5  -3  -2  442.16    8.50
   5  -3  -2  449.16    8.50
   5  -3  -2  437.06    8.40
   5  -3  -2  440.76    8.40
  -5   3   2  449.36    8.30
  -5   3   2  434.56    8.40
  -5   3   2  446.06    8.50
  -5   3   2  447.56    8.60
   4  -3  -2  443.66    8.30
   4  -3  -2  426.16    8.20
   4  -3  -2  437.26    8.30
   4  -3  -2  445.66    8.20
  -4   3   2  449.66    8.10
  -4   3   2  427.76    8.30
  -4   3   2  438.36    8.30
   3  -3  -2 1112.79   18.50
   3  -3  -2 1067.39   18.70
  -3   3   2 1074.89   18.50
  -3   3   2 1053.69   18.70
  -3   3   2 1071.79   18.70
   2  -3  -2 1692.53   28.50
   2  -3  -2 1672.83   28.60
  -2   3   2 1679.43   28.70
  -2   3   2 1690.93   28.40
   1  -3  -2  578.14   10.10
   1  -3  -2  549.74   10.30
   1  -3  -2  561.14   10.20
  -1   3   2  581.64   10.00
  -1   3   2  562.34   10.30
   0  -3  -2 1976.20   32.60
   0  -3  -2 1916.71   32.80
   0  -3  -2 1984.50   32.90
   0   3   2 1925.11   32.70
   0   3   2 1825.92   32.70
   0   3   2 1953.10   32.80
  -1  -3  -2  284.97    5.70
  -1  -3  -2  287.77    5.50
  -1  -3  -2  282.67    5.80
   1   3   2  283.97    5.70
   1   3   2  289.17    5.70
  -2  -3  -2    1.90    0.40
  -2  -3  -2    2.10    0.40
   2   3   2    1.60    0.40
   2   3   2    2.00    0.50
   2   3   2    2.30    0.50
  -3  -3  -2  412.96    8.20
  -3  -3  -2  424.66    7.90
  -3  -3  -2  417.06    8.10
   3   3   2  422.76    7.20
   3   3   2  417.56    8.10
   3   3   2  409.16    8.00
   3   3   2  405.56    7.90
  -4  -3  -2  841.32   15.70
  -4  -3  -2  861.21   15.20
  -4  -3  -2  863.01   15.60
  -4  -3  -2  864.71   15.40
   4   3   2  848.42   15.30
   4   3   2  856.21   14.50
   4   3   2  842.22   15.40
   4   3   2  828.32   15.40
   4   3   2  839.12   15.30
  -5  -3  -2  793.92   15.60
  -5  -3  -2  860.21   15.60
  -5  -3  -2  834.92   15.10
  -5  -3  -2  857.01   15.60
  -5  -3  -2  834.62   15.10
   5   3   2  832.62   15.10
   5   3   2  825.32   14.30
   5   3   2  826.12   15.20
   5   3   2  833.92   15.30
   5   3   2  830.32   15.40
  -6  -3  -2  249.28    5.90
   6   3   2  239.08    5.70
   6   3   2  245.78    4.80
   6   3   2  232.68    5.50
   7   3   2  546.05   11.10
   7   3   2  539.25   10.80
   8   3   2  247.08    6.00
   8   3   2  240.88    6.20
   9   3   2   69.99    3.20
   9   3   2   69.89    3.00
  10   3   2   14.00    1.70
  10   3   2   17.40    2.00
  11   3   2   49.00    2.90
  11   3   2   51.59    3.10
  12   3   2   56.39    3.40
  12   3   2   63.39    3.30
  13   3   2   11.10    1.80
  13   3   2    7.80    1.60
  14   3   2   22.70    2.50
  14   3   2   27.10    2.70
  15   3   2   38.60    3.20
  17  -4  -2   37.40    3.10
  16  -4  -2    9.80    1.70
  16  -4  -2    7.40    1.70
  15  -4  -2    1.90    1.30
  15  -4  -2    0.40    1.10
  14  -4  -2   36.30    3.10
  14  -4  -2   38.20    2.70
  14  -4  -2   48.90    3.10
  13  -4  -2   26.70    2.30
  13  -4  -2   29.40    2.80
  13  -4  -2   29.10    2.30
  12  -4  -2    7.70    1.60
  12  -4  -2    6.70    1.20
  12  -4  -2    7.90    1.40
  11  -4  -2   39.50    2.20
  11  -4  -2   39.40    2.80
  11  -4  -2   40.50    2.40
  10  -4  -2  225.68    5.80
  10  -4  -2  217.98    5.70
  10  -4  -2  223.58    5.50
   9  -4  -2   26.00    1.70
   9  -4  -2   25.80    1.70
   9  -4  -2   25.60    1.60
   8  -4  -2    1.30    0.60
   8  -4  -2    1.30    0.60
   8  -4  -2    2.10    0.70
   7  -4  -2   42.80    1.80
   7  -4  -2   42.00    1.80
   7  -4  -2   41.70    1.80
   7  -4  -2   44.70    1.80
   7  -4  -2   46.20    1.80
  -7   4   2   41.50    1.90
  -7   4   2   44.10    1.80
  -7   4   2   44.20    1.90
   6  -4  -2  266.97    5.80
   6  -4  -2  280.17    5.90
   6  -4  -2  272.17    5.90
   6  -4  -2  272.77    5.70
   6  -4  -2  275.17    5.90
  -6   4   2  285.47    5.80
  -6   4   2  284.17    6.00
  -6   4   2  266.77    5.70
  -6   4   2  275.07    6.00
   5  -4  -2  109.59    2.90
   5  -4  -2  110.59    2.90
   5  -4  -2  109.79    2.90
  -5   4   2  109.49    2.80
  -5   4   2  109.19    3.00
  -5   4   2  112.59    2.80
  -5   4   2  113.89    3.00
   4  -4  -2  172.68    4.00
   4  -4  -2  171.18    3.90
   4  -4  -2  172.38    3.90
   4  -4  -2  173.78    3.90
  -4   4   2  172.28    4.00
  -4   4   2  174.68    3.70
  -4   4   2  175.28    4.00
  -4   4   2  173.78    3.90
   3  -4  -2 1867.11   32.10
   3  -4  -2 1879.61   31.90
   3  -4  -2 1843.02   32.00
  -3   4   2 1873.21   32.10
  -3   4   2 1907.81   31.80
  -3   4   2 1835.82   32.00
  -3   4   2 1924.51   32.30
   2  -4  -2  713.73   12.50
   2  -4  -2  693.63   12.60
   2  -4  -2  711.13   12.60
   2  -4  -2  669.53   12.40
  -2   4   2  715.13   12.60
  -2   4   2  710.23   12.40
  -2   4   2  702.83   12.80
  -2   4   2  701.73   12.70
   1  -4  -2  552.04    9.90
   1  -4  -2  562.44   10.00
   1  -4  -2  542.55   10.00
  -1   4   2  540.55   10.10
  -1   4   2  547.15    9.80
  -1   4   2  507.65    9.90
   0  -4  -2  396.96    7.80
   0  -4  -2  389.46    7.70
   0  -4  -2  396.66    7.50
   0  -4  -2  394.76    7.50
   0   4   2  386.66    7.60
   0   4   2  394.16    7.40
   0   4   2  398.36    7.60
  -1  -4  -2 1333.27   23.10
  -1  -4  -2 1325.17   23.40
  -1  -4  -2 1360.96   23.20
  -1  -4  -2 1328.67   23.40
   1   4   2 1365.56   23.40
   1   4   2 1317.37   23.30
   1   4   2 1341.47   23.40
  -2  -4  -2  295.57    6.10
  -2  -4  -2  292.97    5.90
  -2  -4  -2  298.67    6.20
  -2  -4  -2  300.37    6.30
   2   4   2  299.77    6.20
   2   4   2  293.87    6.10
   2   4   2  299.77    6.20
  -3  -4  -2  151.68    3.90
  -3  -4  -2  148.49    3.80
  -3  -4  -2  149.79    3.70
  -3  -4  -2  149.79    3.50
   3   4   2  143.89    3.70
   3   4   2  147.69    3.80
   3   4   2  148.79    3.70
   3   4   2  147.19    3.70
  -4  -4  -2 1081.39   19.20
  -4  -4  -2 1082.49   19.00
  -4  -4  -2 1058.79   19.50
  -4  -4  -2 1072.39   19.40
   4   4   2 1087.09   19.20
   4   4   2 1073.39   19.30
   4   4   2 1057.69   19.10
   4   4   2 1039.00   19.20
  -5  -4  -2  704.03   13.90
  -5  -4  -2  754.22   15.40
   5   4   2  697.13   13.60
   5   4   2  739.13   14.40
   5   4   2  746.33   14.30
   5   4   2  720.23   13.80
   6   4   2  317.27    7.10
   6   4   2  321.27    7.20
   7   4   2  117.89    3.90
   7   4   2  116.49    3.70
   8   4   2  175.88    5.10
   8   4   2  186.28    5.30
   9   4   2   28.70    2.20
   9   4   2   27.20    2.10
  10   4   2   -0.80    0.90
  10   4   2   -0.60    0.80
  11   4   2   52.69    3.10
  11   4   2   52.29    3.20
  12   4   2   60.99    3.50
  12   4   2   67.99    3.70
  13   4   2   27.50    2.80
  13   4   2   24.90    2.70
  14   4   2   13.20    2.20
  17  -5  -2   22.70    2.50
  17  -5  -2   15.90    2.70
  16  -5  -2    0.80    1.20
  16  -5  -2   -1.20    1.10
  15  -5  -2    7.50    1.60
  15  -5  -2    5.80    1.30
  14  -5  -2   78.79    3.80
  14  -5  -2   75.89    4.30
  14  -5  -2   81.79    3.60
  13  -5  -2   93.19    3.60
  13  -5  -2   75.79    4.10
  13  -5  -2   83.49    3.80
  12  -5  -2   17.40    1.80
  12  -5  -2   21.00    2.30
  12  -5  -2   24.40    2.10
  11  -5  -2    1.70    0.80
  11  -5  -2    3.20    1.00
  11  -5  -2    3.00    1.00
  11  -5  -2    1.40    1.10
  10  -5  -2   63.69    2.60
  10  -5  -2   61.19    2.80
  10  -5  -2   66.89    2.90
   9  -5  -2    7.70    1.10
   9  -5  -2    7.70    1.20
   9  -5  -2    8.00    1.10
   8  -5  -2    4.80    0.90
   8  -5  -2    3.90    0.80
   8  -5  -2    4.40    0.90
   7  -5  -2  315.17    6.90
   7  -5  -2  318.97    6.90
   7  -5  -2  326.97    6.70
   7  -5  -2  323.17    7.00
   7  -5  -2  321.97    6.90
  -7   5   2  328.87    7.10
   6  -5  -2  814.22   14.70
   6  -5  -2  801.42   14.90
   6  -5  -2  788.72   14.80
   6  -5  -2  832.02   14.90
   6  -5  -2  791.22   14.90
  -6   5   2  815.92   15.00
  -6   5   2  802.12   14.70
  -6   5   2  814.12   14.80
  -6   5   2  824.02   15.10
   5  -5  -2  441.16    8.70
   5  -5  -2  449.66    8.70
   5  -5  -2  431.96    8.80
   5  -5  -2  439.46    8.70
   5  -5  -2  461.55    8.60
  -5   5   2  448.26    8.70
  -5   5   2  453.35    8.90
  -5   5   2  437.66    8.80
  -5   5   2  454.25    8.60
   4  -5  -2  334.87    6.90
   4  -5  -2  339.97    6.90
   4  -5  -2  346.17    7.00
   4  -5  -2  343.37    7.00
  -4   5   2  345.67    7.00
  -4   5   2  350.36    7.10
  -4   5   2  351.06    6.90
  -4   5   2  349.17    6.80
   3  -5  -2  824.42   15.00
   3  -5  -2  830.62   14.90
   3  -5  -2  838.92   15.10
  -3   5   2  813.82   15.10
  -3   5   2  847.82   14.80
  -3   5   2  832.52   15.10
  -3   5   2  829.32   14.90
   2  -5  -2   45.40    1.60
   2  -5  -2   45.30    1.70
   2  -5  -2   44.70    1.70
  -2   5   2   46.10    1.70
  -2   5   2   47.30    1.60
  -2   5   2   44.40    1.80
  -2   5   2   47.40    1.70
   1  -5  -2  140.29    3.40
   1  -5  -2  140.89    3.70
   1  -5  -2  133.19    3.30
  -1   5   2  139.99    3.50
  -1   5   2  124.59    3.40
  -1   5   2  137.29    3.40
   0  -5  -2  294.07    5.90
   0  -5  -2  287.87    6.10
   0  -5  -2  290.07    6.00
   0   5   2  292.67    6.00
   0   5   2  288.77    6.10
   0   5   2  279.07    5.80
  -1  -5  -2 1337.57   22.90
  -1  -5  -2 1327.97   23.00
  -1  -5  -2 1279.27   23.10
   1   5   2 1248.98   23.10
   1   5   2 1383.96   23.20
   1   5   2 1292.47   23.10
  -2  -5  -2  812.42   14.70
  -2  -5  -2  778.42   14.90
  -2  -5  -2  800.72   14.90
  -2  -5  -2  795.72   14.50
   2   5   2  786.32   14.80
   2   5   2  811.62   14.80
   2   5   2  798.42   14.80
   2   5   2  826.92   14.70
  -3  -5  -2  754.72   14.00
  -3  -5  -2  759.52   14.20
  -3  -5  -2  753.92   14.20
   3   5   2  754.62   13.90
   3   5   2  722.43   14.10
   3   5   2  746.63   14.00
   3   5   2  754.62   14.10
  -4  -5  -2  613.04   11.80
  -4  -5  -2  607.44   11.90
  -4  -5  -2  607.44   12.10
   4   5   2  609.44   11.90
   4   5   2  605.34   12.00
   4   5   2  613.04   11.90
   4   5   2  653.23   14.50
   5   5   2  129.69    3.80
   5   5   2  117.59    3.60
   6   5   2   12.90    1.40
   6   5   2   16.20    1.60
   7   5   2    2.10    0.90
   7   5   2    2.00    0.90
   8   5   2   68.09    3.20
   8   5   2   66.99    3.10
   9   5   2   68.39    3.30
   9   5   2   68.89    3.40
  10   5   2   59.19    3.30
  10   5   2   56.79    3.20
  11   5   2   49.90    3.30
  11   5   2   55.49    3.30
  12   5   2   19.80    2.30
  12   5   2   22.80    2.60
  13   5   2    2.90    1.40
  14   5   2    0.90    1.40
  17  -6  -2   21.90    2.60
  16  -6  -2   17.50    2.10
  16  -6  -2   17.80    2.40
  15  -6  -2    3.30    1.30
  15  -6  -2    3.40    1.30
  14  -6  -2   20.90    2.30
  14  -6  -2   23.60    2.30
  14  -6  -2   22.60    2.60
  13  -6  -2   29.30    2.90
  13  -6  -2   38.30    2.50
  13  -6  -2   34.60    2.70
  12  -6  -2   -0.70    0.80
  12  -6  -2    0.30    0.90
  12  -6  -2   -0.40    0.90
  12  -6  -2    0.50    1.10
  11  -6  -2    2.60    0.90
  11  -6  -2    4.10    1.10
  11  -6  -2    4.20    1.10
  11  -6  -2    5.50    1.40
  10  -6  -2  145.99    4.50
  10  -6  -2  142.79    4.20
  10  -6  -2  139.99    4.40
   9  -6  -2  282.17    6.50
   9  -6  -2  292.97    6.90
   9  -6  -2  279.07    6.70
   8  -6  -2   29.70    1.70
   8  -6  -2   29.40    1.80
   8  -6  -2   29.50    2.10
   8  -6  -2   31.80    1.90
   7  -6  -2  293.77    6.30
   7  -6  -2  289.87    6.50
   7  -6  -2  292.37    6.60
   6  -6  -2  638.94   12.30
   6  -6  -2  653.43   12.10
   6  -6  -2  626.34   12.40
   6  -6  -2  639.04   12.20
   6  -6  -2  645.94   13.10
  -6   6   2  664.53   13.30
  -6   6   2  643.94   12.50
   5  -6  -2  230.78    5.20
   5  -6  -2  242.58    5.20
   5  -6  -2  233.08    5.40
   5  -6  -2  227.78    5.20
   5  -6  -2  219.38    5.20
  -5   6   2  231.18    5.10
  -5   6   2  238.78    5.20
  -5   6   2  233.68    5.50
  -5   6   2  231.68    5.40
   4  -6  -2   74.49    2.30
   4  -6  -2   73.99    2.40
   4  -6  -2   73.59    2.40
  -4   6   2   73.49    2.50
  -4   6   2   75.29    2.30
  -4   6   2   72.99    2.40
  -4   6   2   80.19    2.60
   3  -6  -2  550.44   10.10
   3  -6  -2  531.75   10.20
   3  -6  -2  506.95   10.20
   3  -6  -2  533.85   10.20
  -3   6   2  538.65   10.30
  -3   6   2  535.05   10.50
  -3   6   2  529.85   10.00
  -3   6   2  524.25   10.20
   2  -6  -2 1246.28   22.20
   2  -6  -2 1232.38   22.20
   2  -6  -2 1250.17   22.10
   2  -6  -2 1273.67   22.40
  -2   6   2 1251.37   22.40
  -2   6   2 1276.27   22.30
  -2   6   2 1276.27   22.00
  -2   6   2 1237.08   22.20
   1  -6  -2  239.28    5.30
   1  -6  -2  242.28    5.40
   1  -6  -2  247.78    5.50
  -1   6   2  245.08    5.50
  -1   6   2  238.98    5.30
  -1   6   2  239.18    5.50
  -1   6   2  238.08    5.10
   0  -6  -2  873.61   15.90
   0  -6  -2  866.11   16.10
   0  -6  -2  870.11   16.10
   0   6   2  867.01   16.10
   0   6   2  887.21   16.10
   0   6   2  885.51   16.00
  -1  -6  -2 1591.14   27.30
  -1  -6  -2 1556.44   27.60
  -1  -6  -2 1540.95   27.40
   1   6   2 1539.35   27.60
   1   6   2 1607.94   27.40
  -2  -6  -2  483.95    9.80
  -2  -6  -2  494.65    9.60
  -2  -6  -2  484.55    9.60
   2   6   2  499.55    9.60
   2   6   2  459.05    9.70
   2   6   2  490.45    9.80
   2   6   2  473.75    9.70
  -3  -6  -2   35.90    1.80
  -3  -6  -2   33.60    1.70
   3   6   2   33.70    1.80
   3   6   2   33.10    1.70
   3   6   2   31.80    1.70
  -4  -6  -2  119.19    3.60
   4   6   2  115.49    3.70
   4   6   2  112.69    3.50
  -5  -6  -2  200.88    5.20
   5   6   2  193.38    5.20
   5   6   2  206.38    5.50
  -6  -6  -2   22.00    1.70
   6   6   2   22.00    1.80
   6   6   2   23.10    1.90
   7   6   2   62.59    2.90
   7   6   2   60.09    3.00
   8   6   2  250.67    6.80
   8   6   2  249.88    7.00
   9   6   2   71.19    3.50
   9   6   2   77.69    3.70
  10   6   2    5.90    1.50
  10   6   2    4.80    1.40
  11   6   2   15.80    2.80
  11   6   2   14.80    2.10
  12   6   2   15.80    2.20
  13   6   2    2.20    1.30
  17  -7  -2   29.90    2.80
  16  -7  -2   21.90    2.40
  16  -7  -2   28.90    2.60
  15  -7  -2    2.70    1.20
  15  -7  -2    0.10    1.00
  14  -7  -2   15.00    1.90
  14  -7  -2   15.20    2.10
  14  -7  -2   15.60    2.30
  13  -7  -2   48.80    3.10
  13  -7  -2   46.90    2.80
  13  -7  -2   49.10    3.50
  12  -7  -2    8.20    1.70
  12  -7  -2    9.30    1.60
  12  -7  -2    8.80    1.50
  12  -7  -2   10.80    1.50
  11  -7  -2   29.90    2.30
  11  -7  -2   34.10    2.80
  11  -7  -2   31.50    2.30
  11  -7  -2   29.90    2.10
  10  -7  -2  172.28    4.90
  10  -7  -2  173.58    5.10
  10  -7  -2  184.08    5.80
  10  -7  -2  178.08    5.30
   9  -7  -2  412.56    9.00
   9  -7  -2  421.06    9.30
   9  -7  -2  448.56    9.60
   8  -7  -2  100.09    3.30
   8  -7  -2   97.69    3.40
   8  -7  -2  102.89    3.20
   8  -7  -2  108.29    3.60
   7  -7  -2  157.98    4.10
   7  -7  -2  156.08    4.40
   7  -7  -2  148.99    4.20
   6  -7  -2  224.08    5.20
   6  -7  -2  226.28    5.60
   6  -7  -2  223.78    5.40
   5  -7  -2  182.28    4.60
   5  -7  -2  182.78    4.80
   5  -7  -2  180.68    4.50
   5  -7  -2  179.68    4.40
  -5   7   2  181.08    4.70
   4  -7  -2  117.09    3.20
   4  -7  -2  116.19    3.30
   4  -7  -2  106.99    3.20
   4  -7  -2  117.39    3.30
  -4   7   2  113.59    3.40
  -4   7   2  108.39    3.40
   3  -7  -2  474.25    9.20
   3  -7  -2  472.75    9.40
   3  -7  -2  478.45    9.40
   3  -7  -2  474.45    9.40
   3  -7  -2  462.65    9.40
  -3   7   2  478.75    9.60
  -3   7   2  455.95    9.30
  -3   7   2  467.25    9.70
   2  -7  -2 1469.45   25.80
   2  -7  -2 1529.55   25.80
   2  -7  -2 1458.35   26.00
   2  -7  -2 1484.35   26.00
   2  -7  -2 1475.65   26.00
  -2   7   2 1448.06   26.00
  -2   7   2 1453.95   26.20
  -2   7   2 1471.35   26.20
   1  -7  -2  618.24   11.60
   1  -7  -2  627.64   11.90
   1  -7  -2  595.44   11.80
   1  -7  -2  604.74   11.50
   1  -7  -2  605.24   11.80
  -1   7   2  601.94   12.00
  -1   7   2  625.24   11.80
  -1   7   2  622.34   12.00
   0  -7  -2  212.38    5.00
   0  -7  -2  225.58    5.00
   0  -7  -2  213.38    5.20
   0  -7  -2  211.18    5.10
   0  -7  -2  208.18    5.10
   0   7   2  216.18    5.00
   0   7   2  212.98    5.10
   0   7   2  211.88    5.20
  -1  -7  -2  203.88    5.10
  -1  -7  -2  206.88    5.00
  -1  -7  -2  211.78    5.20
   1   7   2  207.78    5.60
   1   7   2  210.98    5.10
   1   7   2  215.08    5.00
  -2  -7  -2  132.09    3.80
  -2  -7  -2  142.19    3.80
   2   7   2  138.59    4.00
   2   7   2  136.19    3.80
  -3  -7  -2    1.20    0.70
  -3  -7  -2    1.60    0.70
   3   7   2    1.10    0.70
   3   7   2    1.60    0.70
  -4  -7  -2   23.40    1.70
  -4  -7  -2   25.50    1.80
   4   7   2   22.30    1.70
   4   7   2   24.00    1.80
  -5  -7  -2  207.48    5.60
   5   7   2  212.38    5.60
   5   7   2  213.78    5.90
  -6  -7  -2  152.08    4.80
   6   7   2  153.98    4.70
   6   7   2  152.68    5.00
  -7  -7  -2    4.10    1.40
   7   7   2    6.30    1.40
   7   7   2    5.90    1.20
   8   7   2   49.00    3.10
   8   7   2   60.59    3.20
   9   7   2   22.50    2.30
   9   7   2   24.30    2.90
  10   7   2    1.60    1.20
  11   7   2    0.50    1.20
  12   7   2   13.90    2.30
  13   7   2   29.10    2.90
  16  -8  -2    8.90    1.80
  16  -8  -2    8.10    1.70
  15  -8  -2    1.00    1.10
  15  -8  -2   -0.70    1.10
  14  -8  -2    7.50    1.60
  14  -8  -2    6.00    1.60
  13  -8  -2   98.59    4.40
  13  -8  -2  107.69    4.20
  13  -8  -2  103.79    4.40
  13  -8  -2   97.79    4.80
  12  -8  -2   78.59    4.10
  12  -8  -2   78.39    3.70
  12  -8  -2   76.99    3.70
  12  -8  -2   77.89    3.40
  11  -8  -2   27.10    2.10
  11  -8  -2   22.60    2.20
  11  -8  -2   23.20    2.40
  11  -8  -2   25.60    2.30
  10  -8  -2  100.89    3.60
  10  -8  -2  101.79    3.80
  10  -8  -2  102.69    4.00
  10  -8  -2  107.19    4.30
   9  -8  -2  111.49    3.90
   9  -8  -2  108.79    3.60
   9  -8  -2  105.39    4.00
   9  -8  -2  120.09    4.30
   8  -8  -2   23.30    1.80
   8  -8  -2   21.20    1.60
   8  -8  -2   25.30    2.00
   8  -8  -2   24.10    1.80
   7  -8  -2   17.50    1.60
   7  -8  -2   17.80    1.50
   7  -8  -2   15.90    1.60
   7  -8  -2   14.50    1.50
   6  -8  -2  368.16    8.20
   6  -8  -2  346.77    7.70
   6  -8  -2  361.26    7.90
   5  -8  -2  520.25   10.70
   5  -8  -2  531.25   10.40
   5  -8  -2  530.65   11.00
   4  -8  -2  286.57    6.50
   4  -8  -2  277.77    6.30
   3  -8  -2  357.76    7.70
   3  -8  -2  376.16    8.00
   3  -8  -2  352.96    7.80
  -3   8   2  374.06    7.80
   2  -8  -2  429.76    8.70
   2  -8  -2  420.16    8.00
   2  -8  -2  430.46    8.90
   2  -8  -2  413.36    8.80
   2  -8  -2  426.46    8.70
  -2   8   2  423.56    8.80
  -2   8   2  423.66    8.70
   1  -8  -2   68.99    2.60
   1  -8  -2   69.89    2.50
   1  -8  -2   71.19    2.50
  -1   8   2   70.49    2.60
  -1   8   2   69.49    2.50
   0  -8  -2    0.50    0.60
   0  -8  -2    0.50    0.50
   0  -8  -2    0.40    0.60
   0   8   2    0.70    0.60
   0   8   2    0.60    0.60
  -1  -8  -2   32.80    1.90
  -1  -8  -2   33.20    1.80
   1   8   2   36.70    1.90
   1   8   2   34.00    1.90
  -2  -8  -2  137.59    4.00
  -2  -8  -2  136.79    4.10
   2   8   2  142.99    4.20
   2   8   2  137.29    4.00
  -3  -8  -2   79.29    3.00
  -3  -8  -2   81.39    3.00
   3   8   2   80.69    3.00
   3   8   2   79.09    3.10
  -4  -8  -2   81.39    3.20
  -4  -8  -2   85.09    4.50
   4   8   2   78.89    3.20
   4   8   2   74.59    3.30
  -5  -8  -2  170.58    5.10
   5   8   2  170.88    5.30
   5   8   2  159.08    4.90
  -6  -8  -2   39.50    2.60
   6   8   2   40.10    2.50
   6   8   2   39.00    2.70
  -7  -8  -2   -0.50    0.90
   7   8   2   -1.10    0.80
   8   8   2   -1.00    1.00
   9   8   2    7.90    1.60
  10   8   2   16.70    2.30
  11   8   2   12.60    2.10
  12   8   2   46.10    3.40
  16  -9  -2   16.90    2.20
  16  -9  -2   19.00    2.20
  15  -9  -2   15.60    2.10
  15  -9  -2   16.60    2.10
  14  -9  -2   23.30    2.70
  14  -9  -2   26.60    2.50
  13  -9  -2   90.79    3.90
  13  -9  -2   99.29    4.40
  13  -9  -2   92.39    4.60
  13  -9  -2   87.89    4.20
  12  -9  -2   92.09    4.40
  12  -9  -2   84.89    3.90
  12  -9  -2   84.09    3.50
  12  -9  -2   88.19    4.10
  11  -9  -2   24.60    2.40
  11  -9  -2   20.80    2.20
  11  -9  -2   22.90    2.50
  11  -9  -2   19.80    1.90
  10  -9  -2   81.99    3.70
  10  -9  -2   80.39    3.50
  10  -9  -2   76.99    3.20
  10  -9  -2   71.09    3.60
   9  -9  -2  137.59    4.80
   9  -9  -2  142.79    4.80
   9  -9  -2  148.79    4.40
   9  -9  -2  133.69    4.50
   9  -9  -2  140.99    4.60
   8  -9  -2  157.78    4.80
   8  -9  -2  156.18    4.90
   8  -9  -2  151.18    4.90
   8  -9  -2  153.78    4.50
   8  -9  -2  165.68    5.10
   7  -9  -2  217.88    6.00
   7  -9  -2  222.08    6.10
   7  -9  -2  222.68    5.90
   7  -9  -2  216.98    5.80
   7  -9  -2  215.78    5.50
   6  -9  -2  486.95   10.60
   6  -9  -2  471.95   10.10
   6  -9  -2  489.15   10.30
   6  -9  -2  494.75   10.10
   5  -9  -2  492.95   10.00
   5  -9  -2  473.35   10.60
   5  -9  -2  490.45   10.30
   5  -9  -2  507.45   10.10
   4  -9  -2  165.58    4.70
   4  -9  -2  160.38    4.40
   4  -9  -2  163.38    4.20
   3  -9  -2   71.79    2.30
   3  -9  -2   69.99    2.80
   3  -9  -2   67.59    2.60
   3  -9  -2   69.19    2.80
   2  -9  -2  133.29    3.90
   2  -9  -2  133.39    4.10
   2  -9  -2  136.59    3.90
  -2   9   2  140.59    4.40
   1  -9  -2   60.79    2.40
   1  -9  -2   63.89    2.50
  -1   9   2   60.99    2.60
   0  -9  -2  154.08    4.50
   0  -9  -2  152.68    4.30
   0   9   2  154.18    4.40
  -1  -9  -2  133.49    4.10
  -1  -9  -2  132.89    4.00
   1   9   2  131.09    4.00
  -2  -9  -2  314.87    7.40
  -2  -9  -2  318.97    7.60
   2   9   2  323.87    7.50
  -3  -9  -2   99.59    3.50
  -3  -9  -2   89.09    3.50
   3   9   2   93.89    3.50
  -4  -9  -2    7.00    1.30
   4   9   2    5.10    1.10
  -5  -9  -2   28.50    2.20
   5   9   2   28.50    2.30
  -6  -9  -2    1.90    1.10
   6   9   2    1.20    1.10
  -7  -9  -2   41.50    2.90
   7   9   2   43.00    2.90
  -8  -9  -2    5.10    1.40
   8   9   2    5.70    1.40
   9   9   2   77.49    3.90
  10   9   2   37.10    3.10
  11   9   2   15.50    2.30
  16 -10  -2   56.09    3.40
  16 -10  -2   45.40    3.80
  15 -10  -2   18.00    2.30
  15 -10  -2   16.30    2.10
  14 -10  -2   14.50    2.30
  14 -10  -2   12.60    1.80
  13 -10  -2   52.29    3.50
  13 -10  -2   49.90    3.50
  13 -10  -2   55.19    3.10
  12 -10  -2   53.79    3.50
  12 -10  -2   50.49    3.40
  12 -10  -2   47.20    2.90
  12 -10  -2   46.30    3.30
  11 -10  -2    4.70    1.40
  11 -10  -2    4.40    1.40
  11 -10  -2    4.00    1.20
  11 -10  -2    6.40    1.60
  10 -10  -2   59.79    3.40
  10 -10  -2   59.69    3.40
  10 -10  -2   60.69    3.30
  10 -10  -2   64.49    3.00
   9 -10  -2  262.97    6.70
   9 -10  -2  258.27    7.20
   9 -10  -2  282.17    7.50
   9 -10  -2  275.77    7.20
   9 -10  -2  252.07    7.10
   8 -10  -2  172.28    5.50
   8 -10  -2  163.88    5.10
   8 -10  -2  155.38    4.70
   8 -10  -2  156.98    5.20
   8 -10  -2  160.38    5.10
   7 -10  -2   65.99    2.80
   7 -10  -2   68.29    3.10
   7 -10  -2   67.09    3.00
   7 -10  -2   64.79    3.30
   7 -10  -2   69.99    3.30
   6 -10  -2  182.18    5.50
   6 -10  -2  180.28    5.00
   6 -10  -2  179.78    5.30
   6 -10  -2  177.88    5.00
   5 -10  -2  106.29    3.60
   5 -10  -2  110.19    3.90
   5 -10  -2  109.29    4.10
   5 -10  -2  104.39    3.40
   4 -10  -2   -0.80    0.70
   4 -10  -2    0.40    0.50
   4 -10  -2   -0.10    0.60
   3 -10  -2   11.10    1.30
   3 -10  -2   10.40    1.40
   3 -10  -2   10.40    1.40
   2 -10  -2  107.99    3.60
   2 -10  -2  108.99    3.60
   2 -10  -2  106.49    3.80
   1 -10  -2   76.89    3.00
   1 -10  -2   80.39    3.20
   0 -10  -2   33.60    2.20
   0 -10  -2   31.70    2.10
   0  10   2   31.20    2.10
  -1 -10  -2   93.19    3.40
  -1 -10  -2   90.49    3.50
   1  10   2   92.69    3.50
  -2 -10  -2   53.19    2.80
  -2 -10  -2   57.69    2.70
   2  10   2   55.79    2.80
  -3 -10  -2    2.50    1.00
  -3 -10  -2    2.10    1.00
   3  10   2    2.50    1.00
  -4 -10  -2    0.10    0.80
   4  10   2    1.10    0.90
  -5 -10  -2    2.50    1.10
   5  10   2    2.00    1.10
  -6 -10  -2    6.30    1.40
   6  10   2    3.60    1.30
  -7 -10  -2   19.10    2.20
   7  10   2   17.50    2.30
  -8 -10  -2   25.60    2.70
   8  10   2   31.90    3.00
   9  10   2   48.00    3.40
  10  10   2   11.40    2.00
  11  10   2    9.20    1.90
  15 -11  -2   11.60    1.80
  15 -11  -2   13.40    2.10
  14 -11  -2   -0.80    1.10
  14 -11  -2   -0.70    1.20
  13 -11  -2   26.00    2.40
  13 -11  -2   19.80    2.50
  12 -11  -2   89.59    4.50
  12 -11  -2   99.79    4.60
  12 -11  -2   91.49    4.50
  12 -11  -2   91.59    4.00
  11 -11  -2   65.39    3.70
  11 -11  -2   57.49    3.60
  11 -11  -2   53.39    3.40
  11 -11  -2   55.99    3.00
  10 -11  -2   45.70    3.00
  10 -11  -2   54.09    3.30
  10 -11  -2   47.90    3.30
  10 -11  -2   44.80    2.80
   9 -11  -2  130.49    4.80
   9 -11  -2  142.69    5.00
   9 -11  -2  141.19    4.60
   9 -11  -2  136.09    5.00
   9 -11  -2  143.39    5.30
   8 -11  -2  123.09    4.50
   8 -11  -2  109.99    4.10
   8 -11  -2  115.19    4.10
   8 -11  -2  113.89    4.50
   8 -11  -2  118.49    4.70
   7 -11  -2    4.00    1.30
   7 -11  -2    3.50    1.10
   7 -11  -2    4.60    1.30
   7 -11  -2    5.30    1.10
   7 -11  -2    5.40    1.40
   6 -11  -2    4.60    1.00
   6 -11  -2    6.00    1.40
   6 -11  -2    4.70    1.30
   6 -11  -2    6.70    1.30
   6 -11  -2    6.80    1.40
   5 -11  -2   87.99    3.60
   5 -11  -2   87.19    3.40
   5 -11  -2   88.39    3.80
   4 -11  -2   55.69    2.70
   4 -11  -2   53.69    2.90
   3 -11  -2   44.10    2.60
   3 -11  -2   42.60    2.40
   3 -11  -2   43.50    2.60
   2 -11  -2  133.99    4.50
   2 -11  -2  129.69    4.50
   2 -11  -2  132.29    4.20
   1 -11  -2  241.28    6.50
   1 -11  -2  239.88    6.20
   0 -11  -2   22.50    2.20
   0 -11  -2   16.50    1.70
  -1 -11  -2    1.30    0.80
  -1 -11  -2   -0.10    0.90
   1  11   2    0.80    1.40
  -2 -11  -2    7.90    1.50
  -2 -11  -2    5.50    1.20
   2  11   2    7.10    1.40
  -3 -11  -2   11.70    1.60
   3  11   2   10.20    1.50
  -4 -11  -2   14.40    1.80
  -4 -11  -2    9.80    1.60
   4  11   2   13.50    1.80
  -5 -11  -2   60.99    3.40
   5  11   2   59.49    3.40
  -6 -11  -2  173.48    5.80
   6  11   2  169.48    5.80
  -7 -11  -2    7.90    1.70
   7  11   2    8.10    1.80
  -8 -11  -2   19.10    2.40
   8  11   2   14.70    2.30
  -9 -11  -2   12.10    1.90
   9  11   2    9.50    1.90
  10  11   2    7.80    1.70
  15 -12  -2   32.50    4.00
  15 -12  -2   34.10    2.90
  14 -12  -2   17.30    2.10
  14 -12  -2   16.10    2.40
  13 -12  -2   40.70    3.40
  13 -12  -2   33.90    2.80
  12 -12  -2   93.89    4.60
  12 -12  -2   93.79    4.10
  11 -12  -2   58.29    3.80
  11 -12  -2   56.99    3.70
  11 -12  -2   55.79    3.40
  11 -12  -2   56.69    3.20
  10 -12  -2   14.80    2.00
  10 -12  -2   15.10    2.20
  10 -12  -2   19.60    2.40
  10 -12  -2   16.50    2.30
  10 -12  -2   14.80    1.90
   9 -12  -2   51.79    3.30
   9 -12  -2   49.10    2.90
   9 -12  -2   49.80    3.20
   9 -12  -2   44.80    2.80
   9 -12  -2   42.20    3.20
   8 -12  -2   88.19    4.00
   8 -12  -2   87.19    3.70
   8 -12  -2   88.59    3.70
   8 -12  -2  100.99    4.40
   8 -12  -2   88.39    4.20
   7 -12  -2   30.00    2.70
   7 -12  -2   31.00    2.80
   7 -12  -2   30.40    2.70
   7 -12  -2   30.00    2.30
   7 -12  -2   31.70    2.60
   6 -12  -2   34.40    2.50
   6 -12  -2   29.00    2.50
   6 -12  -2   33.60    2.80
   6 -12  -2   34.60    2.80
   5 -12  -2  108.19    4.00
   5 -12  -2  110.29    4.60
   5 -12  -2  110.69    4.50
   5 -12  -2  109.99    4.30
   4 -12  -2  122.99    4.50
   4 -12  -2  131.29    4.30
   3 -12  -2   15.20    1.80
   3 -12  -2   17.50    1.80
   2 -12  -2   13.60    1.70
   2 -12  -2   10.40    1.50
   2 -12  -2   13.80    1.70
   1 -12  -2   59.09    3.10
   1 -12  -2   58.39    2.90
   0 -12  -2    6.30    1.40
   0 -12  -2    4.00    1.10
  -1 -12  -2    0.90    0.90
  -1 -12  -2    0.80    1.00
  -2 -12  -2   31.90    2.50
  -3 -12  -2  105.99    4.20
  -3 -12  -2   93.09    4.20
   3  12   2  111.09    4.40
  -4 -12  -2   46.10    3.10
  -4 -12  -2   42.90    2.90
   4  12   2   41.30    3.10
  -5 -12  -2   22.90    2.40
   5  12   2   24.70    2.50
  -6 -12  -2   57.69    3.50
   6  12   2   58.69    3.50
  -7 -12  -2   19.80    2.40
   7  12   2   13.00    2.00
  -8 -12  -2    5.00    1.60
   8  12   2    5.50    1.70
  -9 -12  -2   12.50    2.10
   9  12   2    9.60    1.80
  14 -13  -2   20.00    2.60
  14 -13  -2   22.70    2.30
  13 -13  -2   10.90    1.70
  13 -13  -2   14.60    2.30
  12 -13  -2   35.00    3.20
  12 -13  -2   29.60    2.60
  11 -13  -2   12.90    2.20
  11 -13  -2    8.60    1.60
  10 -13  -2   -0.20    0.90
  10 -13  -2    0.70    1.40
  10 -13  -2   -0.70    1.10
  10 -13  -2   -0.50    1.00
  10 -13  -2   -0.40    1.00
   9 -13  -2   11.30    2.00
   9 -13  -2    7.30    1.80
   9 -13  -2    6.80    1.80
   9 -13  -2    8.40    1.60
   8 -13  -2   11.90    1.90
   8 -13  -2   14.60    2.20
   8 -13  -2   13.50    2.20
   8 -13  -2   13.70    1.80
   7 -13  -2   46.10    3.10
   7 -13  -2   55.49    3.60
   7 -13  -2   58.19    3.00
   7 -13  -2   52.79    3.50
   6 -13  -2   19.30    2.20
   6 -13  -2   19.00    2.40
   6 -13  -2   20.60    2.10
   6 -13  -2   21.60    2.60
   5 -13  -2   56.09    3.30
   5 -13  -2   55.19    3.60
   5 -13  -2   52.29    2.90
   5 -13  -2   53.39    3.40
   4 -13  -2   19.50    2.00
   4 -13  -2   20.20    2.50
   4 -13  -2   14.90    1.90
   4 -13  -2   18.30    2.20
   3 -13  -2    8.40    1.40
   3 -13  -2   10.70    1.90
   3 -13  -2   10.30    1.60
   2 -13  -2    3.90    1.20
   2 -13  -2    3.20    1.10
   2 -13  -2    2.70    1.00
   2 -13  -2    3.10    1.20
   1 -13  -2    1.60    1.10
   1 -13  -2   -0.60    1.00
   1 -13  -2    0.10    0.90
   1 -13  -2    1.50    1.00
   0 -13  -2   47.20    2.80
   0 -13  -2   43.80    3.20
   0 -13  -2   42.60    2.90
  -1 -13  -2   27.50    2.70
  -1 -13  -2   24.70    2.30
  -1 -13  -2   24.10    2.60
  -2 -13  -2   69.69    3.90
  -2 -13  -2   70.09    3.50
  -3 -13  -2   51.39    3.40
  -3 -13  -2   51.39    3.20
  -4 -13  -2    4.30    1.50
  -4 -13  -2    5.10    1.40
  -5 -13  -2    1.20    1.20
   5  13   2    0.20    1.30
  -6 -13  -2    1.80    1.40
   6  13   2    1.10    1.40
  -7 -13  -2   17.30    2.30
   7  13   2   16.40    2.20
  13 -14  -2    3.50    1.40
  13 -14  -2    1.70    1.60
  12 -14  -2   18.60    2.20
  12 -14  -2   17.40    2.50
  11 -14  -2   14.70    2.30
  11 -14  -2   16.80    2.10
  10 -14  -2   15.50    1.90
  10 -14  -2   11.40    2.00
  10 -14  -2   11.40    2.10
   9 -14  -2   48.70    3.10
   9 -14  -2   49.10    4.10
   9 -14  -2   49.90    3.60
   9 -14  -2   54.39    3.70
   8 -14  -2   40.00    3.50
   8 -14  -2   39.80    3.20
   8 -14  -2   45.50    3.00
   8 -14  -2   41.90    3.40
   7 -14  -2   14.90    2.30
   7 -14  -2   14.00    1.90
   7 -14  -2   17.70    2.40
   7 -14  -2   14.60    2.30
   6 -14  -2   -0.20    1.00
   6 -14  -2    0.50    1.30
   6 -14  -2    0.80    1.30
   6 -14  -2    1.00    1.30
   5 -14  -2    2.40    1.20
   5 -14  -2    2.80    1.30
   5 -14  -2    5.50    1.70
   5 -14  -2    3.40    1.50
   4 -14  -2    6.00    1.60
   4 -14  -2    6.80    1.60
   4 -14  -2    5.30    1.70
   4 -14  -2    7.30    1.60
   3 -14  -2   11.20    1.80
   3 -14  -2   12.90    1.80
   3 -14  -2   12.30    2.10
   2 -14  -2   68.19    3.40
   2 -14  -2   62.59    3.90
   2 -14  -2   60.09    3.40
   1 -14  -2   66.19    3.60
   1 -14  -2   58.19    3.90
   1 -14  -2   65.09    3.40
   1 -14  -2   58.99    3.40
   0 -14  -2   57.89    3.50
   0 -14  -2   63.79    3.60
   0 -14  -2   68.49    4.00
   0 -14  -2   63.39    3.40
  -1 -14  -2   14.70    2.00
  -1 -14  -2   20.50    2.60
  -2 -14  -2   15.40    2.30
  -2 -14  -2   14.70    2.00
  -3 -14  -2   15.90    2.20
  -3 -14  -2   14.70    2.00
  -4 -14  -2   16.80    3.20
  -4 -14  -2   17.50    2.20
  -5 -14  -2   33.00    3.00
  -6 -14  -2   32.70    3.00
   6  14   2   39.60    3.60
  12 -15  -2   23.00    2.30
  12 -15  -2   26.00    3.00
  11 -15  -2   26.00    2.90
  10 -15  -2   11.70    2.10
  10 -15  -2   15.40    2.00
  10 -15  -2   12.60    2.20
   9 -15  -2    9.80    1.80
   9 -15  -2   10.80    2.10
   9 -15  -2    9.20    2.00
   8 -15  -2   40.80    3.40
   8 -15  -2   44.90    3.70
   8 -15  -2   45.90    3.00
   7 -15  -2    0.50    1.40
   7 -15  -2   -0.50    1.30
   7 -15  -2    2.40    1.20
   6 -15  -2   -1.60    1.10
   6 -15  -2   -2.00    1.00
   6 -15  -2   -0.10    1.20
   6 -15  -2   -0.20    1.30
   5 -15  -2   17.90    2.50
   5 -15  -2   18.60    2.50
   5 -15  -2   16.20    2.20
   5 -15  -2   17.20    2.10
   4 -15  -2   49.60    3.50
   4 -15  -2   51.99    3.80
   4 -15  -2   45.30    3.00
   4 -15  -2   40.30    3.30
   3 -15  -2   22.90    2.60
   3 -15  -2   27.90    2.90
   3 -15  -2   22.90    2.40
   3 -15  -2   27.30    3.10
   2 -15  -2   25.50    2.60
   2 -15  -2   33.10    2.80
   2 -15  -2   29.60    3.20
   1 -15  -2   62.39    4.10
   1 -15  -2   62.09    3.40
   1 -15  -2   63.49    3.70
   0 -15  -2   15.50    2.40
   0 -15  -2   15.50    2.00
  -1 -15  -2    3.60    1.60
  -1 -15  -2    2.50    1.30
  -2 -15  -2   13.50    2.20
  -2 -15  -2   16.10    2.20
  -3 -15  -2   25.70    2.60
  -3 -15  -2   25.50    2.90
  -4 -15  -2   23.50    2.60
  -5 -15  -2   38.00    3.20
  11 -16  -2   16.50    2.00
  10 -16  -2    1.40    1.50
  10 -16  -2   -1.50    1.20
  10 -16  -2    1.00    1.30
   9 -16  -2    1.30    1.30
   9 -16  -2   -0.60    1.50
   9 -16  -2    1.20    1.50
   8 -16  -2    9.60    1.70
   8 -16  -2    6.00    1.80
   8 -16  -2   10.10    2.20
   7 -16  -2   18.80    2.80
   7 -16  -2   15.40    2.00
   7 -16  -2   10.70    2.00
   6 -16  -2    5.50    1.90
   6 -16  -2    6.90    1.80
   6 -16  -2    8.80    1.70
   5 -16  -2   16.10    2.60
   5 -16  -2   17.50    2.30
   5 -16  -2   15.60    2.00
   4 -16  -2   46.10    3.50
   4 -16  -2   48.30    3.20
   4 -16  -2   45.30    4.00
   3 -16  -2   18.90    2.70
   3 -16  -2   19.50    2.40
   3 -16  -2   20.10    2.20
   2 -16  -2   -0.50    1.40
   2 -16  -2    0.50    1.40
   2 -16  -2    0.60    1.20
   1 -16  -2    6.20    1.90
   1 -16  -2    7.90    1.70
   0 -16  -2   16.10    2.10
   0 -16  -2   14.70    2.60
  -1 -16  -2    9.50    1.80
  -1 -16  -2    9.60    2.10
  -2 -16  -2   24.30    2.60
  -2 -16  -2   25.30    2.90
  -3 -16  -2   56.59    3.60
  -3 -16  -2   47.00    4.00
   9 -17  -2    5.00    1.70
   9 -17  -2    6.90    1.60
   8 -17  -2   12.20    2.10
   8 -17  -2   17.70    2.00
   8 -17  -2   12.80    2.30
   7 -17  -2   37.40    3.30
   7 -17  -2   28.10    3.20
   7 -17  -2   36.30    2.90
   6 -17  -2   24.90    3.10
   6 -17  -2   21.20    2.20
   5 -17  -2   14.50    2.60
   5 -17  -2   11.50    2.00
   5 -17  -2   12.60    1.90
   4 -17  -2   12.70    2.50
   4 -17  -2   17.30    2.30
   4 -17  -2   16.80    2.10
   3 -17  -2   13.70    2.50
   3 -17  -2   10.90    1.80
   2 -17  -2    9.50    1.80
   2 -17  -2    6.70    2.00
   1 -17  -2   22.00    2.50
   1 -17  -2   20.70    2.90
   0 -17  -2   46.20    3.90
   0 -17  -2   52.69    3.50
   1 -19   3    4.80    1.00
   1 -19   3    2.00    1.60
   2 -19   3   14.40    2.40
   2 -19   3   15.60    2.60
   3 -19   3   37.50    3.60
   3 -19   3   35.70    3.10
   4 -19   3   26.80    3.10
   4 -19   3   34.60    3.00
   5 -19   3   18.70    2.70
   5 -19   3   21.30    2.50
   6 -19   3   14.10    2.40
  -2 -18   3    6.60    1.80
  -2 -18   3    9.10    2.00
  -2 -18   3    6.60    1.30
  -1 -18   3   10.10    2.10
  -1 -18   3   13.30    2.20
  -1 -18   3    5.40    1.60
  -1 -18   3   10.60    1.50
  -1 -18   3    7.50    1.80
   0 -18   3   20.00    1.70
   0 -18   3   22.50    2.40
   0 -18   3   18.90    2.70
   0 -18   3   25.30    2.60
   1 -18   3   36.30    2.40
   1 -18   3   34.90    3.00
   1 -18   3   38.90    3.60
   2 -18   3   43.20    3.30
   2 -18   3   43.50    3.80
   2 -18   3   49.00    2.40
   3 -18   3   74.89    2.70
   3 -18   3   68.89    4.50
   3 -18   3   61.39    3.70
   4 -18   3   29.50    2.80
   4 -18   3   28.60    3.30
   5 -18   3   12.40    2.40
   5 -18   3   16.00    2.20
   6 -18   3   14.10    2.10
   6 -18   3   15.80    2.60
   7 -18   3   23.30    3.10
   7 -18   3   22.10    2.70
   8 -18   3   10.20    2.20
   8 -18   3   12.30    2.10
   9 -18   3    8.30    1.90
   9 -18   3   10.60    2.30
  -4 -17   3    4.10    1.70
  -4 -17   3    7.90    1.50
  -3 -17   3    9.50    1.90
  -3 -17   3    7.70    1.50
  -3 -17   3    4.60    1.70
  -2 -17   3   22.60    2.40
  -2 -17   3   28.70    3.10
  -2 -17   3   24.30    2.10
  -2 -17   3   23.60    2.70
  -1 -17   3   81.29    4.00
  -1 -17   3   77.69    4.50
  -1 -17   3   89.39    3.50
  -1 -17   3   88.69    4.40
   0 -17   3  100.09    4.50
   0 -17   3   90.59    4.10
   0 -17   3   95.19    5.00
   0 -17   3   97.09    4.50
   0 -17   3   93.29    3.50
   1 -17   3   49.20    3.80
   1 -17   3   48.10    3.20
   1 -17   3   48.80    2.60
   1 -17   3   45.50    3.30
   2 -17   3   10.10    1.80
   2 -17   3   13.00    2.30
   2 -17   3   12.00    1.50
   3 -17   3   20.60    1.70
   3 -17   3   21.20    2.90
   3 -17   3   23.50    2.50
   4 -17   3   12.90    2.00
   4 -17   3   12.60    1.30
   4 -17   3   13.00    2.40
   5 -17   3   11.80    1.20
   5 -17   3    7.50    2.00
   5 -17   3   11.30    1.90
   6 -17   3   24.50    3.10
   6 -17   3   34.70    2.90
   7 -17   3   47.90    3.40
   7 -17   3   49.40    4.00
   8 -17   3   22.30    2.50
   8 -17   3   23.60    2.90
   9 -17   3    6.70    1.90
   9 -17   3    6.50    1.70
  10 -17   3    9.60    1.90
  10 -17   3   10.40    2.10
  -6 -16   3    6.50    1.80
  -6 -16   3    6.40    1.50
  -5 -16   3   21.30    2.20
  -5 -16   3   20.80    2.50
  -4 -16   3   45.90    3.50
  -4 -16   3   40.00    2.90
  -3 -16   3   92.09    3.70
  -3 -16   3   92.59    4.40
  -3 -16   3   78.89    4.20
  -2 -16   3   36.60    2.80
  -2 -16   3   43.50    3.30
  -2 -16   3   40.70    2.60
  -2 -16   3   45.00    3.40
  -1 -16   3   49.60    3.50
  -1 -16   3   44.10    2.60
  -1 -16   3   51.59    3.10
  -1 -16   3   51.29    3.60
   0 -16   3   49.20    3.00
   0 -16   3   50.89    3.70
   0 -16   3   49.80    3.10
   0 -16   3   53.39    2.70
   0 -16   3   53.89    3.40
   1 -16   3   38.70    3.30
   1 -16   3   36.70    2.70
   1 -16   3   37.90    2.80
   1 -16   3   35.50    2.90
   1 -16   3   40.60    3.00
   1 -16   3   41.70    2.40
   2 -16   3   24.20    2.90
   2 -16   3   25.80    1.90
   2 -16   3   23.20    2.50
   2 -16   3   24.90    2.40
   2 -16   3   23.70    2.40
   3 -16   3   37.80    2.80
   3 -16   3   38.10    3.00
   3 -16   3   37.60    2.10
   3 -16   3   28.60    3.20
   4 -16   3   53.79    3.90
   4 -16   3   53.99    3.50
   4 -16   3   55.19    3.30
   4 -16   3   53.69    2.40
   5 -16   3   23.10    2.50
   5 -16   3   23.80    2.90
   5 -16   3   20.40    2.40
   5 -16   3   21.40    1.70
   6 -16   3   29.00    1.80
   6 -16   3   26.30    2.50
   6 -16   3   23.00    2.50
   6 -16   3   24.20    2.90
   7 -16   3   38.30    3.40
   7 -16   3   40.70    3.60
   7 -16   3   40.20    3.10
   7 -16   3   44.00    1.90
   8 -16   3   25.40    3.10
   8 -16   3   31.00    2.80
   9 -16   3    1.50    1.40
   9 -16   3    3.20    1.60
  10 -16   3    3.40    1.60
  10 -16   3    2.70    1.60
  11 -16   3    9.60    1.90
  12 -16   3    6.40    1.80
  -7 -15   3   22.30    2.30
  -7 -15   3   15.50    2.30
  -6 -15   3   25.50    2.30
  -6 -15   3   24.50    2.70
  -5 -15   3   59.49    3.20
  -5 -15   3   53.29    3.50
  -4 -15   3   83.99    3.60
  -4 -15   3   88.39    4.20
  -4 -15   3   75.49    4.00
  -3 -15   3   92.59    4.00
  -3 -15   3   85.79    4.30
  -3 -15   3   89.29    4.20
  -3 -15   3   86.89    3.60
  -2 -15   3   43.50    2.60
  -2 -15   3   44.60    3.20
  -2 -15   3   43.30    2.80
  -2 -15   3   42.50    3.10
  -1 -15   3   27.80    2.10
  -1 -15   3   28.20    2.40
  -1 -15   3   26.10    2.80
  -1 -15   3   27.00    2.60
   0 -15   3   29.70    3.10
   0 -15   3   28.50    2.00
   0 -15   3   24.20    2.20
   0 -15   3   36.50    2.80
   1 -15   3    9.90    1.30
   1 -15   3   11.00    1.60
   1 -15   3    8.50    1.80
   1 -15   3    8.60    1.60
   1 -15   3   10.70    1.70
   2 -15   3   25.50    1.90
   2 -15   3   29.30    2.30
   2 -15   3   22.40    2.30
   2 -15   3   28.70    2.60
   2 -15   3   22.80    2.70
   2 -15   3   22.90    2.30
   3 -15   3   75.19    3.50
   3 -15   3   78.19    4.30
   3 -15   3   71.09    2.90
   3 -15   3   73.19    3.80
   4 -15   3   91.19    4.00
   4 -15   3   97.19    4.80
   4 -15   3   86.59    3.10
   4 -15   3   94.89    4.30
   5 -15   3   40.70    2.10
   5 -15   3   46.40    3.20
   5 -15   3   39.00    2.90
   5 -15   3   48.70    3.60
   6 -15   3    4.30    1.60
   6 -15   3    5.50    1.50
   6 -15   3    6.40    1.50
   6 -15   3    5.90    1.00
   7 -15   3    3.80    1.40
   7 -15   3    4.70    1.70
   7 -15   3    5.80    1.00
   7 -15   3    3.20    1.40
   8 -15   3    3.70    1.40
   8 -15   3   -0.90    1.10
   8 -15   3    0.50    1.30
   8 -15   3    0.10    0.70
   9 -15   3    0.60    1.20
   9 -15   3   -1.30    1.00
   9 -15   3    2.00    1.30
  10 -15   3   12.40    1.90
  10 -15   3   11.30    2.10
  11 -15   3   19.10    2.30
  12 -15   3   19.60    2.50
  13 -15   3    1.90    1.40
  -9 -14   3   19.60    2.30
  -8 -14   3   22.50    2.40
  -7 -14   3   67.69    3.90
  -7 -14   3   77.89    3.70
  -6 -14   3   70.89    3.50
  -6 -14   3   74.49    4.00
  -5 -14   3   34.20    2.90
  -5 -14   3   33.30    2.50
  -4 -14   3   52.29    2.90
  -4 -14   3   50.59    2.70
  -4 -14   3   49.99    3.20
  -4 -14   3   51.99    3.20
  -3 -14   3   37.20    2.80
  -3 -14   3   33.40    2.30
  -3 -14   3   33.50    2.70
  -3 -14   3   32.90    2.40
  -2 -14   3   11.60    1.80
  -2 -14   3    9.90    1.80
  -2 -14   3   13.10    1.60
  -2 -14   3   10.50    1.60
  -1 -14   3    7.10    1.40
  -1 -14   3    9.70    1.80
  -1 -14   3    7.40    1.30
  -1 -14   3    5.90    1.40
   0 -14   3  131.99    4.40
   0 -14   3  135.79    5.30
   0 -14   3  129.69    4.00
   0 -14   3  135.09    4.70
   1 -14   3  110.69    3.90
   1 -14   3  118.69    4.40
   1 -14   3  109.79    3.60
   1 -14   3  109.69    4.80
   1 -14   3  112.89    4.20
   2 -14   3   54.19    3.00
   2 -14   3   56.99    3.50
   2 -14   3   52.09    2.50
   2 -14   3   51.79    2.80
   2 -14   3   55.29    3.10
   3 -14   3   42.70    3.10
   3 -14   3   39.30    2.50
   3 -14   3   39.10    2.70
   3 -14   3   35.60    2.50
   3 -14   3   34.10    2.00
   4 -14   3   34.90    3.00
   4 -14   3   27.90    1.80
   4 -14   3   29.10    2.40
   4 -14   3   31.40    2.50
   5 -14   3   -1.10    1.00
   5 -14   3    0.70    1.00
   5 -14   3    0.10    0.70
   5 -14   3    1.10    1.00
   6 -14   3    1.50    1.10
   6 -14   3    2.20    1.20
   6 -14   3    2.20    1.30
   6 -14   3    1.40    0.70
   7 -14   3   41.60    3.30
   7 -14   3   36.30    2.90
   7 -14   3   38.90    3.00
   7 -14   3   39.00    1.90
   7 -14   3   36.90    2.60
   8 -14   3   45.70    2.00
   8 -14   3   43.60    2.90
   8 -14   3   46.60    3.30
   8 -14   3   41.10    3.30
   8 -14   3   45.50    2.80
   9 -14   3   13.50    1.90
   9 -14   3   14.80    1.90
   9 -14   3   12.00    2.00
   9 -14   3   13.60    1.20
   9 -14   3   14.10    2.10
  10 -14   3   14.50    2.20
  10 -14   3   17.30    2.30
  10 -14   3   14.80    2.10
  10 -14   3   19.10    2.20
  11 -14   3   37.40    3.00
  12 -14   3   12.00    2.00
  13 -14   3    0.40    1.20
 -10 -13   3   26.00    2.50
  -9 -13   3   42.80    3.20
  -8 -13   3   65.99    3.60
  -8 -13   3   56.89    3.80
  -7 -13   3   91.19    4.00
  -7 -13   3   87.39    4.30
  -6 -13   3   67.49    3.40
  -6 -13   3   72.59    3.80
  -5 -13   3   12.30    1.90
  -5 -13   3   15.20    2.50
  -5 -13   3   16.00    1.80
  -4 -13   3   12.30    1.60
  -4 -13   3    7.70    1.50
  -4 -13   3   11.00    1.60
  -4 -13   3   14.00    1.90
  -3 -13   3   83.79    3.70
  -3 -13   3   80.09    3.20
  -3 -13   3   78.09    3.80
  -3 -13   3   77.59    3.40
  -2 -13   3   95.09    3.40
  -2 -13   3   92.49    4.10
  -2 -13   3   92.69    3.50
  -2 -13   3   90.59    3.80
  -1 -13   3  104.79    3.50
  -1 -13   3  108.99    4.40
  -1 -13   3  101.39    3.70
  -1 -13   3  103.39    3.90
   0 -13   3  132.59    4.50
   0 -13   3  133.39    3.90
   0 -13   3  135.19    5.00
   0 -13   3  133.59    4.20
   1 -13   3   87.49    3.30
   1 -13   3   96.39    4.20
   1 -13   3   90.99    3.10
   1 -13   3   95.19    3.60
   2 -13   3    3.20    1.00
   2 -13   3    2.00    1.00
   2 -13   3    4.20    0.90
   2 -13   3    5.80    1.50
   2 -13   3    4.10    1.10
   3 -13   3    3.40    1.00
   3 -13   3    5.70    1.30
   3 -13   3    4.60    1.40
   3 -13   3    4.80    0.90
   3 -13   3    6.10    1.20
   4 -13   3   59.89    3.20
   4 -13   3   65.19    2.90
   4 -13   3   61.09    2.40
   4 -13   3   63.49    3.50
   5 -13   3   28.90    1.60
   5 -13   3   35.50    2.60
   5 -13   3   28.40    2.10
   5 -13   3   32.00    2.30
   5 -13   3   29.70    2.70
   6 -13   3   13.20    1.20
   6 -13   3   14.00    2.00
   6 -13   3   15.80    1.70
   6 -13   3   12.30    1.80
   6 -13   3   10.70    1.50
   7 -13   3   36.20    2.90
   7 -13   3   35.60    1.80
   7 -13   3   34.60    2.70
   7 -13   3   30.80    2.30
   7 -13   3   35.00    2.40
   8 -13   3   74.39    3.30
   8 -13   3   76.49    3.80
   8 -13   3   64.39    3.70
   8 -13   3   69.49    3.40
   8 -13   3   70.09    2.40
   9 -13   3   20.10    2.20
   9 -13   3   22.30    2.40
   9 -13   3   20.70    1.40
   9 -13   3   20.90    2.10
   9 -13   3   20.50    2.40
  10 -13   3    0.30    1.00
  10 -13   3    0.80    0.60
  10 -13   3   -0.20    1.10
  10 -13   3    1.20    1.10
  10 -13   3    0.20    1.20
  11 -13   3   60.89    3.40
  11 -13   3   59.09    3.80
  12 -13   3   33.80    2.90
  13 -13   3    6.50    1.60
  14 -13   3   12.10    1.90
 -11 -12   3   26.30    2.70
 -10 -12   3   90.59    4.30
  -9 -12   3   40.50    3.10
  -8 -12   3   14.20    2.10
  -8 -12   3   15.30    2.00
  -7 -12   3    2.90    1.20
  -7 -12   3    3.50    1.40
  -6 -12   3   20.60    2.30
  -6 -12   3   23.20    2.20
  -5 -12   3   23.30    2.20
  -5 -12   3   22.50    2.10
  -5 -12   3   19.40    2.20
  -4 -12   3   61.19    3.00
  -4 -12   3   65.49    3.00
  -4 -12   3   70.49    3.40
  -4 -12   3   65.89    3.30
  -3 -12   3  165.08    4.70
  -3 -12   3  175.28    5.50
  -3 -12   3  165.88    5.20
  -3 -12   3  177.58    5.10
  -2 -12   3   77.99    3.30
  -2 -12   3   77.09    3.10
  -2 -12   3   76.29    2.90
  -2 -12   3   84.59    3.70
  -1 -12   3    7.40    1.20
  -1 -12   3    6.90    1.10
  -1 -12   3    7.80    1.20
  -1 -12   3    8.40    1.40
   0 -12   3    0.90    0.70
   0 -12   3    0.80    0.90
   0 -12   3    1.40    0.70
   0 -12   3    0.20    0.70
   1 -12   3   19.00    2.20
   1 -12   3   20.50    1.80
   1 -12   3   20.20    1.60
   1 -12   3   20.90    1.50
   2 -12   3    0.80    0.80
   2 -12   3    0.30    0.60
   2 -12   3    0.10    0.70
   2 -12   3    0.50    0.70
   2 -12   3   -0.50    0.80
  -3  12  -3    0.50    0.80
   3 -12   3    2.80    1.10
   3 -12   3    1.80    0.70
   3 -12   3    0.40    0.80
   3 -12   3    2.30    0.80
   3 -12   3    2.30    0.90
   3 -12   3    1.30    0.80
  -4  12  -3   30.10    1.90
   4 -12   3   29.50    1.80
   4 -12   3   35.10    2.40
   4 -12   3   29.20    2.50
   4 -12   3   31.50    2.00
   4 -12   3   28.70    1.60
  -5  12  -3   63.09    3.20
   5 -12   3   59.79    3.30
   5 -12   3   62.79    3.10
   5 -12   3   62.59    2.80
   5 -12   3   59.69    2.20
   5 -12   3   57.79    2.60
   6 -12   3   22.30    1.90
   6 -12   3   23.90    2.20
   6 -12   3   20.90    1.40
   6 -12   3   24.20    1.90
   6 -12   3   18.40    2.10
   7 -12   3   15.70    1.80
   7 -12   3   12.30    1.50
   7 -12   3   14.60    2.00
   7 -12   3   14.10    1.90
   7 -12   3   12.80    1.20
   8 -12   3   67.69    3.50
   8 -12   3   61.19    3.20
   8 -12   3   62.39    2.30
   8 -12   3   64.59    2.90
   8 -12   3   61.79    3.40
   9 -12   3   19.50    1.90
   9 -12   3   23.90    2.50
   9 -12   3   18.30    2.10
   9 -12   3   14.30    2.00
   9 -12   3   18.90    1.40
  10 -12   3    1.80    0.70
  10 -12   3    2.00    1.20
  10 -12   3    1.00    1.20
  10 -12   3    2.20    1.10
  11 -12   3   13.80    2.10
  11 -12   3   15.70    2.30
  11 -12   3   13.40    1.20
  11 -12   3   16.30    2.00
  12 -12   3   49.99    3.20
  12 -12   3   50.29    3.70
  13 -12   3   32.50    2.80
  14 -12   3   14.70    2.00
  15 -12   3   27.80    2.70
 -12 -11   3   33.60    3.00
 -11 -11   3   25.80    2.60
 -10 -11   3    8.00    1.70
  -9 -11   3   13.40    2.00
  -8 -11   3   16.00    2.20
  -8 -11   3   20.60    2.20
  -7 -11   3   61.79    3.50
  -7 -11   3   61.49    3.30
  -6 -11   3  143.09    5.10
  -6 -11   3  144.99    4.80
  -6 -11   3  157.88    5.50
  -5 -11   3   79.99    3.60
  -5 -11   3   77.99    3.30
  -5 -11   3   81.39    3.40
  -5 -11   3   77.09    3.30
  -4 -11   3   95.79    3.50
  -4 -11   3   97.59    3.80
  -4 -11   3  100.89    3.80
  -4 -11   3   90.59    3.40
  -3 -11   3   13.90    1.60
  -3 -11   3   11.10    1.30
  -3 -11   3   11.50    1.50
  -3 -11   3   12.50    1.40
  -2 -11   3   32.50    2.10
  -2 -11   3   33.60    2.30
  -2 -11   3   32.80    2.00
  -2 -11   3   37.30    1.90
  -1 -11   3    0.20    0.50
  -1 -11   3   -0.10    0.60
  -1 -11   3   -1.20    0.60
  -1 -11   3    0.10    0.60
   0  11  -3    0.70    0.70
   0 -11   3   -0.40    0.70
   0 -11   3    1.10    0.60
   0 -11   3    0.10    0.60
   0 -11   3   -0.20    0.60
  -1  11  -3   74.89    2.70
   1 -11   3   73.09    2.80
   1 -11   3   77.69    2.70
   1 -11   3   77.09    3.40
   1 -11   3   72.09    2.50
  -2  11  -3   49.50    2.20
  -2  11  -3   47.90    2.30
   2 -11   3   53.09    2.00
   2 -11   3   48.10    2.10
   2 -11   3   50.59    2.30
   2 -11   3   49.30    2.00
   2 -11   3   53.69    2.50
   2 -11   3   49.00    2.70
   2 -11   3   52.39    1.90
  -3  11  -3  167.78    4.70
  -3  11  -3  171.98    4.50
   3 -11   3  162.88    4.00
   3 -11   3  168.18    5.30
   3 -11   3  168.38    4.00
   3 -11   3  166.48    4.40
   3 -11   3  170.38    4.30
   3 -11   3  167.78    4.60
   3 -11   3  165.38    4.50
   3 -11   3  158.78    4.80
  -4  11  -3   66.29    2.60
  -4  11  -3   71.09    2.90
   4 -11   3   73.39    2.30
   4 -11   3   67.49    3.20
   4 -11   3   68.79    2.70
   4 -11   3   70.49    2.70
   4 -11   3   68.99    3.00
   4 -11   3   66.39    2.20
  -5  11  -3  187.48    4.90
  -5  11  -3  190.68    5.60
   5 -11   3  194.08    5.10
   5 -11   3  198.98    4.50
   5 -11   3  194.88    4.40
   5 -11   3  183.68    5.80
   5 -11   3  190.88    5.20
   5 -11   3  195.78    5.50
  -6  11  -3   10.40    1.30
   6 -11   3    9.30    1.30
   6 -11   3   10.20    1.30
   6 -11   3   10.50    1.50
   6 -11   3   11.20    1.00
   6 -11   3   10.10    1.00
   6 -11   3   11.20    1.70
  -7  11  -3    1.00    0.70
   7 -11   3    0.80    0.50
   7 -11   3    0.00    0.50
   7 -11   3    0.10    0.80
   7 -11   3    0.30    0.80
   7 -11   3    1.10    0.80
   7 -11   3    0.00    0.70
   8 -11   3   68.89    3.30
   8 -11   3   67.29    3.30
   8 -11   3   68.89    2.30
   8 -11   3   69.09    3.40
   8 -11   3   67.49    2.90
   9 -11   3  106.29    4.30
   9 -11   3  110.89    3.10
   9 -11   3  111.29    3.90
   9 -11   3  104.69    4.10
   9 -11   3  103.69    4.30
  10 -11   3  121.49    4.70
  10 -11   3  115.19    4.10
  10 -11   3  107.09    3.10
  10 -11   3  116.79    4.80
  11 -11   3   75.59    2.60
  11 -11   3   87.99    4.30
  11 -11   3   89.09    4.30
  11 -11   3   82.99    3.60
  12 -11   3  125.99    3.40
  12 -11   3  131.19    4.70
  12 -11   3  126.29    5.20
  12 -11   3  124.79    5.40
  13 -11   3   32.90    2.80
  14 -11   3    3.10    1.40
  15 -11   3   24.30    2.50
 -12 -10   3    7.50    1.80
 -11 -10   3   22.50    2.60
 -10 -10   3   50.09    3.30
  -9 -10   3   64.99    3.70
  -9 -10   3   73.59    3.80
  -8 -10   3   24.70    2.50
  -8 -10   3   25.60    2.60
  -7 -10   3  124.49    4.70
  -7 -10   3  122.19    4.40
  -6 -10   3  101.99    4.10
  -6 -10   3  105.19    3.80
  -6 -10   3  101.19    3.90
  -5 -10   3   22.80    1.90
  -5 -10   3   27.50    2.20
  -5 -10   3   23.70    1.90
  -5 -10   3   26.50    1.90
  -4 -10   3   14.20    1.50
  -4 -10   3   16.00    1.70
  -4 -10   3   15.10    1.60
  -4 -10   3   16.20    1.60
  -3 -10   3   31.00    2.00
  -3 -10   3   34.30    1.90
  -3 -10   3   35.30    1.90
  -3 -10   3   30.50    2.10
  -2 -10   3   16.60    1.70
  -2 -10   3   18.80    1.60
  -2 -10   3   20.70    1.50
  -2 -10   3   18.10    1.40
   1  10  -3    3.10    0.80
   1  10  -3    2.70    0.80
  -1 -10   3    2.00    0.60
  -1 -10   3    2.90    0.90
  -1 -10   3    3.10    0.80
  -1 -10   3    1.70    0.70
   0  10  -3   83.99    2.80
   0  10  -3   83.89    3.00
   0 -10   3   84.29    2.40
   0 -10   3   83.79    2.60
   0 -10   3   85.19    2.90
   0 -10   3   83.19    2.70
   0 -10   3   82.19    3.30
  -1  10  -3  265.67    5.90
  -1  10  -3  259.07    6.20
   1 -10   3  258.17    5.60
   1 -10   3  268.87    6.00
   1 -10   3  257.17    5.70
   1 -10   3  251.67    6.60
   1 -10   3  265.17    5.50
   1 -10   3  258.47    5.40
  -2  10  -3   86.39    3.00
  -2  10  -3   83.29    2.70
   2 -10   3   78.69    3.30
   2 -10   3   84.99    2.80
   2 -10   3   86.59    2.70
   2 -10   3   80.19    3.00
   2 -10   3   79.19    2.40
   2 -10   3   84.29    2.60
  -3  10  -3   74.59    2.70
  -3  10  -3   77.09    2.50
   3 -10   3   73.69    2.80
   3 -10   3   68.69    2.50
   3 -10   3   71.49    2.60
   3 -10   3   72.49    2.50
   3 -10   3   69.79    3.00
   3 -10   3   73.59    2.20
   3 -10   3   73.89    2.60
   3 -10   3   75.89    2.20
  -4  10  -3   42.80    2.10
  -4  10  -3   40.20    1.90
   4 -10   3   41.10    2.40
   4 -10   3   44.80    2.00
   4 -10   3   41.40    1.60
   4 -10   3   45.60    2.10
   4 -10   3   43.90    1.70
   4 -10   3   45.10    2.20
  -5  10  -3   68.09    2.50
  -5  10  -3   71.69    2.70
   5 -10   3   75.59    3.20
   5 -10   3   70.39    2.60
   5 -10   3   69.49    2.80
   5 -10   3   72.59    2.90
   5 -10   3   68.49    2.20
   5 -10   3   71.39    2.20
  -6  10  -3   18.50    1.50
  -6  10  -3   19.00    1.50
   6 -10   3   19.70    1.20
   6 -10   3   19.60    1.50
   6 -10   3   18.50    1.70
   6 -10   3   20.60    1.30
   6 -10   3   19.60    1.80
   6 -10   3   20.60    1.80
  -7  10  -3   59.89    2.50
  -7  10  -3   64.29    3.60
   7 -10   3   63.79    2.20
   7 -10   3   60.39    2.90
   7 -10   3   60.79    2.90
   7 -10   3   58.79    2.90
   7 -10   3   58.69    2.00
   7 -10   3   62.99    2.50
  -8  10  -3  239.18    5.90
   8 -10   3  236.58    6.60
   8 -10   3  234.78    6.40
   8 -10   3  241.38    5.20
   8 -10   3  236.08    6.50
   8 -10   3  240.38    5.30
   8 -10   3  236.78    5.90
   9 -10   3  107.29    4.00
   9 -10   3  112.09    4.30
   9 -10   3  113.49    3.80
   9 -10   3  110.79    4.40
   9 -10   3  113.99    3.10
  10 -10   3   79.59    3.20
  10 -10   3   82.89    3.80
  10 -10   3   81.59    4.00
  10 -10   3   79.19    2.60
  11 -10   3   39.00    3.10
  11 -10   3   33.00    2.40
  11 -10   3   36.60    1.80
  11 -10   3   38.40    2.90
  12 -10   3   75.19    3.50
  12 -10   3   67.29    4.10
  12 -10   3   68.69    2.50
  13 -10   3   32.40    2.70
  13 -10   3   35.10    1.80
  14 -10   3   10.20    1.80
  15 -10   3   23.40    2.40
 -13  -9   3   14.20    2.30
 -12  -9   3   17.40    2.30
 -11  -9   3   -0.70    1.10
 -10  -9   3   57.59    3.50
  -9  -9   3   83.69    3.80
  -9  -9   3   88.19    4.00
  -8  -9   3   41.70    2.70
  -8  -9   3   40.70    2.80
  -7  -9   3   14.90    1.80
  -7  -9   3   13.30    1.80
  -6  -9   3   10.30    1.50
  -6  -9   3    9.90    1.50
  -6  -9   3   12.00    1.40
  -5  -9   3    0.10    0.70
  -5  -9   3    0.40    0.70
  -5  -9   3    0.20    0.70
  -5  -9   3    0.90    0.70
  -4  -9   3  217.28    5.40
  -4  -9   3  225.18    5.80
  -4  -9   3  213.38    5.60
  -4  -9   3  227.68    5.50
  -3  -9   3   28.20    1.80
  -3  -9   3   28.60    1.60
  -3  -9   3   26.70    1.60
  -3  -9   3   25.40    1.80
   2   9  -3  234.08    5.80
   2   9  -3  231.58    5.40
  -2  -9   3  230.18    5.50
  -2  -9   3  231.08    5.20
  -2  -9   3  230.08    5.30
  -2  -9   3  226.38    5.80
   1   9  -3  194.48    4.90
   1   9  -3  191.78    4.60
  -1  -9   3  191.18    4.70
  -1  -9   3  190.88    4.10
  -1  -9   3  178.68    5.00
  -1  -9   3  182.88    4.30
  -1  -9   3  186.88    4.50
   0   9  -3   51.79    2.00
   0   9  -3   51.49    2.10
   0   9  -3   47.90    2.10
   0  -9   3   49.30    1.80
   0  -9   3   47.60    2.30
   0  -9   3   49.00    1.60
   0  -9   3   47.50    1.90
   0  -9   3   46.30    1.60
   0  -9   3   47.80    2.00
  -1   9  -3  113.99    3.30
  -1   9  -3  114.89    3.10
  -1   9  -3  112.89    3.30
  -1   9  -3  115.29    3.10
   1  -9   3  114.49    3.70
   1  -9   3  118.79    2.80
   1  -9   3  114.99    2.90
   1  -9   3  113.09    3.00
   1  -9   3  114.89    3.20
   1  -9   3  111.59    2.90
  -2   9  -3   44.00    1.90
  -2   9  -3   45.90    1.80
  -2   9  -3   44.40    1.90
  -2   9  -3   42.70    1.70
   2  -9   3   44.90    2.00
   2  -9   3   41.10    1.70
   2  -9   3   43.10    1.80
   2  -9   3   43.30    1.60
   2  -9   3   40.30    1.40
   2  -9   3   42.50    1.80
  -3   9  -3  159.18    4.10
  -3   9  -3  161.98    3.80
  -3   9  -3  162.78    3.90
  -3   9  -3  160.08    4.10
   3  -9   3  158.68    4.10
   3  -9   3  151.08    4.50
   3  -9   3  160.78    4.00
   3  -9   3  158.38    3.50
   3  -9   3  160.38    4.30
   3  -9   3  161.08    3.50
   3  -9   3  153.28    3.80
   3  -9   3  152.58    3.90
  -4   9  -3   42.40    1.90
  -4   9  -3   44.40    1.90
  -4   9  -3   44.60    1.80
  -4   9  -3   44.60    1.70
   4  -9   3   43.50    1.80
   4  -9   3   45.00    2.00
   4  -9   3   43.80    1.50
   4  -9   3   43.70    1.50
   4  -9   3   45.00    2.10
   4  -9   3   39.40    2.20
  -5   9  -3  429.66    8.90
  -5   9  -3  440.16    8.60
  -5   9  -3  428.96    8.50
  -5   9  -3  443.96    8.90
   5  -9   3  437.76    8.70
   5  -9   3  441.06    9.20
   5  -9   3  425.66    8.10
   5  -9   3  425.96    9.40
   5  -9   3  429.96    8.20
   5  -9   3  428.26    9.20
  -6   9  -3  283.47    6.40
  -6   9  -3  281.77    6.20
   6  -9   3  280.47    5.70
   6  -9   3  276.37    6.20
   6  -9   3  292.17    6.90
   6  -9   3  277.07    5.70
   6  -9   3  285.67    6.90
   6  -9   3  272.67    6.70
  -7   9  -3   97.79    3.30
  -7   9  -3  103.79    3.10
   7  -9   3  100.89    3.50
   7  -9   3  100.09    3.10
   7  -9   3   97.39    2.70
   7  -9   3   95.19    2.60
   7  -9   3  102.69    3.70
   7  -9   3   94.89    3.50
  -8   9  -3  285.47    6.40
   8  -9   3  270.17    5.70
   8  -9   3  273.87    5.80
   8  -9   3  280.17    6.40
   8  -9   3  271.17    6.70
   8  -9   3  274.77    7.20
   8  -9   3  271.77    7.00
  -9   9  -3  174.78    4.80
   9  -9   3  172.38    4.80
   9  -9   3  176.38    4.20
   9  -9   3  180.88    5.50
   9  -9   3  186.88    5.80
  10  -9   3    8.90    1.70
  10  -9   3    6.00    1.20
  10  -9   3    8.10    1.00
  10  -9   3    9.10    1.60
  11  -9   3   11.70    1.20
  11  -9   3    8.80    1.40
  11  -9   3   11.80    1.90
  11  -9   3   12.80    1.90
  12  -9   3   90.89    3.80
  12  -9   3   93.79    4.50
  12  -9   3   88.19    2.90
  13  -9   3   45.40    2.10
  13  -9   3   41.70    2.90
  13  -9   3   40.40    3.30
  14  -9   3   11.70    1.80
  14  -9   3   12.20    1.20
  15  -9   3   32.00    2.80
  16  -9   3   42.40    3.10
  14   8  -3    5.40    1.80
 -14  -8   3    6.80    1.70
  13   8  -3   29.90    3.00
 -13  -8   3   31.00    3.00
 -12  -8   3   47.00    3.20
 -11  -8   3   33.60    2.90
 -10  -8   3   73.09    3.60
  -9  -8   3   31.20    2.50
  -9  -8   3   34.50    2.50
  -8  -8   3    2.60    1.00
  -8  -8   3    2.30    1.10
  -7  -8   3    7.60    1.20
  -7  -8   3    5.50    1.10
  -7  -8   3    6.30    1.20
  -6  -8   3   21.10    1.80
  -6  -8   3   23.80    1.70
  -6  -8   3   21.50    1.60
  -5  -8   3  285.57    6.40
  -5  -8   3  276.97    6.60
  -5  -8   3  269.47    6.30
  -5  -8   3  274.07    6.30
  -4  -8   3  127.39    3.70
  -4  -8   3  131.19    3.60
  -4  -8   3  125.29    3.60
  -4  -8   3  125.89    3.80
   3   8  -3  209.88    5.30
   3   8  -3  209.08    4.90
  -3  -8   3  205.68    4.90
  -3  -8   3  205.38    4.90
  -3  -8   3  207.88    5.20
  -3  -8   3  208.08    5.10
   2   8  -3  220.98    5.00
   2   8  -3  223.88    5.40
   2   8  -3  230.68    5.40
  -2  -8   3  220.48    5.40
  -2  -8   3  227.18    4.70
  -2  -8   3  216.38    4.90
  -2  -8   3  214.78    4.90
  -2  -8   3  217.38    5.10
   1   8  -3   67.79    2.40
   1   8  -3   67.39    2.20
   1   8  -3   66.19    2.20
   1   8  -3   70.09    2.50
  -1  -8   3   63.89    2.10
  -1  -8   3   62.79    2.50
  -1  -8   3   64.59    2.30
  -1  -8   3   68.79    1.90
  -1  -8   3   64.79    1.70
  -1  -8   3   66.19    2.10
   0   8  -3    4.40    0.60
   0   8  -3    6.90    0.90
   0   8  -3    4.60    0.70
   0   8  -3    4.50    0.70
   0  -8   3    5.20    0.70
   0  -8   3    5.50    0.70
   0  -8   3    6.00    0.90
   0  -8   3    5.70    0.80
   0  -8   3    4.90    0.60
  -1   8  -3  114.09    3.20
  -1   8  -3  118.59    3.20
  -1   8  -3  113.99    2.90
  -1   8  -3  112.79    2.90
   1  -8   3  117.29    2.90
   1  -8   3  107.49    3.40
   1  -8   3  113.79    2.60
   1  -8   3  118.19    2.90
   1  -8   3  109.59    2.70
   1  -8   3  112.29    3.00
  -2   8  -3 1244.78   21.50
  -2   8  -3 1218.98   21.80
  -2   8  -3 1252.67   21.90
  -2   8  -3 1250.27   21.50
   2  -8   3 1223.08   21.50
   2  -8   3 1266.17   21.20
   2  -8   3 1239.58   21.80
   2  -8   3 1265.17   21.30
   2  -8   3 1238.48   22.50
   2  -8   3 1260.57   22.10
   2  -8   3 1171.48   21.60
  -3   8  -3  364.06    7.20
  -3   8  -3  356.76    7.00
  -3   8  -3  358.06    7.30
  -3   8  -3  361.86    6.90
   3  -8   3  356.36    6.60
   3  -8   3  371.16    6.80
   3  -8   3  361.76    7.50
   3  -8   3  346.67    7.10
   3  -8   3  350.86    7.00
   3  -8   3  355.66    7.10
   3  -8   3  369.26    7.40
   3  -8   3  344.57    7.80
  -4   8  -3  329.47    6.50
  -4   8  -3  322.17    6.60
  -4   8  -3  334.77    6.80
  -4   8  -3  328.17    6.90
   4  -8   3  331.57    6.30
   4  -8   3  326.37    6.20
   4  -8   3  336.97    7.20
   4  -8   3  333.37    7.10
   4  -8   3  327.87    6.70
   4  -8   3  330.67    7.40
  -5   8  -3  699.53   13.00
  -5   8  -3  706.03   12.60
  -5   8  -3  692.03   12.70
  -5   8  -3  691.43   13.00
   5  -8   3  707.03   13.50
   5  -8   3  682.13   12.30
   5  -8   3  683.83   13.30
   5  -8   3  686.93   12.30
   5  -8   3  685.63   13.50
   5  -8   3  701.43   12.80
  -6   8  -3  487.25    9.40
  -6   8  -3  482.55    9.30
  -6   8  -3  487.35    9.70
  -6   8  -3  497.95    9.70
   6  -8   3  480.85    9.00
   6  -8   3  489.75   10.20
   6  -8   3  487.85    9.50
   6  -8   3  470.45   10.00
   6  -8   3  484.55   10.10
   6  -8   3  486.45    9.00
  -7   8  -3  147.29    3.80
  -7   8  -3  152.38    4.10
   7  -8   3  152.98    3.50
   7  -8   3  150.78    4.40
   7  -8   3  144.39    4.50
   7  -8   3  149.69    3.40
   7  -8   3  142.89    3.90
   7  -8   3  147.99    4.20
  -8   8  -3  105.59    3.20
  -8   8  -3  107.09    3.40
   8  -8   3  106.29    3.30
   8  -8   3  104.79    3.70
   8  -8   3  100.89    3.90
   8  -8   3  105.29    3.40
   8  -8   3  111.09    2.90
   8  -8   3  103.59    2.80
  -9   8  -3  430.26    9.00
   9  -8   3  429.36   10.10
   9  -8   3  428.16    9.80
   9  -8   3  425.06    9.00
   9  -8   3  428.26    8.40
   9  -8   3  424.96    8.40
  10  -8   3   92.09    2.80
  10  -8   3   90.49    3.80
  10  -8   3   82.19    3.20
  10  -8   3   88.09    3.90
  11  -8   3   24.60    2.50
  11  -8   3   24.80    1.60
  11  -8   3   26.50    2.00
  12  -8   3  146.29    5.60
  12  -8   3  139.89    4.70
  12  -8   3  142.29    3.90
  13  -8   3  115.09    3.50
  13  -8   3  111.59    5.00
  13  -8   3  121.19    4.50
  14  -8   3   21.80    2.20
  14  -8   3   24.80    1.70
  15  -8   3    7.50    1.70
  16  -8   3   32.40    2.90
  14   7  -3   15.00    2.20
 -14  -7   3   14.20    2.10
  13   7  -3   62.89    3.80
 -13  -7   3   68.79    3.80
  12   7  -3   39.20    3.20
 -12  -7   3   42.60    3.10
  11   7  -3   26.40    2.80
 -11  -7   3   29.50    2.50
 -10  -7   3   -1.60    0.80
 -10  -7   3   -0.50    1.00
  -9  -7   3   18.40    1.90
  -9  -7   3   18.60    2.00
  -8  -7   3   10.20    1.50
  -8  -7   3    7.30    1.30
  -7  -7   3    9.30    1.30
  -7  -7   3    7.80    1.20
  -7  -7   3    7.80    1.10
  -6  -7   3  138.09    3.90
  -6  -7   3  138.89    3.90
  -6  -7   3  138.39    4.10
  -5  -7   3  225.18    5.20
  -5  -7   3  218.68    5.50
  -5  -7   3  225.48    5.30
  -5  -7   3  230.78    5.30
   4   7  -3  134.89    3.60
   4   7  -3  135.79    3.90
  -4  -7   3  137.39    3.60
  -4  -7   3  133.89    3.70
  -4  -7   3  134.39    3.50
  -4  -7   3  137.19    3.50
  -4  -7   3  139.39    3.70
   3   7  -3    8.20    1.00
   3   7  -3    7.40    0.90
  -3  -7   3    7.00    0.80
  -3  -7   3    8.60    0.80
  -3  -7   3   13.10    1.10
  -3  -7   3    8.60    0.90
  -3  -7   3    8.80    1.00
   2   7  -3  298.57    6.40
   2   7  -3  302.57    6.10
   2   7  -3  305.07    6.10
   2   7  -3  283.57    6.30
  -2  -7   3  297.87    5.70
  -2  -7   3  301.77    6.50
  -2  -7   3  289.07    6.00
  -2  -7   3  288.57    6.00
  -2  -7   3  284.87    6.10
   1   7  -3  156.88    3.80
   1   7  -3  157.98    3.60
   1   7  -3  162.58    3.90
   1   7  -3  155.78    3.60
  -1  -7   3  152.58    3.50
  -1  -7   3  150.68    4.00
  -1  -7   3  161.18    3.30
  -1  -7   3  148.79    3.70
  -1  -7   3  153.58    4.00
  -1  -7   3  156.98    3.50
   0   7  -3   37.40    1.30
   0   7  -3   37.10    1.40
   0   7  -3   37.40    1.50
   0   7  -3   36.80    1.50
   0  -7   3   37.30    1.10
   0  -7   3   34.90    1.30
   0  -7   3   35.30    1.40
   0  -7   3   34.90    1.30
   0  -7   3   37.00    1.30
   0  -7   3   36.80    1.70
  -1   7  -3  111.29    2.80
  -1   7  -3  108.79    2.80
  -1   7  -3  108.79    2.60
  -1   7  -3  108.69    2.50
   1  -7   3  112.29    2.80
   1  -7   3  105.99    2.70
   1  -7   3  108.59    3.20
   1  -7   3  109.49    2.40
   1  -7   3  108.29    2.50
   1  -7   3  106.99    2.60
  -2   7  -3 1051.89   17.70
  -2   7  -3 1024.80   17.80
  -2   7  -3 1034.80   18.10
  -2   7  -3 1016.80   18.00
   2  -7   3 1055.19   17.60
   2  -7   3 1042.50   18.20
   2  -7   3  997.30   17.80
   2  -7   3 1016.30   18.00
   2  -7   3 1034.50   17.50
   2  -7   3 1016.30   18.30
   2  -7   3 1023.40   18.70
  -3   7  -3  632.84   11.70
  -3   7  -3  639.44   11.30
  -3   7  -3  657.33   11.70
  -3   7  -3  645.24   11.40
   3  -7   3  645.94   11.50
   3  -7   3  625.54   12.00
   3  -7   3  652.03   12.10
   3  -7   3  630.64   11.60
   3  -7   3  638.34   12.30
   3  -7   3  653.93   11.60
   3  -7   3  647.44   11.30
   3  -7   3  643.44   11.20
  -4   7  -3  458.45    8.70
  -4   7  -3  457.75    8.50
  -4   7  -3  456.85    8.40
  -4   7  -3  467.35    8.70
   4  -7   3  456.05    9.20
   4  -7   3  455.55    8.50
   4  -7   3  449.86    9.20
   4  -7   3  451.35    8.20
   4  -7   3  458.95    8.20
   4  -7   3  452.45    9.00
  -5   7  -3  542.35   10.40
  -5   7  -3  565.44   10.40
  -5   7  -3  560.84   10.10
  -5   7  -3  548.25   10.20
   5  -7   3  558.44   10.90
   5  -7   3  539.65   10.80
   5  -7   3  543.55   10.20
   5  -7   3  548.75    9.80
   5  -7   3  566.14    9.90
   5  -7   3  556.14   11.00
  -6   7  -3  352.26    7.20
  -6   7  -3  356.96    7.20
  -6   7  -3  352.26    6.90
  -6   7  -3  355.96    6.90
   6  -7   3  331.97    7.00
   6  -7   3  351.16    7.50
   6  -7   3  338.97    6.60
   6  -7   3  352.46    7.80
   6  -7   3  344.37    7.60
   6  -7   3  344.07    6.60
  -7   7  -3   20.30    1.40
  -7   7  -3   20.50    1.50
  -7   7  -3   20.60    1.30
  -7   7  -3   20.40    1.40
   7  -7   3   22.00    1.60
   7  -7   3   19.40    1.00
   7  -7   3   22.80    1.80
   7  -7   3   20.50    1.30
   7  -7   3   18.40    1.10
   7  -7   3   20.10    1.40
  -8   7  -3    5.30    0.90
  -8   7  -3    5.60    0.80
   8  -7   3    5.80    0.90
   8  -7   3    8.30    1.40
   8  -7   3    5.10    1.10
   8  -7   3    5.60    0.70
   8  -7   3    5.90    0.70
   8  -7   3    5.90    0.90
  -9   7  -3  271.87    6.20
   9  -7   3  265.67    6.30
   9  -7   3  277.57    7.00
   9  -7   3  267.97    5.70
   9  -7   3  273.87    5.70
   9  -7   3  259.77    7.10
  10  -7   3  148.79    4.40
  10  -7   3  147.09    5.10
  10  -7   3  151.18    3.90
  10  -7   3  153.28    5.00
  11  -7   3   62.59    2.80
  11  -7   3   58.89    2.30
  11  -7   3   56.69    3.30
  12  -7   3   40.50    3.10
  12  -7   3   45.20    2.70
  12  -7   3   47.40    2.20
  13  -7   3   55.79    2.50
  13  -7   3   61.29    3.70
  13  -7   3   59.79    3.20
  14  -7   3    1.80    0.80
  14  -7   3    1.40    1.10
  15  -7   3    0.60    1.20
  15  -7   3    1.10    0.80
  16  -7   3   12.70    2.00
  15   6  -3   16.20    2.40
 -15  -6   3   19.30    2.40
  14   6  -3   11.70    2.20
 -14  -6   3    8.80    1.80
  13   6  -3    6.90    1.60
 -13  -6   3    6.20    1.50
  12   6  -3   -0.60    1.00
 -12  -6   3   -0.90    0.90
  11   6  -3   -0.60    1.00
 -11  -6   3   -1.00    0.80
  10   6  -3    9.10    1.60
 -10  -6   3    5.90    1.30
 -10  -6   3    4.10    1.20
   9   6  -3   79.69    3.70
  -9  -6   3   77.59    3.40
  -9  -6   3   76.59    3.10
  -8  -6   3  112.79    3.90
  -8  -6   3  109.09    3.60
  -7  -6   3   34.70    1.90
  -7  -6   3   37.80    1.90
  -7  -6   3   35.70    2.00
  -6  -6   3  113.49    3.50
  -6  -6   3  114.69    3.30
  -6  -6   3  113.19    3.30
   5   6  -3   16.40    1.40
   5   6  -3   15.30    1.20
  -5  -6   3   15.30    1.20
  -5  -6   3   15.90    1.10
  -5  -6   3   14.50    1.20
  -5  -6   3   16.30    1.30
  -5  -6   3   14.30    1.00
   4   6  -3   36.00    1.70
   4   6  -3   36.30    1.60
   4   6  -3   35.20    1.70
  -4  -6   3   35.80    1.50
  -4  -6   3   38.90    1.60
  -4  -6   3   37.00    1.50
  -4  -6   3   35.40    1.50
  -4  -6   3   36.00    1.60
   3   6  -3   13.40    0.90
   3   6  -3   12.40    1.00
   3   6  -3   12.60    0.90
   3   6  -3   12.80    1.00
  -3  -6   3   13.30    0.90
  -3  -6   3   13.60    0.90
  -3  -6   3   13.10    1.00
  -3  -6   3   14.00    1.00
  -3  -6   3   14.20    0.90
   2   6  -3  124.39    2.90
   2   6  -3  121.99    3.00
   2   6  -3  119.59    3.20
   2   6  -3  125.59    3.20
  -2  -6   3  124.49    3.20
  -2  -6   3  121.99    2.70
  -2  -6   3  125.09    2.90
  -2  -6   3  121.29    3.00
  -2  -6   3  126.79    2.70
  -2  -6   3  124.59    2.90
   1   6  -3  949.71   16.90
   1   6  -3  945.21   16.60
   1   6  -3  964.20   17.00
   1   6  -3  986.50   16.70
  -1  -6   3  975.30   16.70
  -1  -6   3  989.80   17.30
  -1  -6   3  937.71   16.10
  -1  -6   3  951.80   16.60
  -1  -6   3  932.81   16.80
  -1  -6   3  967.20   16.60
   0   6  -3  690.73   12.00
   0   6  -3  688.53   12.40
   0   6  -3  672.43   12.20
   0   6  -3  679.03   12.00
   0  -6   3  693.23   12.20
   0  -6   3  688.63   12.10
   0  -6   3  696.23   12.70
   0  -6   3  686.23   12.20
  -1   6  -3 1431.76   24.20
  -1   6  -3 1401.96   24.40
  -1   6  -3 1433.56   24.20
  -1   6  -3 1424.06   24.50
   1  -6   3 1429.76   24.70
   1  -6   3 1464.75   24.40
   1  -6   3 1441.96   25.10
   1  -6   3 1475.05   24.20
   1  -6   3 1412.16   24.50
  -2   6  -3  903.81   15.90
  -2   6  -3  906.01   15.80
  -2   6  -3  934.01   15.70
  -2   6  -3  911.11   15.60
   2  -6   3  916.21   16.60
   2  -6   3  907.01   16.20
   2  -6   3  914.11   15.80
   2  -6   3  921.01   16.30
   2  -6   3  936.21   15.50
   2  -6   3  910.51   15.90
  -3   6  -3  577.24   10.40
  -3   6  -3  590.94   10.30
  -3   6  -3  567.24   10.00
  -3   6  -3  585.04   10.10
   3  -6   3  576.64   10.90
   3  -6   3  567.14   10.30
   3  -6   3  563.94    9.90
   3  -6   3  594.74   10.00
   3  -6   3  570.14   10.70
   3  -6   3  564.54   10.80
  -4   6  -3   70.39    1.80
  -4   6  -3   70.49    2.00
  -4   6  -3   72.09    1.80
  -4   6  -3   68.69    2.00
   4  -6   3   69.99    1.90
   4  -6   3   72.89    2.40
   4  -6   3   70.79    1.70
   4  -6   3   68.39    1.70
   4  -6   3   68.29    2.20
   4  -6   3   72.79    2.40
  -5   6  -3   48.60    1.50
  -5   6  -3   49.10    1.60
  -5   6  -3   51.79    1.70
  -5   6  -3   51.89    1.70
   5  -6   3   49.40    1.40
   5  -6   3   48.40    1.40
   5  -6   3   48.40    1.90
   5  -6   3   47.30    1.60
   5  -6   3   48.00    2.10
  -6   6  -3  663.23   12.10
  -6   6  -3  642.74   11.80
  -6   6  -3  654.63   12.10
  -6   6  -3  642.34   11.70
   6  -6   3  642.54   12.70
   6  -6   3  659.23   11.40
   6  -6   3  631.54   12.50
   6  -6   3  641.74   11.90
   6  -6   3  656.23   11.50
   6  -6   3  652.83   12.30
  -7   6  -3  273.67    5.70
  -7   6  -3  276.47    6.00
  -7   6  -3  255.47    5.50
  -7   6  -3  270.47    5.90
   7  -6   3  266.87    6.30
   7  -6   3  271.37    5.30
   7  -6   3  261.17    5.90
   7  -6   3  265.47    5.30
   7  -6   3  262.27    6.50
   7  -6   3  258.37    5.70
  -8   6  -3  272.37    6.10
  -8   6  -3  259.47    5.80
   8  -6   3  263.37    6.50
   8  -6   3  260.17    5.90
   8  -6   3  259.07    6.70
   8  -6   3  264.27    5.50
   8  -6   3  264.27    5.40
  -9   6  -3  298.07    6.60
  -9   6  -3  304.37    7.40
   9  -6   3  292.67    6.10
   9  -6   3  290.37    7.50
   9  -6   3  296.17    6.70
   9  -6   3  298.47    7.30
   9  -6   3  289.67    6.20
  10  -6   3  139.69    4.20
  10  -6   3  139.99    3.70
  10  -6   3  137.09    4.80
  11  -6   3    7.80    1.50
  11  -6   3    9.90    1.40
  11  -6   3    7.00    1.00
  12  -6   3   -0.20    1.00
  12  -6   3    0.00    0.60
  12  -6   3    0.60    0.80
  13  -6   3   63.69    3.30
  13  -6   3   66.69    3.70
  13  -6   3   67.19    2.70
  14  -6   3   16.20    1.60
  14  -6   3   17.30    2.10
  15  -6   3   10.60    1.40
  15  -6   3    7.00    1.50
  16  -6   3   18.10    2.30
  15   5  -3    8.40    1.90
 -15  -5   3   11.10    2.00
  14   5  -3    1.30    1.30
 -14  -5   3    0.40    1.10
  13   5  -3   23.30    2.40
 -13  -5   3   24.10    2.40
  12   5  -3   85.99    4.00
 -12  -5   3   93.59    3.90
  11   5  -3    8.70    1.40
 -11  -5   3    7.90    1.50
  10   5  -3   27.30    2.20
 -10  -5   3   30.00    2.10
 -10  -5   3   30.00    2.20
   9   5  -3  184.88    5.20
  -9  -5   3  187.38    5.30
  -9  -5   3  182.18    5.00
   8   5  -3  200.88    5.20
  -8  -5   3  205.78    5.40
  -8  -5   3  201.88    5.20
   7   5  -3    5.60    0.90
  -7  -5   3    5.40    0.90
  -7  -5   3    7.70    1.00
  -7  -5   3    7.80    1.10
   6   5  -3  233.78    5.80
  -6  -5   3  254.07    5.50
  -6  -5   3  241.68    5.50
  -6  -5   3  265.37    7.30
  -6  -5   3  239.78    5.70
   5   5  -3  323.77    7.00
   5   5  -3  319.27    6.60
   5   5  -3  321.47    6.90
  -5  -5   3  320.87    6.70
  -5  -5   3  321.37    6.50
  -5  -5   3  320.87    6.60
  -5  -5   3  313.87    6.60
  -5  -5   3  322.37    6.60
   4   5  -3  186.68    4.40
   4   5  -3  185.18    4.40
   4   5  -3  189.18    4.10
   4   5  -3  168.38    4.00
  -4  -5   3  187.08    4.10
  -4  -5   3  188.08    4.10
  -4  -5   3  186.98    4.10
  -4  -5   3  181.58    4.10
  -4  -5   3  179.28    4.20
   3   5  -3  324.37    6.50
   3   5  -3  317.67    6.20
   3   5  -3  316.57    6.20
   3   5  -3  325.57    6.50
  -3  -5   3  317.47    6.20
  -3  -5   3  320.97    6.10
  -3  -5   3  312.27    6.10
  -3  -5   3  302.17    6.30
  -3  -5   3  320.37    6.20
   2   5  -3 2499.85   42.60
   2   5  -3 2517.55   42.90
   2   5  -3 2566.94   42.90
   2   5  -3 2569.04   42.60
  -2  -5   3 2505.55   43.40
  -2  -5   3 2537.95   42.50
  -2  -5   3 2461.75   42.70
  -2  -5   3 2621.24   42.40
   1   5  -3 2907.01   47.90
   1   5  -3 2870.51   48.20
   1   5  -3 2822.02   48.10
   1   5  -3 2886.81   49.30
  -1  -5   3 2927.61   48.10
  -1  -5   3 2799.42   47.90
  -1  -5   3 2852.11   48.00
   0   5  -3  534.55    9.50
   0   5  -3  536.85    9.60
   0   5  -3  542.35    9.30
   0   5  -3  539.45    9.30
   0  -5   3  548.15    9.60
   0  -5   3  540.15    9.70
  -1   5  -3 1439.46   24.20
  -1   5  -3 1438.46   24.20
   1  -5   3 1428.56   24.50
   1  -5   3 1442.26   24.60
   1  -5   3 1435.06   24.30
  -2   5  -3  626.94   10.80
  -2   5  -3  628.04   10.90
   2  -5   3  617.24   11.40
   2  -5   3  636.64   10.90
   2  -5   3  607.04   11.20
   2  -5   3  632.54   10.80
   2  -5   3  641.74   12.00
  -3   5  -3  714.53   12.60
  -3   5  -3  735.13   12.60
  -3   5  -3  724.03   12.30
   3  -5   3  728.53   12.30
   3  -5   3  733.23   12.60
   3  -5   3  716.63   13.10
   3  -5   3  732.23   13.30
   3  -5   3  744.93   13.30
  -4   5  -3  280.87    5.40
  -4   5  -3  288.67    5.20
  -4   5  -3  285.17    5.20
  -4   5  -3  279.97    5.40
   4  -5   3  278.57    5.40
   4  -5   3  292.47    5.30
   4  -5   3  283.57    5.10
   4  -5   3  282.57    6.10
   4  -5   3  284.97    5.90
   4  -5   3  273.67    5.80
  -5   5  -3 1258.67   21.50
  -5   5  -3 1256.27   21.50
  -5   5  -3 1232.08   21.20
  -5   5  -3 1253.67   21.20
   5  -5   3 1209.78   22.20
   5  -5   3 1265.97   21.80
   5  -5   3 1267.87   21.00
   5  -5   3 1207.88   21.40
   5  -5   3 1223.98   22.00
  -6   5  -3  953.90   16.90
  -6   5  -3  948.31   16.90
  -6   5  -3  948.11   16.60
  -6   5  -3  949.11   16.60
   6  -5   3  929.81   16.80
   6  -5   3  977.00   17.00
   6  -5   3  918.51   17.60
   6  -5   3  934.41   17.40
   6  -5   3  960.60   16.40
   6  -5   3  959.90   16.30
  -7   5  -3  248.18    5.60
  -7   5  -3  253.87    5.30
  -7   5  -3  257.47    5.60
  -7   5  -3  244.38    5.20
   7  -5   3  245.28    6.10
   7  -5   3  261.47    5.40
   7  -5   3  241.28    5.00
   7  -5   3  244.98    5.90
   7  -5   3  243.88    4.90
   7  -5   3  246.88    5.40
  -8   5  -3   82.19    2.60
  -8   5  -3   84.29    2.80
   8  -5   3   78.39    3.00
   8  -5   3   86.79    2.70
   8  -5   3   82.89    2.30
   8  -5   3   82.99    2.40
   8  -5   3   85.39    3.20
  -9   5  -3   90.89    3.00
  -9   5  -3   91.79    3.20
   9  -5   3   85.19    3.00
   9  -5   3   87.39    2.70
   9  -5   3   93.49    3.60
   9  -5   3   93.29    2.60
  10  -5   3   80.39    2.70
  10  -5   3   82.49    3.10
  10  -5   3   80.59    3.50
  11  -5   3    7.70    1.50
  11  -5   3    6.50    1.00
  11  -5   3    5.60    1.10
  12  -5   3   23.80    2.40
  12  -5   3   26.20    1.80
  12  -5   3   27.50    2.20
  13  -5   3   50.29    2.40
  13  -5   3   49.80    3.20
  13  -5   3   52.09    3.00
  14  -5   3   38.80    2.80
  14  -5   3   34.30    3.10
  14  -5   3   38.10    2.30
  15  -5   3    2.40    1.20
  15  -5   3    4.40    1.20
  16  -5   3   13.10    1.50
  16  -5   3   14.20    2.00
  16   4  -3    8.10    1.80
  15   4  -3    8.90    1.90
 -15  -4   3   12.40    2.00
  14   4  -3    1.60    1.20
 -14  -4   3    5.00    1.40
  13   4  -3    2.50    1.20
 -13  -4   3    3.00    1.20
  12   4  -3  114.69    4.40
 -12  -4   3  108.49    4.20
  11   4  -3  110.59    4.10
 -11  -4   3  116.69    4.10
  10   4  -3   16.40    1.80
 -10  -4   3   15.30    1.70
 -10  -4   3   14.20    1.50
   9   4  -3   73.29    2.90
  -9  -4   3   77.79    3.10
  -9  -4   3   77.19    2.90
   8   4  -3   51.09    2.20
  -8  -4   3   47.70    2.10
  -8  -4   3   52.89    2.30
   7   4  -3   12.00    1.20
   7   4  -3   14.00    1.50
  -7  -4   3   14.00    1.20
  -7  -4   3   10.30    1.10
  -7  -4   3   14.50    1.40
   6   4  -3    1.20    0.60
   6   4  -3    0.40    0.40
   6   4  -3    0.50    0.50
   6   4  -3    1.10    0.70
  -6  -4   3    0.30    0.40
  -6  -4   3    0.30    0.40
  -6  -4   3    0.50    0.40
  -6  -4   3    0.40    0.40
  -6  -4   3    1.30    0.50
   5   4  -3 1152.68   20.10
   5   4  -3 1142.39   20.50
   5   4  -3 1155.78   20.50
  -5  -4   3 1163.68   20.30
  -5  -4   3 1129.39   20.20
  -5  -4   3 1155.08   20.10
  -5  -4   3 1133.89   20.20
  -5  -4   3 1140.99   20.10
   4   4  -3 2093.49   35.70
   4   4  -3 2151.28   35.70
   4   4  -3 2103.29   36.00
   4   4  -3 2092.69   36.00
  -4  -4   3 2122.19   35.60
  -4  -4   3 2085.99   35.70
  -4  -4   3 2072.99   35.70
  -4  -4   3 2059.69   35.80
  -4  -4   3 2140.59   35.70
   3   4  -3  338.97    6.40
   3   4  -3  335.67    6.60
   3   4  -3  335.17    6.60
   3   4  -3  339.87    6.40
  -3  -4   3  335.87    6.30
  -3  -4   3  329.87    6.30
  -3  -4   3  338.37    6.50
   2   4  -3 1062.29   18.00
   2   4  -3 1053.79   18.20
   2   4  -3 1058.99   17.90
   2   4  -3 1049.20   18.20
  -2  -4   3 1061.39   17.90
  -2  -4   3 1039.00   18.10
  -2  -4   3 1037.30   17.80
   1   4  -3  851.61   14.30
   1   4  -3  861.41   14.40
   1   4  -3  841.92   14.50
   1   4  -3  823.12   14.60
  -1  -4   3  853.71   14.60
  -1  -4   3  841.72   14.50
   0   4  -3  515.95    8.90
   0   4  -3  519.05    8.90
   0  -4   3  524.45    9.00
   0  -4   3  524.55    9.30
   1  -4   3    0.90    0.30
   1  -4   3    1.80    0.50
   1  -4   3    0.70    0.30
   2  -4   3 1363.06   23.40
   2  -4   3 1357.46   23.60
   2  -4   3 1387.26   22.90
  -3   4  -3 2132.29   36.00
  -3   4  -3 2129.39   36.10
   3  -4   3 2216.28   35.90
   3  -4   3 2134.49   36.50
   3  -4   3 2108.89   36.30
  -4   4  -3   31.00    0.90
  -4   4  -3   30.20    1.00
  -4   4  -3   30.40    1.10
  -4   4  -3   30.50    0.90
   4  -4   3   30.30    1.00
   4  -4   3   31.10    0.80
   4  -4   3   31.20    1.30
  -5   4  -3  359.86    6.80
  -5   4  -3  356.86    6.50
  -5   4  -3  354.76    6.80
  -5   4  -3  356.16    6.60
   5  -4   3  359.26    6.30
   5  -4   3  353.16    7.40
   5  -4   3  347.67    6.70
   5  -4   3  356.36    6.50
   5  -4   3  355.06    7.20
  -6   4  -3  442.16    8.10
  -6   4  -3  433.86    8.40
  -6   4  -3  430.86    8.40
  -6   4  -3  441.06    8.40
  -6   4  -3  433.56    8.10
   6  -4   3  456.45    8.40
   6  -4   3  434.76    8.30
   6  -4   3  438.26    7.80
   6  -4   3  425.96    8.90
   6  -4   3  425.66    8.80
   6  -4   3  432.06    8.00
  -7   4  -3  172.28    4.00
  -7   4  -3  174.18    4.00
  -7   4  -3  176.78    4.30
  -7   4  -3  175.48    4.20
  -7   4  -3  167.88    4.20
   7  -4   3  172.08    3.80
   7  -4   3  170.98    4.10
   7  -4   3  172.18    3.60
   7  -4   3  171.88    4.60
  -8   4  -3   15.40    1.20
  -8   4  -3   14.30    1.20
   8  -4   3   17.30    1.00
   8  -4   3   13.80    1.40
   8  -4   3   15.50    1.00
   8  -4   3   15.00    1.20
  -9   4  -3   20.40    1.60
  -9   4  -3   19.30    1.40
   9  -4   3   17.90    1.80
   9  -4   3   17.30    1.20
   9  -4   3   17.40    1.10
   9  -4   3   17.90    1.50
  10  -4   3  100.19    3.10
  10  -4   3  100.89    3.80
  10  -4   3   98.99    3.40
  11  -4   3   -0.60    0.70
  11  -4   3    1.10    0.90
  11  -4   3    1.00    0.70
  12  -4   3   11.50    1.80
  12  -4   3   12.10    1.40
  12  -4   3    9.90    1.60
  13  -4   3   53.59    3.20
  13  -4   3   55.09    3.10
  13  -4   3   57.49    2.70
  14  -4   3   58.19    2.80
  14  -4   3   46.80    3.10
  14  -4   3   57.39    3.30
  15  -4   3    0.20    0.90
  15  -4   3    0.10    1.10
  16  -4   3    5.00    1.30
  16  -4   3    4.00    1.50
  16   3  -3   15.80    2.40
  15   3  -3   22.30    2.50
  14   3  -3   39.80    3.00
 -14  -3   3   32.80    2.70
  13   3  -3   17.80    2.00
 -13  -3   3   17.50    2.10
  12   3  -3   86.79    3.70
 -12  -3   3   89.29    3.70
  11   3  -3   14.30    1.70
 -11  -3   3   14.20    1.60
  10   3  -3   -1.00    0.70
 -10  -3   3   -0.30    0.60
 -10  -3   3   -0.90    0.60
   9   3  -3   36.10    2.00
   9   3  -3   38.00    2.30
  -9  -3   3   38.30    2.10
  -9  -3   3   36.00    2.00
   8   3  -3  274.47    6.40
   8   3  -3  282.77    6.30
  -8  -3   3  274.27    6.40
  -8  -3   3  279.47    6.30
   7   3  -3  689.93   13.10
   7   3  -3  667.43   13.20
   7   3  -3  681.63   12.90
  -7  -3   3  688.53   13.10
  -7  -3   3  698.53   13.10
  -7  -3   3  698.33   12.80
  -7  -3   3  687.33   12.80
   6   3  -3  373.56    7.80
   6   3  -3  363.46    7.60
   6   3  -3  370.46    7.50
   6   3  -3  369.46    7.40
  -6  -3   3  364.16    7.50
  -6  -3   3  362.66    7.50
  -6  -3   3  376.46    7.30
  -6  -3   3  381.76    7.60
  -6  -3   3  370.76    7.40
   5   3  -3 1507.15   25.80
   5   3  -3 1501.05   26.10
   5   3  -3 1449.46   26.10
  -5  -3   3 1516.55   25.90
  -5  -3   3 1531.45   25.80
  -5  -3   3 1462.35   25.90
  -5  -3   3 1508.65   25.80
  -5  -3   3 1500.65   25.90
   4   3  -3  610.64   11.40
   4   3  -3  593.94   11.20
   4   3  -3  643.74   11.20
   4   3  -3  635.84   11.50
  -4  -3   3  630.44   11.30
  -4  -3   3  634.74   11.30
  -4  -3   3  630.74   11.30
   3   3  -3  474.05    8.40
   3   3  -3  459.75    8.60
   3   3  -3  472.85    8.70
   3   3  -3  472.05    8.40
  -3  -3   3  469.35    8.40
  -3  -3   3  475.75    8.60
  -3  -3   3  467.75    8.40
   2   3  -3  198.68    3.80
   2   3  -3  201.68    3.80
   2   3  -3  199.68    3.90
   2   3  -3  196.08    3.70
   2   3  -3  195.48    3.90
  -2  -3   3  196.08    3.70
  -2  -3   3  193.58    3.60
  -2  -3   3  193.18    3.80
   1   3  -3 1412.56   24.20
   1   3  -3 1364.56   23.70
  -1  -3   3 1435.36   23.70
  -1  -3   3 1440.46   23.90
   0  -3   3 1697.73   28.40
   0  -3   3 1660.43   28.30
   1  -3   3  622.74   10.90
   1  -3   3  633.04   11.20
   2  -3   3 1880.81   32.00
   2  -3   3 1920.31   31.40
   2  -3   3 1859.21   31.80
  -3   3  -3 1615.94   27.50
  -3   3  -3 1618.24   27.40
   3  -3   3 1650.43   28.00
   3  -3   3 1618.14   27.80
   3  -3   3 1665.73   27.40
  -4   3  -3  631.74   10.70
  -4   3  -3  622.04   10.90
  -4   3  -3  616.04   10.90
  -4   3  -3  620.64   10.70
   4  -3   3  623.54   10.90
   4  -3   3  609.74   11.30
   4  -3   3  616.74   11.50
  -5   3  -3    0.10    0.30
  -5   3  -3    0.80    0.30
  -5   3  -3    0.80    0.30
  -5   3  -3    0.20    0.30
   5  -3   3    1.30    0.50
   5  -3   3    0.00    0.40
   5  -3   3    0.50    0.30
   5  -3   3    0.60    0.30
   5  -3   3    0.40    0.20
  -6   3  -3   96.99    2.50
  -6   3  -3   96.39    2.50
  -6   3  -3  100.29    2.70
  -6   3  -3   94.69    2.70
   6  -3   3   95.99    3.00
   6  -3   3   95.79    2.60
   6  -3   3  100.49    2.20
   6  -3   3   96.59    2.40
  -7   3  -3   31.40    1.50
  -7   3  -3   28.80    1.50
  -7   3  -3   28.60    1.30
  -7   3  -3   32.50    1.40
   7  -3   3   30.60    1.20
   7  -3   3   29.60    1.50
   7  -3   3   30.90    1.30
   7  -3   3   33.30    1.80
  -8   3  -3   14.50    1.20
  -8   3  -3   15.40    1.20
   8  -3   3   13.20    1.00
   8  -3   3   15.50    0.90
   8  -3   3   13.30    1.20
   8  -3   3   15.40    1.50
  -9   3  -3   46.40    2.00
   9  -3   3   43.60    2.10
   9  -3   3   44.20    2.30
   9  -3   3   45.50    1.90
  10  -3   3  285.87    6.90
  10  -3   3  281.77    7.10
  10  -3   3  291.47    6.40
  11  -3   3   97.19    3.20
  11  -3   3   92.39    3.70
  11  -3   3  100.49    3.70
  12  -3   3   -0.30    0.70
  12  -3   3    1.30    0.90
  12  -3   3    0.30    0.70
  13  -3   3   13.10    1.80
  13  -3   3   13.50    1.60
  13  -3   3   12.80    1.80
  14  -3   3   14.10    2.00
  14  -3   3   11.40    1.50
  15  -3   3    8.50    1.80
  15  -3   3   11.50    1.60
  16  -3   3    3.90    1.50
  16  -3   3    4.70    1.30
  16   2  -3   17.50    2.30
  15   2  -3   80.39    4.10
  14   2  -3   20.30    2.30
 -14  -2   3   15.30    2.10
  13   2  -3   12.20    1.90
 -13  -2   3   10.10    1.60
  12   2  -3   34.20    2.50
 -12  -2   3   35.40    2.40
  11   2  -3   90.09    3.40
  11   2  -3   97.79    3.70
 -11  -2   3   95.59    3.60
  10   2  -3  167.18    4.90
  10   2  -3  175.28    4.90
 -10  -2   3  169.28    4.90
   9   2  -3  154.38    4.30
   9   2  -3  159.08    4.50
  -9  -2   3  154.78    4.30
  -9  -2   3  157.98    4.40
   8   2  -3 1076.19   19.30
   8   2  -3 1073.39   19.50
  -8  -2   3 1056.99   19.50
  -8  -2   3 1051.19   19.20
   7   2  -3  539.55   10.30
   7   2  -3  531.35   10.20
   7   2  -3  533.95   10.50
   7   2  -3  519.75   10.40
  -7  -2   3  528.25   10.10
  -7  -2   3  528.15   10.30
  -7  -2   3  519.25   10.30
  -7  -2   3  527.25   10.40
  -7  -2   3  531.25   10.10
   6   2  -3  241.38    5.50
   6   2  -3  254.07    5.30
   6   2  -3  236.98    5.40
   6   2  -3  249.38    5.20
  -6  -2   3  240.38    5.30
  -6  -2   3  258.07    5.50
  -6  -2   3  234.28    5.30
  -6  -2   3  242.68    5.20
  -6  -2   3  243.78    5.30
   5   2  -3  725.33   12.90
   5   2  -3  713.23   13.10
   5   2  -3  730.93   13.20
  -5  -2   3  720.13   13.00
  -5  -2   3  695.43   12.90
  -5  -2   3  721.83   13.00
   4   2  -3 1205.48   20.60
   4   2  -3 1194.58   20.80
   4   2  -3 1187.78   20.80
  -4  -2   3 1192.58   20.60
  -4  -2   3 1211.58   20.70
  -4  -2   3 1189.28   20.60
   3   2  -3 1349.86   22.50
   3   2  -3 1337.07   22.70
   3   2  -3 1328.77   22.70
   3   2  -3 1327.27   22.70
   3   2  -3 1337.67   22.50
  -3  -2   3 1335.97   22.90
  -3  -2   3 1299.47   22.50
  -3  -2   3 1322.07   22.60
   2   2  -3   79.39    1.70
   2   2  -3   79.69    1.80
   2   2  -3   77.59    1.80
   2   2  -3   78.99    1.70
  -2  -2   3   79.59    1.60
  -2  -2   3   77.99    1.60
  -2  -2   3   80.49    1.80
   1   2  -3 4925.51   81.19
   1   2  -3 4754.92   80.99
  -1  -2   3 4860.31   82.69
   0  -2   3 2100.99   35.30
   0  -2   3 2079.39   36.40
   1  -2   3  555.04    9.80
   1  -2   3  552.74    9.60
   2  -2   3  539.05    9.00
   2  -2   3  522.65    9.40
   2  -2   3  531.75    9.60
  -3   2  -3  554.54    9.60
  -3   2  -3  544.65    9.50
   3  -2   3  545.15   10.00
   3  -2   3  553.84    9.60
  -4   2  -3  114.39    2.40
  -4   2  -3  107.89    2.50
  -4   2  -3  110.39    2.30
  -4   2  -3  110.49    2.60
   4  -2   3  115.29    2.90
   4  -2   3  109.99    2.50
  -5   2  -3   57.69    1.80
  -5   2  -3   57.59    1.60
  -5   2  -3   55.79    1.60
  -5   2  -3   55.79    1.80
   5  -2   3   55.29    2.00
   5  -2   3   53.69    1.70
   5  -2   3   58.89    1.60
   5  -2   3   56.89    1.40
  -6   2  -3  382.16    7.30
  -6   2  -3  377.66    7.60
  -6   2  -3  378.96    7.50
  -6   2  -3  382.36    7.30
   6  -2   3  380.46    7.70
   6  -2   3  380.26    6.90
   6  -2   3  365.06    7.30
   6  -2   3  369.96    7.10
  -7   2  -3  248.68    5.60
  -7   2  -3  244.18    5.60
  -7   2  -3  245.08    5.30
  -7   2  -3  246.38    5.50
   7  -2   3  254.77    5.80
   7  -2   3  243.68    5.20
   7  -2   3  243.98    5.40
   7  -2   3  248.58    4.90
  -8   2  -3   49.00    2.10
  -8   2  -3   48.40    2.00
   8  -2   3   46.50    2.00
   8  -2   3   46.80    1.80
   8  -2   3   45.80    2.20
   8  -2   3   49.99    1.70
  -9   2  -3   14.10    1.40
   9  -2   3   13.10    1.40
   9  -2   3   11.80    1.20
   9  -2   3    7.50    1.10
  10  -2   3   86.99    3.30
  10  -2   3   83.39    2.90
  10  -2   3   82.79    3.30
  11  -2   3   25.70    2.00
  11  -2   3   19.90    1.70
  11  -2   3   24.80    2.00
  12  -2   3   -1.10    0.70
  12  -2   3   -0.50    0.70
  12  -2   3    0.10    0.70
  13  -2   3   37.70    2.80
  13  -2   3   35.90    2.30
  14  -2   3   41.70    2.60
  14  -2   3   38.00    2.90
  15  -2   3   20.10    2.00
  15  -2   3   20.40    2.30
  16  -2   3    7.20    1.50
  16  -2   3    4.80    1.50
  17   1  -3    6.10    1.70
  16   1  -3   10.30    1.90
  15   1  -3   29.70    2.70
  14   1  -3    0.20    1.10
  13   1  -3   18.60    2.00
 -13  -1   3   19.40    2.00
  12   1  -3   70.39    3.30
  12   1  -3   73.59    3.30
 -12  -1   3   75.99    3.30
  11   1  -3  240.68    6.40
  11   1  -3  230.78    6.20
 -11  -1   3  244.48    6.20
  10   1  -3  137.29    4.20
  10   1  -3  142.39    4.40
 -10  -1   3  143.69    4.20
 -10  -1   3  150.28    4.70
   9   1  -3  270.67    6.40
   9   1  -3  280.97    6.60
  -9  -1   3  287.77    6.60
  -9  -1   3  276.57    6.30
   8   1  -3  574.84   10.90
   8   1  -3  553.14   11.00
  -8  -1   3  550.44   11.00
  -8  -1   3  562.74   10.80
   7   1  -3  308.47    6.80
   7   1  -3  301.37    6.40
   7   1  -3  290.37    6.40
   7   1  -3  282.07    6.40
  -7  -1   3  294.07    6.40
  -7  -1   3  306.57    6.40
  -7  -1   3  294.17    6.20
  -7  -1   3  290.47    6.30
   6   1  -3  149.88    3.70
   6   1  -3  155.68    3.90
   6   1  -3  153.48    3.60
   6   1  -3  149.79    3.80
  -6  -1   3  159.18    3.80
  -6  -1   3  154.48    3.70
  -6  -1   3  153.38    3.70
   5   1  -3   85.29    2.40
   5   1  -3   87.19    2.50
   5   1  -3   85.49    2.20
  -5  -1   3   89.29    2.40
  -5  -1   3   84.09    2.30
  -5  -1   3   86.49    2.30
   4   1  -3  648.54   12.00
   4   1  -3  668.33   12.00
   4   1  -3  673.03   12.00
   4   1  -3  672.33   11.80
  -4  -1   3  674.63   11.90
  -4  -1   3  677.63   11.90
  -4  -1   3  667.33   11.90
   3   1  -3  843.42   14.20
   3   1  -3  815.02   14.40
   3   1  -3  825.12   14.40
   3   1  -3  825.22   14.20
  -3  -1   3  832.62   14.30
  -3  -1   3  829.12   14.30
  -3  -1   3  831.02   14.30
   2   1  -3 2284.17   39.70
   2   1  -3 2349.06   38.60
   2   1  -3 2346.07   39.60
   2   1  -3 2279.77   39.10
  -2  -1   3 2322.77   39.70
  -2  -1   3 2199.28   39.00
   1   1  -3 1435.16   25.10
   1   1  -3 1469.75   24.60
   0  -1   3 2622.84   45.50
   1  -1   3   36.30    1.10
  -2   1  -3  209.88    3.70
  -2   1  -3  196.58    3.70
   2  -1   3  204.08    3.80
   2  -1   3  204.58    4.10
  -3   1  -3    8.60    0.60
  -3   1  -3    7.30    0.50
  -3   1  -3    8.00    0.50
  -3   1  -3    9.10    0.60
   3  -1   3    7.90    0.70
   3  -1   3    7.50    0.50
  -4   1  -3  161.68    3.30
  -4   1  -3  165.38    3.50
  -4   1  -3  164.58    3.40
  -4   1  -3  163.78    3.60
   4  -1   3  166.98    3.70
   4  -1   3  160.38    3.50
  -5   1  -3  106.49    2.70
  -5   1  -3  107.69    2.80
  -5   1  -3  108.19    2.60
  -5   1  -3  105.99    2.60
   5  -1   3  109.09    2.90
   5  -1   3  106.59    2.50
   5  -1   3  103.39    2.70
  -6   1  -3  124.69    3.30
  -6   1  -3  128.09    3.30
  -6   1  -3  125.09    3.10
  -6   1  -3  123.59    3.10
   6  -1   3  124.69    3.00
   6  -1   3  119.59    3.20
   6  -1   3  123.79    3.30
   6  -1   3  127.19    2.80
  -7   1  -3  553.44   10.80
  -7   1  -3  552.54   10.90
  -7   1  -3  550.44   10.40
   7  -1   3  532.05   10.60
   7  -1   3  539.25   10.30
   7  -1   3  552.94   10.70
   7  -1   3  556.64   10.00
  -8   1  -3    6.40    0.90
  -8   1  -3    6.20    0.90
   8  -1   3    5.70    0.90
   8  -1   3    3.30    0.70
   8  -1   3    5.20    0.90
   9  -1   3    1.20    0.70
   9  -1   3    0.20    0.60
   9  -1   3    0.30    0.70
  10  -1   3   15.10    1.70
  10  -1   3   13.90    1.50
  10  -1   3   12.00    1.30
  11  -1   3   45.60    2.40
  11  -1   3   47.60    2.70
  11  -1   3   45.80    2.40
  12  -1   3   10.40    1.70
  12  -1   3   10.80    1.50
  13  -1   3   26.70    2.60
  13  -1   3   23.50    2.20
  14  -1   3  117.09    4.80
  14  -1   3  116.89    4.30
  15  -1   3   31.40    2.70
  15  -1   3   31.10    2.90
  16  -1   3    7.70    1.60
  16  -1   3    9.50    2.30
  17   0  -3   -0.10    1.40
  16   0  -3    8.20    1.80
  15   0  -3   44.70    3.20
  14   0  -3  101.89    4.30
  13   0  -3   24.20    2.20
  13   0  -3   29.80    2.40
  12   0  -3  157.68    5.10
  12   0  -3  152.28    5.00
  12   0  -3  157.88    4.90
 -12   0   3  158.78    4.90
  11   0  -3  489.35   10.70
  11   0  -3  520.15   11.10
 -11   0   3  512.75   10.80
  10   0  -3   52.19    2.40
  10   0  -3   53.79    2.50
 -10   0   3   55.59    2.50
   9   0  -3   54.49    2.40
   9   0  -3   52.89    2.20
  -9   0   3   52.69    2.20
  -9   0   3   51.49    2.30
   8   0  -3  159.78    5.80
   8   0  -3  176.78    4.30
   8   0  -3  162.48    4.30
  -8   0   3  173.28    4.40
  -8   0   3  169.28    4.20
   7   0  -3  615.04   11.70
   7   0  -3  602.34   11.50
   7   0  -3  627.74   11.60
  -7   0   3  608.04   11.60
  -7   0   3  618.84   11.70
  -7   0   3  600.24   11.60
  -7   0   3  600.04   11.40
   6   0  -3  203.68    4.70
   6   0  -3  208.88    4.80
   6   0  -3  208.58    4.50
   6   0  -3  209.48    4.60
  -6   0   3  215.18    4.70
  -6   0   3  207.48    4.70
  -6   0   3  212.18    4.70
   5   0  -3 1264.27   21.60
   5   0  -3 1241.68   21.10
   5   0  -3 1208.88   21.40
   5   0  -3 1200.88   21.40
   5   0  -3 1227.38   21.00
   5   0  -3 1200.18   21.40
  -5   0   3 1250.67   21.30
  -5   0   3 1228.58   21.30
  -5   0   3 1188.68   21.30
   4   0  -3 3891.91   64.79
   4   0  -3 3804.32   65.89
   4   0  -3 3897.91   65.79
   4   0  -3 3873.41   67.19
  -4   0   3 3835.02   65.09
  -4   0   3 3927.91   66.19
  -4   0   3 3794.62   66.99
   3   0  -3  307.07    5.40
   3   0  -3  295.77    5.70
   3   0  -3  299.57    5.50
   3   0  -3  295.47    5.70
   3   0  -3  306.97    5.60
  -3   0   3  304.67    5.60
  -3   0   3  299.77    5.60
  -3   0   3  299.17    5.60
   2   0  -3    8.00    0.50
   2   0  -3    9.10    0.60
   2   0  -3    7.60    0.50
   2   0  -3    8.10    0.40
   2   0  -3    8.20    0.50
  -2   0   3    7.70    0.50
  -2   0   3    8.00    0.50
   1   0  -3   71.49    1.60
   1   0  -3   70.49    1.60
   1   0  -3   74.79    1.50
   1   0  -3   73.49    1.50
  -1   0   3   71.29    1.40
  -1   0   3   70.69    1.40
   0   0  -3  592.64   10.10
   0   0  -3  592.44    9.90
   0   0  -3  582.44   10.10
   0   0  -3  599.44    9.90
   0   0   3  592.64   10.30
  -1   0  -3   45.50    1.10
  -1   0  -3   46.20    1.00
  -1   0  -3   48.20    1.10
  -1   0  -3   48.20    1.00
   1   0   3   48.60    1.30
   1   0   3   47.30    1.30
  -2   0  -3  496.25    8.90
  -2   0  -3  508.15    8.70
  -2   0  -3  506.45    8.70
  -2   0  -3  499.95    8.90
   2   0   3  510.15    9.00
   2   0   3  494.85    8.80
  -3   0  -3 1072.89   19.00
  -3   0  -3 1100.59   18.90
  -3   0  -3 1102.09   18.80
  -3   0  -3 1111.69   18.70
   3   0   3 1088.99   18.40
   3   0   3 1104.49   18.90
   3   0   3 1112.09   18.90
   3   0   3 1102.39   18.50
  -4   0  -3  328.97    6.60
  -4   0  -3  326.47    6.30
  -4   0  -3  333.57    6.20
  -4   0  -3  332.17    6.50
   4   0   3  334.77    6.00
   4   0   3  327.07    6.40
   4   0   3  332.37    6.40
   4   0   3  322.97    5.90
  -5   0  -3    6.20    0.80
  -5   0  -3    7.80    0.70
  -5   0  -3    6.30    0.70
  -5   0  -3    4.90    0.60
   5   0   3    5.70    0.70
   5   0   3    5.80    0.60
   5   0   3    6.00    0.70
   5   0   3    5.40    0.50
  -6   0  -3    0.90    0.50
  -6   0  -3    0.20    0.40
  -6   0  -3    0.40    0.40
  -6   0  -3    1.00    0.40
   6   0   3    0.80    0.50
   6   0   3    0.50    0.40
   6   0   3    0.70    0.50
  -7   0  -3  135.89    3.50
  -7   0  -3  140.59    3.90
   7   0   3  136.29    3.60
   7   0   3  135.69    3.50
   7   0   3  141.29    3.80
  -8   0  -3    1.60    0.80
   8   0   3    2.30    0.70
   8   0   3    0.40    0.60
   8   0   3    2.80    0.70
   9   0   3   17.30    1.70
   9   0   3   20.40    1.50
   9   0   3   22.00    1.50
  10   0   3  107.49    3.80
  10   0   3  101.49    3.50
  10   0   3  100.59    3.40
  11   0   3  158.08    5.10
  11   0   3  149.69    4.60
  12   0   3   48.10    3.00
  12   0   3   45.10    2.60
  13   0   3   12.20    2.00
  13   0   3   12.60    1.70
  14   0   3   46.80    2.90
  14   0   3   47.70    3.30
  15   0   3   16.90    2.00
  15   0   3   15.80    2.20
  17  -1  -3   11.70    2.10
  16  -1  -3   15.90    2.10
  15  -1  -3   48.10    3.20
  14  -1  -3  126.39    4.70
  14  -1  -3  119.29    4.70
  13  -1  -3   59.39    3.10
  13  -1  -3   57.39    3.20
  13  -1  -3   57.19    3.20
  12  -1  -3   65.19    3.40
  12  -1  -3   68.79    3.10
  12  -1  -3   68.69    3.30
  11  -1  -3  166.68    5.00
  11  -1  -3  165.18    4.80
 -11   1   3  174.58    4.90
  10  -1  -3  182.28    4.90
  10  -1  -3  163.78    4.60
 -10   1   3  174.88    4.70
   9  -1  -3   33.50    1.80
  -9   1   3   32.40    1.80
  -9   1   3   32.90    1.80
   8  -1  -3  330.27    7.20
   8  -1  -3  352.46    7.20
   8  -1  -3  348.57    7.40
  -8   1   3  337.37    7.30
   7  -1  -3  800.72   14.80
   7  -1  -3  750.22   14.70
   7  -1  -3  808.52   14.60
   7  -1  -3  789.72   14.40
   7  -1  -3  825.82   14.50
  -7   1   3  779.92   14.70
  -7   1   3  813.12   14.70
  -7   1   3  806.32   14.50
   6  -1  -3  617.34   11.30
   6  -1  -3  620.04   11.40
   6  -1  -3  604.24   11.10
   6  -1  -3  603.34   11.10
  -6   1   3  599.64   11.40
  -6   1   3  614.14   11.30
  -6   1   3  592.24   11.40
   5  -1  -3   61.59    1.90
   5  -1  -3   61.99    1.80
   5  -1  -3   57.79    1.90
   5  -1  -3   59.99    1.80
   5  -1  -3   58.89    1.70
  -5   1   3   60.59    1.90
  -5   1   3   59.89    1.80
  -5   1   3   57.19    1.80
   4  -1  -3  529.05    9.30
   4  -1  -3  512.65    9.10
   4  -1  -3  509.65    9.40
   4  -1  -3  499.25    9.40
  -4   1   3  516.35    9.30
  -4   1   3  509.55    9.40
  -4   1   3  501.85    9.40
   3  -1  -3  809.92   14.30
   3  -1  -3  814.82   14.40
   3  -1  -3  847.42   14.20
   3  -1  -3  818.32   14.10
  -3   1   3  814.12   14.30
  -3   1   3  814.62   14.30
  -3   1   3  814.82   14.20
   2  -1  -3  100.79    2.20
   2  -1  -3   98.39    2.30
   2  -1  -3  100.79    2.30
   2  -1  -3  104.39    2.20
  -2   1   3   98.99    2.40
  -2   1   3  100.39    2.30
  -2   1   3   98.69    2.20
   1  -1  -3   58.39    1.40
   1  -1  -3   56.79    1.50
   1  -1  -3   57.39    1.60
   1  -1  -3   58.69    1.40
  -1   1   3   54.19    1.40
  -1   1   3   55.69    1.40
   0  -1  -3  131.09    2.80
   0  -1  -3  128.29    2.70
   0  -1  -3  132.59    2.60
   0  -1  -3  131.59    2.60
   0   1   3  125.09    2.70
   0   1   3  124.89    2.50
   0   1   3  128.09    2.60
  -1  -1  -3  555.74   10.00
  -1  -1  -3  549.45    9.90
  -1  -1  -3  579.34    9.80
  -1  -1  -3  558.74    9.70
   1   1   3  570.54   10.00
   1   1   3  543.65    9.70
   1   1   3  547.95    9.70
   1   1   3  574.34    9.80
  -2  -1  -3    7.60    0.60
  -2  -1  -3    7.30    0.60
  -2  -1  -3    7.80    0.60
  -2  -1  -3    7.10    0.70
   2   1   3    7.60    0.60
   2   1   3    7.30    0.50
   2   1   3    7.40    0.60
   2   1   3    7.80    0.50
  -3  -1  -3  431.56    7.80
  -3  -1  -3  407.56    8.00
  -3  -1  -3  428.36    7.70
  -3  -1  -3  413.76    7.90
   3   1   3  408.96    7.50
   3   1   3  411.06    7.80
   3   1   3  420.66    7.60
   3   1   3  413.36    7.60
  -4  -1  -3  559.34   10.20
  -4  -1  -3  549.05    9.90
  -4  -1  -3  521.75   10.30
  -4  -1  -3  546.35   10.10
   4   1   3  532.35   10.10
   4   1   3  552.64    9.90
   4   1   3  552.84   10.00
   4   1   3  542.55    9.70
   4   1   3  552.74    9.90
  -5  -1  -3    0.00    0.30
  -5  -1  -3   -0.30    0.30
  -5  -1  -3    0.20    0.40
  -5  -1  -3    0.30    0.30
   5   1   3    1.40    0.40
   5   1   3    0.10    0.30
   5   1   3    0.00    0.40
   5   1   3    0.70    0.40
  -6  -1  -3    0.70    0.60
  -6  -1  -3   -0.20    0.40
  -6  -1  -3    0.30    0.40
   6   1   3    0.60    0.40
   6   1   3    0.70    0.40
   6   1   3    0.80    0.50
  -7  -1  -3   74.39    2.70
  -7  -1  -3   71.79    2.50
   7   1   3   74.49    2.70
   7   1   3   76.99    2.40
   7   1   3   73.89    2.50
   8   1   3  176.28    4.30
   8   1   3  178.88    4.80
   8   1   3  172.98    4.50
   9   1   3   33.40    2.00
   9   1   3   37.90    2.30
  10   1   3  118.69    4.20
  10   1   3  119.09    3.90
  11   1   3  207.98    6.10
  11   1   3  199.88    5.70
  12   1   3   47.70    2.80
  12   1   3   46.40    3.00
  13   1   3    7.10    1.60
  13   1   3    7.30    1.80
  14   1   3   28.20    2.60
  14   1   3   29.30    2.80
  15   1   3   26.10    2.60
  15   1   3   38.80    3.00
  17  -2  -3   48.10    3.50
  16  -2  -3   16.90    2.20
  15  -2  -3  100.09    4.30
  14  -2  -3   73.99    3.70
  14  -2  -3   79.99    4.00
  14  -2  -3   74.49    3.90
  13  -2  -3   13.80    2.00
  13  -2  -3   10.60    1.70
  13  -2  -3   11.20    1.70
  12  -2  -3    9.90    1.40
  12  -2  -3    7.60    1.40
  11  -2  -3  141.29    4.50
  11  -2  -3  133.19    4.20
 -11   2   3  139.79    4.40
  10  -2  -3  255.07    6.80
  10  -2  -3  329.37    7.30
 -10   2   3  322.17    7.00
   9  -2  -3  124.39    3.70
   9  -2  -3  119.19    3.50
  -9   2   3  120.19    3.50
  -9   2   3  121.99    3.60
   8  -2  -3  650.63   12.50
   8  -2  -3  655.53   12.70
   8  -2  -3  668.23   12.70
   8  -2  -3  666.23   12.50
  -8   2   3  676.63   12.70
  -8   2   3  665.13   12.50
   7  -2  -3  509.05    9.70
   7  -2  -3  503.45    9.90
   7  -2  -3  505.35    9.80
   7  -2  -3  489.45    9.60
   7  -2  -3  503.25    9.90
  -7   2   3  492.55    9.70
  -7   2   3  487.75    9.90
  -7   2   3  523.55    9.70
   6  -2  -3   89.09    2.50
   6  -2  -3   87.99    2.50
   6  -2  -3   85.59    2.60
   6  -2  -3   84.59    2.40
  -6   2   3   85.39    2.50
  -6   2   3   87.59    2.60
   5  -2  -3   37.70    1.30
   5  -2  -3   37.90    1.40
   5  -2  -3   35.80    1.50
   5  -2  -3   36.60    1.40
   5  -2  -3   29.90    1.40
  -5   2   3   38.40    1.50
  -5   2   3   33.60    1.40
  -5   2   3   37.80    1.40
   4  -2  -3   78.09    2.00
   4  -2  -3   74.09    1.90
   4  -2  -3   73.79    2.10
   4  -2  -3   74.59    2.10
  -4   2   3   70.99    2.10
  -4   2   3   72.29    2.10
   3  -2  -3   91.49    2.40
   3  -2  -3   94.79    2.20
   3  -2  -3   88.59    2.30
  -3   2   3   87.09    2.30
  -3   2   3   87.19    2.20
   2  -2  -3   10.30    0.70
   2  -2  -3   11.70    0.70
   2  -2  -3   11.50    0.70
  -2   2   3   10.80    0.70
  -2   2   3    9.30    0.70
  -2   2   3   10.60    0.70
   1  -2  -3 1372.26   23.50
   1  -2  -3 1344.67   23.30
   1  -2  -3 1414.86   23.40
   1  -2  -3 1383.86   23.60
  -1   2   3 1331.77   23.50
  -1   2   3 1360.66   23.40
  -1   2   3 1414.06   23.50
   0  -2  -3  929.01   16.30
   0  -2  -3  952.90   16.10
   0  -2  -3  949.11   16.00
   0  -2  -3  914.41   16.20
   0   2   3  940.81   16.20
   0   2   3  919.51   16.10
   0   2   3  930.31   16.20
  -1  -2  -3  583.84   10.80
  -1  -2  -3  598.84   10.90
  -1  -2  -3  613.24   10.60
  -1  -2  -3  595.74   10.60
   1   2   3  602.44   10.70
   1   2   3  624.74   10.90
   1   2   3  586.04   10.60
  -2  -2  -3   16.60    0.90
  -2  -2  -3   17.20    0.90
  -2  -2  -3   17.10    0.80
   2   2   3   16.00    0.80
   2   2   3   16.00    0.80
   2   2   3   15.70    0.70
   2   2   3   16.80    0.90
  -3  -2  -3   12.70    0.90
  -3  -2  -3   14.50    0.90
  -3  -2  -3   13.40    0.80
  -3  -2  -3   14.70    1.00
   3   2   3   12.90    0.80
   3   2   3   13.80    0.90
   3   2   3   13.80    0.70
   3   2   3   13.40    0.80
  -4  -2  -3   19.80    1.20
  -4  -2  -3   16.40    1.00
  -4  -2  -3   19.30    1.10
  -4  -2  -3   21.80    1.30
   4   2   3   18.10    0.90
   4   2   3   16.30    1.00
   4   2   3   18.50    0.80
   4   2   3   18.30    1.00
   4   2   3   15.70    1.10
  -5  -2  -3   44.50    1.90
  -5  -2  -3   42.20    1.90
  -5  -2  -3   44.50    1.70
   5   2   3   42.40    1.40
   5   2   3   43.30    1.70
   5   2   3   43.80    1.80
   5   2   3   43.50    1.70
  -6  -2  -3  232.68    5.20
  -6  -2  -3  227.48    5.50
   6   2   3  226.88    5.80
   6   2   3  235.98    4.80
   6   2   3  227.38    5.40
   6   2   3  222.38    5.20
   7   2   3  410.56    8.70
   7   2   3  426.96    8.10
   7   2   3  422.76    8.90
   8   2   3  361.06    8.10
   8   2   3  349.17    7.80
   9   2   3  110.89    3.70
   9   2   3  110.09    4.00
  10   2   3   36.20    2.60
  10   2   3   43.00    2.50
  11   2   3   63.89    3.40
  11   2   3   56.89    3.00
  12   2   3   32.10    2.80
  12   2   3   31.90    2.50
  13   2   3   19.60    2.20
  13   2   3   22.20    2.50
  14   2   3   51.79    3.30
  14   2   3   48.60    3.50
  15   2   3   28.50    2.90
  15   2   3   39.40    3.10
  17  -3  -3   33.60    2.90
  16  -3  -3    9.70    1.80
  15  -3  -3   13.10    1.90
  14  -3  -3   96.59    4.10
  14  -3  -3   92.69    4.20
  14  -3  -3   87.29    4.30
  13  -3  -3   57.59    3.50
  13  -3  -3   56.29    3.20
  13  -3  -3   58.09    3.00
  12  -3  -3   57.99    3.00
  12  -3  -3   53.69    2.70
  11  -3  -3  205.58    5.80
  11  -3  -3  214.58    5.70
  10  -3  -3  279.97    6.60
  10  -3  -3  284.27    6.80
  10  -3  -3  270.67    6.50
 -10   3   3  276.27    6.60
   9  -3  -3   37.60    1.90
   9  -3  -3   36.80    2.00
   9  -3  -3   37.00    1.90
  -9   3   3   39.50    1.90
   8  -3  -3    0.70    0.50
   8  -3  -3    1.70    0.60
   8  -3  -3    0.80    0.60
   8  -3  -3    0.90    0.60
  -8   3   3    1.60    0.60
  -8   3   3    1.00    0.50
   7  -3  -3  273.67    5.90
   7  -3  -3  270.37    5.90
   7  -3  -3  281.67    6.10
   7  -3  -3  277.97    6.00
   7  -3  -3  277.37    6.10
   7  -3  -3  277.17    6.10
  -7   3   3  281.37    6.20
  -7   3   3  273.67    6.10
  -7   3   3  282.17    6.00
  -7   3   3  275.67    6.00
   6  -3  -3   37.10    1.60
   6  -3  -3   38.30    1.70
   6  -3  -3   35.50    1.60
   6  -3  -3   37.30    1.50
  -6   3   3   38.40    1.60
  -6   3   3   40.30    1.70
   5  -3  -3    1.70    0.40
   5  -3  -3    2.60    0.50
   5  -3  -3    1.60    0.40
   5  -3  -3    1.80    0.50
  -5   3   3    2.60    0.50
  -5   3   3    2.30    0.50
  -5   3   3    1.70    0.40
   4  -3  -3  128.49    3.30
   4  -3  -3  140.39    3.10
   4  -3  -3  133.79    3.20
   4  -3  -3  138.59    3.20
   4  -3  -3  136.99    3.30
  -4   3   3  134.59    3.00
  -4   3   3  138.89    3.20
  -4   3   3  141.29    3.30
   3  -3  -3  977.50   17.20
   3  -3  -3  992.40   17.20
   3  -3  -3  985.80   17.00
  -3   3   3  977.70   17.10
  -3   3   3  958.70   17.10
  -3   3   3  952.50   17.20
   2  -3  -3   83.99    2.20
   2  -3  -3   88.69    2.30
   2  -3  -3   87.39    2.40
  -2   3   3   88.99    2.30
  -2   3   3   87.39    2.30
  -2   3   3   89.89    2.40
   1  -3  -3   98.69    2.40
   1  -3  -3   93.49    2.40
   1  -3  -3   83.59    2.20
   1  -3  -3   97.79    2.60
  -1   3   3   97.19    2.40
  -1   3   3   94.89    2.50
  -1   3   3  100.09    2.40
   0  -3  -3  327.37    6.20
   0  -3  -3  323.37    6.40
   0  -3  -3  328.57    6.60
   0   3   3  317.67    6.40
   0   3   3  332.97    6.30
   0   3   3  319.77    6.30
  -1  -3  -3   34.50    1.30
  -1  -3  -3   36.10    1.50
  -1  -3  -3   34.90    1.40
   1   3   3   33.20    1.40
   1   3   3   35.70    1.30
   1   3   3   34.30    1.30
  -2  -3  -3   36.80    1.40
  -2  -3  -3   36.20    1.50
  -2  -3  -3   34.70    1.50
   2   3   3   35.40    1.40
   2   3   3   37.20    1.40
   2   3   3   36.30    1.50
  -3  -3  -3   80.89    2.30
  -3  -3  -3   78.99    2.50
  -3  -3  -3   78.79    2.50
   3   3   3   75.79    2.40
   3   3   3   79.19    2.20
   3   3   3   78.09    2.30
   3   3   3   78.79    1.80
   3   3   3   77.69    2.30
  -4  -3  -3  833.12   15.70
  -4  -3  -3  861.21   15.60
  -4  -3  -3  851.81   15.20
   4   3   3  843.02   15.30
   4   3   3  823.52   15.40
   4   3   3  852.81   14.50
   4   3   3  837.62   15.10
   4   3   3  839.82   15.30
  -5  -3  -3  278.87    6.30
  -5  -3  -3  267.17    5.90
   5   3   3  253.17    6.00
   5   3   3  273.57    6.00
   5   3   3  271.87    5.90
   5   3   3  272.47    5.10
   6   3   3   89.09    2.90
   6   3   3   91.39    3.10
   7   3   3  251.37    6.20
   7   3   3  251.27    6.10
   8   3   3  176.38    4.90
   8   3   3  175.38    5.10
   9   3   3    3.70    1.10
   9   3   3    3.10    1.20
  10   3   3   26.40    2.20
  10   3   3   29.40    2.70
  11   3   3  119.59    4.70
  11   3   3  119.09    4.40
  12   3   3   44.80    2.90
  12   3   3   44.10    3.10
  13   3   3   19.70    2.40
  13   3   3   32.20    2.80
  14   3   3   40.90    3.10
  14   3   3   28.50    2.80
  17  -4  -3   16.30    2.30
  16  -4  -3    7.20    1.60
  15  -4  -3   10.10    1.70
  15  -4  -3    7.60    1.70
  14  -4  -3  105.89    4.20
  14  -4  -3   93.69    4.70
  14  -4  -3  105.59    4.40
  13  -4  -3   68.19    3.40
  13  -4  -3   66.79    3.20
  13  -4  -3   60.39    3.70
  12  -4  -3   41.30    2.40
  12  -4  -3   38.60    2.50
  11  -4  -3  122.59    4.00
  11  -4  -3  113.99    4.00
  11  -4  -3  112.79    3.80
  10  -4  -3  108.89    3.70
  10  -4  -3  111.59    3.60
  10  -4  -3  107.69    3.70
   9  -4  -3    5.20    0.90
   9  -4  -3    4.50    0.90
   9  -4  -3    5.20    0.90
  -9   4   3    5.30    0.90
   8  -4  -3   26.50    1.60
   8  -4  -3   28.50    2.00
   8  -4  -3   24.50    1.50
   8  -4  -3   25.00    1.60
  -8   4   3   25.70    1.50
  -8   4   3   25.10    1.60
   7  -4  -3  111.69    3.10
   7  -4  -3  114.29    3.30
   7  -4  -3  114.59    3.30
   7  -4  -3  108.29    3.20
   7  -4  -3  110.79    3.20
   7  -4  -3  108.09    3.30
  -7   4   3  104.89    3.10
  -7   4   3  111.49    3.30
  -7   4   3  116.99    3.20
  -7   4   3  110.89    3.30
   6  -4  -3  154.58    3.90
   6  -4  -3  153.38    3.90
   6  -4  -3  150.68    3.70
   6  -4  -3  149.39    3.80
  -6   4   3  150.88    3.90
  -6   4   3  153.68    4.00
   5  -4  -3  177.48    4.20
   5  -4  -3  186.08    4.40
   5  -4  -3  187.08    4.20
   5  -4  -3  182.08    4.30
  -5   4   3  182.38    4.00
  -5   4   3  175.58    4.30
  -5   4   3  173.28    4.10
   4  -4  -3  191.58    4.30
   4  -4  -3  180.68    4.10
   4  -4  -3  181.78    4.00
   4  -4  -3  182.48    4.20
  -4   4   3  183.48    4.30
  -4   4   3  183.58    4.20
   3  -4  -3  434.46    8.30
   3  -4  -3  449.06    8.50
   3  -4  -3  436.46    8.40
  -3   4   3  441.96    8.60
  -3   4   3  431.16    8.40
  -3   4   3  458.05    8.30
   2  -4  -3  114.29    2.80
   2  -4  -3  112.59    2.90
   2  -4  -3  110.79    2.70
   2  -4  -3  114.99    2.80
   2  -4  -3  109.49    3.00
  -2   4   3  110.09    2.80
  -2   4   3  111.79    2.90
  -2   4   3  109.49    3.00
   1  -4  -3   67.99    2.00
   1  -4  -3   61.99    2.00
   1  -4  -3   64.59    2.10
   1  -4  -3   62.99    1.90
  -1   4   3   60.89    2.00
  -1   4   3   60.89    2.00
  -1   4   3   59.59    2.00
   0  -4  -3   38.30    1.60
   0  -4  -3   38.60    1.70
   0  -4  -3   39.30    1.70
   0   4   3   39.70    1.50
   0   4   3   39.00    1.50
   0   4   3   38.80    1.50
  -1  -4  -3  569.94   10.50
  -1  -4  -3  584.64   11.00
  -1  -4  -3  565.24   10.80
  -1  -4  -3  558.24   10.80
   1   4   3  559.64   10.60
   1   4   3  551.64   10.60
   1   4   3  570.04   10.70
  -2  -4  -3  297.37    6.20
  -2  -4  -3  307.07    6.50
  -2  -4  -3  306.27    6.20
  -2  -4  -3  295.67    6.50
   2   4   3  307.67    6.30
   2   4   3  302.57    6.40
   2   4   3  306.37    6.20
   2   4   3  290.17    6.20
  -3  -4  -3  322.67    6.90
  -3  -4  -3  318.47    7.00
   3   4   3  321.07    6.70
   3   4   3  320.67    6.60
   3   4   3  315.77    6.70
   3   4   3  316.57    6.80
  -4  -4  -3  795.72   14.60
  -4  -4  -3  790.52   15.30
  -4  -4  -3  774.92   14.80
   4   4   3  762.02   14.60
   4   4   3  767.82   14.50
   4   4   3  779.32   14.50
   5   4   3  484.75    9.90
   5   4   3  483.15    9.80
   6   4   3   66.99    2.80
   6   4   3   68.99    2.70
   7   4   3   29.90    2.00
   7   4   3   26.80    1.90
   8   4   3  297.97    7.30
   8   4   3  303.67    7.60
   9   4   3   43.50    2.70
   9   4   3   38.90    2.60
  10   4   3   80.49    3.60
  10   4   3   76.79    3.70
  11   4   3  114.79    4.80
  11   4   3  119.39    4.60
  12   4   3  118.19    5.00
  12   4   3  112.29    4.60
  13   4   3   28.00    2.90
  13   4   3   22.00    2.30
  14   4   3    3.70    1.50
  14   4   3    3.60    1.60
  17  -5  -3   49.70    3.60
  16  -5  -3   29.20    2.60
  15  -5  -3   32.90    2.70
  15  -5  -3   29.90    2.70
  14  -5  -3   89.49    3.80
  14  -5  -3   78.59    3.90
  14  -5  -3   78.99    4.30
  13  -5  -3   90.09    3.90
  13  -5  -3   89.69    3.70
  13  -5  -3   87.69    4.50
  12  -5  -3    0.90    0.90
  12  -5  -3    0.90    1.10
  12  -5  -3    0.80    0.80
  11  -5  -3    2.90    1.10
  11  -5  -3    3.20    1.00
  11  -5  -3    4.40    1.10
  10  -5  -3   92.29    3.40
  10  -5  -3   96.99    3.40
  10  -5  -3  100.79    3.50
   9  -5  -3   51.19    2.40
   9  -5  -3   52.49    2.30
   9  -5  -3   57.59    2.50
   8  -5  -3   36.80    1.80
   8  -5  -3   39.80    2.00
   8  -5  -3   37.40    2.00
  -8   5   3   42.30    1.90
   7  -5  -3  249.08    5.60
   7  -5  -3  249.88    5.80
   7  -5  -3  252.77    5.80
   7  -5  -3  254.77    5.80
  -7   5   3  255.37    5.70
  -7   5   3  253.47    5.80
   6  -5  -3  510.85   10.20
   6  -5  -3  508.35   10.20
   6  -5  -3  533.15   10.10
   6  -5  -3  518.65   10.30
   6  -5  -3  529.35   10.30
  -6   5   3  514.55   10.40
  -6   5   3  527.05   10.20
  -6   5   3  553.04   10.70
  -6   5   3  523.25   10.50
   5  -5  -3   10.20    1.10
   5  -5  -3    6.40    0.80
   5  -5  -3    8.00    0.90
   5  -5  -3    7.00    0.80
   5  -5  -3    6.00    0.80
  -5   5   3    6.60    0.80
  -5   5   3    6.00    0.80
  -5   5   3    5.50    0.80
   4  -5  -3    0.00    0.30
   4  -5  -3    0.40    0.40
   4  -5  -3    0.90    0.40
  -4   5   3    0.60    0.40
  -4   5   3    0.70    0.40
  -4   5   3    0.40    0.40
  -4   5   3    1.10    0.40
   3  -5  -3  118.99    3.10
   3  -5  -3  122.19    3.20
   3  -5  -3  118.39    3.10
  -3   5   3  123.29    3.00
  -3   5   3  117.79    3.30
  -3   5   3  119.29    3.20
   2  -5  -3  213.08    4.70
   2  -5  -3  211.18    4.60
   2  -5  -3  213.68    4.70
   2  -5  -3  210.68    4.80
  -2   5   3  205.98    4.70
  -2   5   3  207.98    4.90
   1  -5  -3   30.10    1.50
   1  -5  -3   32.20    1.50
   1  -5  -3   32.30    1.40
  -1   5   3   32.10    1.50
  -1   5   3   30.20    1.50
  -1   5   3   28.40    1.40
   0  -5  -3  532.75   10.30
   0  -5  -3  529.45   10.00
   0  -5  -3  517.05   10.20
   0  -5  -3  531.45   10.00
   0   5   3  502.45   10.10
   0   5   3  527.55   10.10
   0   5   3  532.95   10.10
  -1  -5  -3 1270.37   22.40
  -1  -5  -3 1281.47   22.60
  -1  -5  -3 1230.28   22.00
  -1  -5  -3 1287.07   22.20
   1   5   3 1267.57   22.10
   1   5   3 1255.17   22.20
   1   5   3 1193.38   22.20
   1   5   3 1243.98   22.30
  -2  -5  -3  558.64   10.80
  -2  -5  -3  561.74   11.10
  -2  -5  -3  565.04   10.80
  -2  -5  -3  551.64   11.10
   2   5   3  576.64   10.80
   2   5   3  557.14   10.90
   2   5   3  560.34   11.00
   2   5   3  559.24   10.80
  -3  -5  -3  222.28    5.10
  -3  -5  -3  209.68    5.30
   3   5   3  206.98    5.30
   3   5   3  219.28    5.10
   3   5   3  210.98    5.00
   3   5   3  213.88    5.10
   4   5   3  207.08    5.30
   4   5   3  207.48    5.10
   5   5   3  202.68    5.20
   5   5   3  211.08    5.50
   6   5   3   20.50    1.80
   6   5   3   20.10    1.80
   7   5   3   98.69    3.80
   7   5   3   92.89    3.50
   8   5   3  293.97    7.50
   8   5   3  300.47    7.80
   9   5   3  201.48    5.90
   9   5   3  196.58    6.20
  10   5   3   71.29    3.60
  10   5   3   78.29    3.90
  11   5   3   32.80    2.70
  11   5   3   28.20    2.70
  12   5   3   31.30    3.00
  12   5   3   34.90    2.90
  13   5   3    2.40    1.40
  13   5   3    4.30    1.70
  17  -6  -3   43.10    3.50
  16  -6  -3   11.00    1.90
  16  -6  -3   10.50    2.30
  15  -6  -3    6.80    1.60
  15  -6  -3    9.10    1.70
  14  -6  -3   14.60    1.80
  14  -6  -3   18.60    2.40
  14  -6  -3   16.30    2.20
  13  -6  -3   23.50    2.40
  13  -6  -3   21.40    2.00
  13  -6  -3   22.50    2.60
  12  -6  -3   -0.50    0.80
  12  -6  -3    1.40    1.20
  12  -6  -3   -0.60    0.70
  12  -6  -3    1.80    1.00
  11  -6  -3    2.80    1.00
  11  -6  -3    5.70    1.20
  11  -6  -3    3.10    1.00
  10  -6  -3   83.99    3.20
  10  -6  -3   84.09    3.30
  10  -6  -3   87.39    3.40
   9  -6  -3   72.79    2.90
   9  -6  -3   68.69    2.80
   9  -6  -3   67.19    2.70
   8  -6  -3   15.80    1.50
   8  -6  -3   17.10    1.50
   8  -6  -3   14.60    1.30
   7  -6  -3   32.20    1.80
   7  -6  -3   30.60    1.60
   7  -6  -3   29.60    1.70
  -7   6   3   31.00    1.70
   6  -6  -3   31.20    1.60
   6  -6  -3   29.90    1.60
   6  -6  -3   28.20    1.70
   6  -6  -3   28.80    1.60
  -6   6   3   25.20    1.50
   5  -6  -3    1.80    0.50
   5  -6  -3    1.30    0.60
   5  -6  -3    1.00    0.60
   5  -6  -3    1.40    0.60
   5  -6  -3    1.70    0.60
  -5   6   3    1.20    0.50
  -5   6   3    2.00    0.60
  -5   6   3    1.00    0.50
  -5   6   3    1.10    0.50
   4  -6  -3    3.70    0.70
   4  -6  -3    2.50    0.60
   4  -6  -3    3.20    0.70
   4  -6  -3    3.00    0.60
  -4   6   3    4.20    0.80
  -4   6   3    2.70    0.60
  -4   6   3    2.70    0.60
   3  -6  -3  134.89    3.60
   3  -6  -3  131.99    3.70
   3  -6  -3  134.29    3.50
   3  -6  -3  141.09    3.70
  -3   6   3  130.09    3.80
  -3   6   3  135.09    3.60
   2  -6  -3  578.54   10.90
   2  -6  -3  558.24   11.00
   2  -6  -3  565.34   10.80
   2  -6  -3  562.14   11.00
   2  -6  -3  556.44   10.70
  -2   6   3  556.74   11.00
  -2   6   3  535.85   10.80
  -2   6   3  587.34   11.30
   1  -6  -3  280.77    6.30
   1  -6  -3  276.87    6.20
   1  -6  -3  289.37    6.30
  -1   6   3  278.37    6.30
  -1   6   3  292.67    6.30
  -1   6   3  283.67    6.20
  -1   6   3  284.57    6.10
   0  -6  -3  484.45   10.00
   0  -6  -3  488.15    9.80
   0  -6  -3  513.55    9.80
   0   6   3  484.25    9.90
   0   6   3  502.05    9.70
   0   6   3  495.95    9.90
   0   6   3  499.15    9.90
  -1  -6  -3  143.49    4.00
  -1  -6  -3  144.69    3.90
  -1  -6  -3  141.99    4.10
   1   6   3  149.69    3.80
   1   6   3  142.09    3.90
   1   6   3  151.98    4.00
   1   6   3  140.69    3.90
  -2  -6  -3  246.98    5.70
  -2  -6  -3  258.47    5.70
   2   6   3  228.48    5.70
   2   6   3  244.58    5.90
   2   6   3  258.07    5.70
  -3  -6  -3    2.70    0.80
  -3  -6  -3    3.40    1.00
   3   6   3    1.60    0.70
   3   6   3    1.10    0.70
  -4  -6  -3  103.39    3.40
   4   6   3  106.59    3.70
   4   6   3  104.99    3.40
   5   6   3  396.86    9.00
   5   6   3  377.26    8.50
   6   6   3  147.09    4.50
   6   6   3  153.28    4.90
   7   6   3  185.58    5.50
   7   6   3  197.48    5.90
   8   6   3   34.90    2.50
   9   6   3  104.19    4.50
   9   6   3  110.89    4.30
  10   6   3    1.40    1.30
  10   6   3   -0.10    1.00
  11   6   3    9.50    1.70
  11   6   3    9.00    1.90
  12   6   3   28.80    2.70
  13   6   3   12.40    2.00
  17  -7  -3   36.30    3.00
  16  -7  -3    9.40    1.80
  16  -7  -3   11.80    1.90
  15  -7  -3   -0.30    1.10
  15  -7  -3   -0.60    1.00
  14  -7  -3   14.80    2.00
  14  -7  -3   15.80    2.40
  14  -7  -3   13.30    2.20
  13  -7  -3   45.60    3.00
  13  -7  -3   45.70    3.50
  13  -7  -3   48.60    3.00
  13  -7  -3   41.50    2.90
  12  -7  -3   13.40    1.90
  12  -7  -3   13.00    1.80
  12  -7  -3   17.20    1.80
  12  -7  -3   16.10    2.20
  11  -7  -3   17.40    1.90
  11  -7  -3   20.80    2.10
  11  -7  -3   18.60    1.80
  10  -7  -3  204.88    5.70
  10  -7  -3  195.98    5.40
  10  -7  -3  199.68    5.60
   9  -7  -3   65.29    2.70
   9  -7  -3   72.29    3.00
   9  -7  -3   68.09    2.90
   8  -7  -3    2.10    0.80
   8  -7  -3    2.10    0.80
   8  -7  -3    1.50    0.70
   7  -7  -3   20.60    1.70
   7  -7  -3   19.60    1.50
   7  -7  -3   17.80    1.60
   6  -7  -3  165.88    4.40
   6  -7  -3  168.28    4.70
   6  -7  -3  168.88    4.60
  -6   7   3  175.58    4.50
   5  -7  -3  107.19    3.40
   5  -7  -3  104.29    3.30
   5  -7  -3  100.69    3.10
   5  -7  -3  104.49    3.30
  -5   7   3  103.09    3.20
  -5   7   3  104.69    3.20
  -5   7   3  106.19    3.20
   4  -7  -3  164.08    4.30
   4  -7  -3  164.38    4.30
   4  -7  -3  160.18    4.10
  -4   7   3  154.08    4.20
   3  -7  -3 1036.50   20.30
   3  -7  -3 1056.09   19.00
   3  -7  -3 1020.10   18.80
   3  -7  -3 1033.60   19.00
  -3   7   3 1072.39   18.90
  -3   7   3 1063.69   21.30
  -3   7   3  993.80   19.00
   2  -7  -3  606.94   11.60
   2  -7  -3  597.04   11.80
   2  -7  -3  587.64   11.70
   2  -7  -3  610.44   11.50
   2  -7  -3  604.04   12.00
   2  -7  -3  576.94   11.70
  -2   7   3  600.24   11.60
  -2   7   3  609.94   11.80
  -2   7   3  608.94   11.90
   1  -7  -3  213.58    5.30
   1  -7  -3  206.58    5.10
   1  -7  -3  212.48    5.00
  -1   7   3  209.88    5.30
  -1   7   3  208.88    5.20
  -1   7   3  215.18    5.10
   0  -7  -3  238.58    5.50
   0  -7  -3  227.78    5.60
   0   7   3  234.88    5.70
   0   7   3  239.98    5.50
  -1  -7  -3  318.57    7.20
  -1  -7  -3  338.97    7.20
   1   7   3  315.37    7.20
   1   7   3  331.47    7.20
  -2  -7  -3  207.88    5.10
  -2  -7  -3  198.18    5.20
   2   7   3  211.78    5.20
   2   7   3  202.88    5.30
  -3  -7  -3  139.39    4.10
   3   7   3  136.79    4.30
   3   7   3  139.79    4.10
  -4  -7  -3  470.05   10.00
   4   7   3  472.85   10.00
   4   7   3  463.45   10.30
   5   7   3  347.87    8.50
   5   7   3  351.56    8.20
   6   7   3  178.28    5.70
   6   7   3  174.98    5.30
   7   7   3  126.69    4.90
   7   7   3  139.19    4.70
   8   7   3   52.29    3.30
   8   7   3   57.59    3.20
   9   7   3   33.20    2.70
   9   7   3   32.50    3.20
  10   7   3    1.90    1.20
  10   7   3    7.70    2.30
  11   7   3   21.20    2.40
  12   7   3   26.00    2.60
  16  -8  -3   17.40    2.20
  16  -8  -3   24.00    2.50
  15  -8  -3    4.80    1.60
  15  -8  -3    3.20    1.30
  14  -8  -3   23.20    2.40
  14  -8  -3   18.60    2.30
  13  -8  -3  127.59    5.50
  13  -8  -3  141.29    4.80
  13  -8  -3  127.89    4.90
  13  -8  -3  131.09    5.00
  12  -8  -3   46.80    3.40
  12  -8  -3   40.50    2.80
  12  -8  -3   46.00    2.90
  12  -8  -3   42.00    2.70
  11  -8  -3    0.00    0.90
  11  -8  -3    0.70    1.10
  11  -8  -3    0.50    1.00
  11  -8  -3    0.90    0.90
  10  -8  -3   15.60    1.60
  10  -8  -3   15.90    1.80
  10  -8  -3   20.20    2.10
   9  -8  -3   50.79    2.70
   9  -8  -3   52.39    3.50
   9  -8  -3   54.79    2.90
   9  -8  -3   52.79    2.50
   8  -8  -3   14.20    1.70
   8  -8  -3   16.40    1.80
   8  -8  -3   10.10    1.20
   7  -8  -3   12.60    1.30
   7  -8  -3   12.80    1.50
   7  -8  -3   12.90    1.50
   6  -8  -3  771.32   15.00
   6  -8  -3  797.72   15.40
   6  -8  -3  780.32   15.20
   5  -8  -3  443.66    9.80
   5  -8  -3  447.66    9.40
   5  -8  -3  461.35    9.60
  -5   8   3  459.35    9.40
  -5   8   3  450.75    9.40
   4  -8  -3  121.09    3.70
   4  -8  -3  121.39    3.60
  -4   8   3  120.09    3.60
   3  -8  -3  150.98    4.20
  -3   8   3  160.38    4.30
  -3   8   3  155.68    4.40
   2  -8  -3  241.28    5.70
   2  -8  -3  239.68    5.90
   2  -8  -3  235.88    5.80
  -2   8   3  236.68    5.70
  -2   8   3  240.68    5.90
   1  -8  -3  109.59    3.40
   1  -8  -3  101.39    3.40
  -1   8   3  108.49    3.50
  -1   8   3  111.69    3.40
   0  -8  -3    1.10    0.70
   0  -8  -3    0.40    0.60
   0   8   3    0.20    0.60
   0   8   3    0.30    0.60
  -1  -8  -3  781.02   15.20
  -1  -8  -3  795.42   15.00
   1   8   3  777.72   15.10
   1   8   3  799.02   15.30
  -2  -8  -3  429.66    9.10
  -2  -8  -3  422.86    9.30
   2   8   3  429.06    9.40
   2   8   3  430.46    9.20
  -3  -8  -3  208.98    5.50
   3   8   3  211.08    5.60
   3   8   3  209.98    5.80
  -4  -8  -3  129.79    4.30
   4   8   3  136.69    4.60
   4   8   3  132.49    4.30
  -5  -8  -3  130.39    4.40
   5   8   3  126.39    4.30
   5   8   3  126.99    4.60
   6   8   3   17.00    2.10
   6   8   3   15.80    1.80
   7   8   3   13.20    2.00
   7   8   3   14.00    1.80
   8   8   3   46.50    3.00
   9   8   3   32.70    2.80
  10   8   3   23.60    2.40
  11   8   3   18.30    2.30
  12   8   3   19.30    2.30
  16  -9  -3   30.40    2.80
  16  -9  -3   22.20    2.50
  15  -9  -3    2.70    1.50
  15  -9  -3    6.20    1.50
  14  -9  -3    0.00    1.20
  14  -9  -3    0.40    1.20
  13  -9  -3   23.50    2.50
  13  -9  -3   20.40    2.40
  13  -9  -3   18.60    2.50
  13  -9  -3   19.40    2.10
  12  -9  -3    6.70    1.70
  12  -9  -3    9.80    1.60
  12  -9  -3    8.40    1.60
  12  -9  -3    5.70    1.50
  11  -9  -3   -1.20    0.70
  11  -9  -3   -0.40    0.90
  11  -9  -3   -1.50    0.90
  11  -9  -3   -1.30    0.90
  10  -9  -3   17.20    2.00
  10  -9  -3   12.20    1.80
  10  -9  -3   14.00    1.80
  10  -9  -3   12.00    1.70
   9  -9  -3  140.09    4.90
   9  -9  -3  145.89    4.80
   9  -9  -3  155.28    5.10
   9  -9  -3  141.59    4.70
   9  -9  -3  137.79    4.50
   8  -9  -3   91.39    3.60
   8  -9  -3   94.39    3.50
   8  -9  -3   93.39    3.70
   8  -9  -3   97.39    3.90
   7  -9  -3   28.30    2.00
   7  -9  -3   18.40    1.80
   7  -9  -3   19.80    2.00
   6  -9  -3  172.38    5.00
   6  -9  -3  167.08    5.20
   6  -9  -3  172.98    4.80
   5  -9  -3  164.38    4.60
   5  -9  -3  163.78    4.80
   5  -9  -3  157.08    4.90
   4  -9  -3   61.19    2.70
   4  -9  -3   54.89    2.50
  -4   9   3   59.29    2.60
   3  -9  -3   30.00    1.90
   3  -9  -3   32.90    2.00
  -3   9   3   26.40    1.90
   2  -9  -3  264.47    6.30
   2  -9  -3  262.17    6.50
   2  -9  -3  259.27    6.50
  -2   9   3  252.77    6.30
   1  -9  -3  281.07    6.80
   1  -9  -3  279.47    6.60
  -1   9   3  280.27    6.70
   0  -9  -3   59.69    2.60
   0  -9  -3   58.29    2.70
   0   9   3   55.79    2.60
   0   9   3   62.09    2.80
  -1  -9  -3  259.27    6.60
  -1  -9  -3  253.47    6.30
   1   9   3  257.27    6.40
   1   9   3  254.67    6.50
  -2  -9  -3  246.68    6.20
   2   9   3  246.18    6.30
   2   9   3  241.48    6.40
  -3  -9  -3   74.89    3.20
   3   9   3   79.89    3.30
   3   9   3   78.99    3.40
  -4  -9  -3    0.30    0.80
   4   9   3    0.80    1.00
   4   9   3   -0.30    0.80
  -5  -9  -3   19.70    2.00
   5   9   3   18.20    1.90
  -6  -9  -3   48.90    3.40
   6   9   3   56.69    3.20
   7   9   3    1.30    1.10
   8   9   3   27.10    2.60
   9   9   3   53.49    3.40
  10   9   3   19.60    2.50
  11   9   3    1.40    1.40
  16 -10  -3   29.90    2.80
  15 -10  -3    6.80    1.80
  15 -10  -3    4.80    1.50
  14 -10  -3    6.60    1.70
  14 -10  -3    4.10    1.50
  13 -10  -3   14.60    2.10
  13 -10  -3   10.10    1.70
  13 -10  -3   12.60    2.10
  12 -10  -3   54.09    3.50
  12 -10  -3   47.40    3.30
  12 -10  -3   47.10    3.00
  12 -10  -3   44.00    3.30
  11 -10  -3   19.60    2.00
  11 -10  -3   25.60    2.60
  11 -10  -3   21.50    2.40
  11 -10  -3   19.00    2.30
  10 -10  -3   58.69    3.40
  10 -10  -3   62.49    3.20
  10 -10  -3   71.39    3.60
  10 -10  -3   64.39    3.40
   9 -10  -3  281.87    7.60
   9 -10  -3  291.77    7.80
   9 -10  -3  296.47    7.60
   9 -10  -3  265.77    7.50
   9 -10  -3  281.77    7.20
   8 -10  -3  184.88    5.70
   8 -10  -3  188.08    5.90
   8 -10  -3  176.68    5.20
   8 -10  -3  173.18    5.40
   8 -10  -3  174.88    5.50
   7 -10  -3  145.29    5.00
   7 -10  -3  150.18    4.80
   7 -10  -3  141.89    4.50
   7 -10  -3  143.09    4.60
   6 -10  -3   46.20    2.70
   6 -10  -3   42.60    2.30
   6 -10  -3   44.60    2.80
   6 -10  -3   41.50    2.40
   5 -10  -3  179.18    5.50
   5 -10  -3  169.68    5.00
   5 -10  -3  166.18    4.60
   5 -10  -3  183.08    5.30
   4 -10  -3   67.79    2.90
   4 -10  -3   57.19    2.90
   3 -10  -3  132.79    4.20
   3 -10  -3  136.49    4.50
   2 -10  -3  567.34   11.90
   2 -10  -3  567.44   11.90
   2 -10  -3  558.44   11.60
  -2  10   3  553.84   11.70
   1 -10  -3  513.15   11.20
   1 -10  -3  519.75   11.00
  -1  10   3  534.55   11.10
   0 -10  -3  296.37    7.20
   0 -10  -3  300.87    7.40
   0  10   3  292.77    7.30
  -1 -10  -3   34.50    2.20
  -1 -10  -3   31.50    2.20
   1  10   3   28.60    2.20
  -2 -10  -3   60.09    2.90
   2  10   3   60.89    3.00
  -3 -10  -3    6.10    1.30
   3  10   3    7.50    1.50
  -4 -10  -3    7.00    1.40
   4  10   3    9.40    1.60
  -5 -10  -3   69.09    3.50
   5  10   3   73.09    3.60
  -6 -10  -3  140.59    5.10
   6  10   3  136.89    5.00
   7  10   3   55.49    3.40
   8  10   3   11.20    1.90
   9  10   3   12.60    2.00
  10  10   3    6.30    1.80
  15 -11  -3    5.80    1.70
  15 -11  -3    4.60    1.60
  14 -11  -3    9.70    1.90
  14 -11  -3   11.60    2.10
  13 -11  -3   39.70    3.30
  13 -11  -3   36.60    2.90
  12 -11  -3   97.69    4.60
  12 -11  -3   86.79    4.30
  12 -11  -3   81.59    5.40
  12 -11  -3   81.99    3.90
  11 -11  -3   33.80    2.80
  11 -11  -3   33.20    2.70
  11 -11  -3   34.10    2.90
  11 -11  -3   30.60    3.00
  10 -11  -3   45.20    3.10
  10 -11  -3   47.70    2.90
  10 -11  -3   42.70    3.10
  10 -11  -3   40.50    2.90
   9 -11  -3   61.19    3.40
   9 -11  -3   66.89    3.70
   9 -11  -3   65.29    3.20
   9 -11  -3   64.99    3.50
   9 -11  -3   62.99    3.30
   8 -11  -3   11.00    1.90
   8 -11  -3   13.40    1.70
   8 -11  -3   17.70    2.20
   8 -11  -3   15.60    2.00
   8 -11  -3   15.00    1.80
   7 -11  -3   26.80    2.40
   7 -11  -3   30.50    2.30
   7 -11  -3   31.40    2.70
   7 -11  -3   35.20    2.60
   7 -11  -3   31.30    2.20
   6 -11  -3   77.39    3.30
   6 -11  -3   72.29    3.30
   6 -11  -3   79.49    3.60
   6 -11  -3   78.59    3.80
   5 -11  -3  255.47    6.90
   5 -11  -3  250.77    6.60
   5 -11  -3  256.87    7.20
   4 -11  -3  200.38    5.60
   4 -11  -3  196.48    5.90
   3 -11  -3  122.99    4.10
   3 -11  -3  118.59    4.30
   2 -11  -3   91.79    3.80
   2 -11  -3   93.59    3.80
   2 -11  -3   86.59    3.50
   1 -11  -3   10.70    1.50
   1 -11  -3    6.00    1.30
  -1  11   3    8.40    1.40
   0 -11  -3    9.70    1.40
   0 -11  -3    8.40    1.50
   0  11   3   11.80    1.70
  -1 -11  -3    3.90    1.10
   1  11   3    3.20    1.10
  -2 -11  -3   42.40    2.60
   2  11   3   46.50    2.90
  -3 -11  -3   62.89    3.20
   3  11   3   67.29    3.40
  -4 -11  -3   23.30    2.40
   4  11   3   24.90    2.50
  -5 -11  -3   18.40    2.20
   5  11   3   20.00    2.20
  -6 -11  -3    9.00    1.80
   6  11   3    7.50    1.60
  -7 -11  -3    5.20    1.50
   7  11   3    5.60    1.60
   8  11   3    1.00    1.20
   9  11   3    2.80    1.40
  15 -12  -3   14.40    2.00
  14 -12  -3    1.00    1.40
  14 -12  -3    3.30    1.60
  13 -12  -3   39.20    3.40
  13 -12  -3   40.10    3.00
  12 -12  -3   67.89    3.70
  12 -12  -3   74.69    4.30
  11 -12  -3   13.70    1.90
  11 -12  -3   13.70    2.20
  11 -12  -3   18.00    2.20
  11 -12  -3   13.70    2.20
  10 -12  -3    4.50    1.30
  10 -12  -3    4.80    1.60
  10 -12  -3    3.30    1.50
  10 -12  -3    3.40    1.40
  10 -12  -3    5.60    1.70
   9 -12  -3   42.60    3.30
   9 -12  -3   43.90    2.90
   9 -12  -3   46.10    3.20
   9 -12  -3   44.70    2.80
   9 -12  -3   56.69    3.40
   8 -12  -3   77.49    4.00
   8 -12  -3   74.89    4.00
   8 -12  -3   70.49    3.40
   8 -12  -3   72.69    4.10
   8 -12  -3   74.49    3.80
   7 -12  -3   17.10    1.90
   7 -12  -3   15.70    1.90
   7 -12  -3   19.20    2.40
   7 -12  -3   20.10    2.40
   6 -12  -3  141.89    5.30
   6 -12  -3  146.99    5.40
   6 -12  -3  126.19    4.90
   6 -12  -3  134.19    4.70
   5 -12  -3  195.68    5.80
   5 -12  -3  197.88    6.10
   5 -12  -3  200.78    6.40
   4 -12  -3   59.69    3.20
   4 -12  -3   60.69    3.10
   3 -12  -3    8.10    1.30
   3 -12  -3    6.20    1.30
   2 -12  -3   36.50    2.60
   2 -12  -3   40.00    2.50
   2 -12  -3   38.90    2.70
   1 -12  -3   24.30    2.30
   1 -12  -3   23.30    2.20
   1 -12  -3   25.00    2.10
   0 -12  -3    5.90    1.30
   0  12   3    7.20    1.70
  -1 -12  -3   25.00    2.30
   1  12   3   27.90    2.60
  -2 -12  -3   74.89    3.60
   2  12   3   78.99    3.80
  -3 -12  -3   35.20    2.70
   3  12   3   36.60    2.90
  -4 -12  -3   12.40    1.90
  -4 -12  -3   12.80    1.80
   4  12   3    8.40    1.70
  -5 -12  -3   20.20    2.40
   5  12   3   16.60    2.10
  -6 -12  -3    5.30    1.60
   6  12   3    4.10    1.40
  -7 -12  -3    0.60    1.20
   7  12   3    1.20    1.20
  -8 -12  -3    3.20    1.70
   8  12   3    2.20    1.40
  14 -13  -3    8.20    1.90
  14 -13  -3    8.40    2.90
  13 -13  -3    6.50    1.60
  13 -13  -3    8.00    2.00
  12 -13  -3   29.00    2.70
  12 -13  -3   32.90    3.20
  11 -13  -3   29.00    2.60
  11 -13  -3   27.30    3.00
  10 -13  -3   21.50    2.70
  10 -13  -3   19.70    2.50
  10 -13  -3   22.60    2.40
  10 -13  -3   26.50    2.70
   9 -13  -3   92.09    4.60
   9 -13  -3   80.69    4.30
   9 -13  -3   90.89    4.50
   9 -13  -3   96.89    4.20
   8 -13  -3  220.38    7.20
   8 -13  -3  235.38    7.40
   8 -13  -3  229.58    6.60
   8 -13  -3  223.28    7.10
   7 -13  -3   59.49    3.70
   7 -13  -3   60.99    3.90
   7 -13  -3   60.59    3.30
   7 -13  -3   59.49    3.50
   6 -13  -3   21.10    2.20
   6 -13  -3   21.10    2.50
   6 -13  -3   24.40    2.80
   6 -13  -3   24.30    2.50
   5 -13  -3   65.09    3.20
   5 -13  -3   53.29    3.30
   5 -13  -3   55.69    3.50
   5 -13  -3   48.90    3.50
   4 -13  -3   35.50    2.90
   4 -13  -3   33.30    3.00
   4 -13  -3   30.90    2.60
   4 -13  -3   28.90    2.40
   3 -13  -3    1.80    1.10
   3 -13  -3    4.60    1.30
   2 -13  -3   18.90    2.30
   2 -13  -3   18.30    2.00
   1 -13  -3  126.79    4.60
   0 -13  -3   58.69    3.30
  -1 -13  -3   24.60    2.50
  -2 -13  -3   50.59    3.10
  -2 -13  -3   48.60    3.40
   2  13   3   41.10    3.00
  -3 -13  -3    8.10    1.80
  -3 -13  -3   12.30    1.80
   3  13   3    5.20    1.40
  -4 -13  -3   -0.10    1.00
  -4 -13  -3   -0.80    1.10
   4  13   3   -2.00    1.00
  -5 -13  -3    1.50    1.20
   5  13   3   -0.90    1.20
  -6 -13  -3   17.00    2.20
   6  13   3   12.60    2.10
  -7 -13  -3   25.20    2.60
   7  13   3   29.50    2.90
  13 -14  -3    5.10    1.70
  13 -14  -3    7.00    2.90
  12 -14  -3   35.70    3.40
  12 -14  -3   37.60    3.20
  11 -14  -3   46.40    3.30
  11 -14  -3   40.60    3.60
  10 -14  -3   18.00    2.20
  10 -14  -3   15.30    2.40
  10 -14  -3   16.70    2.30
   9 -14  -3   19.30    2.20
   9 -14  -3   20.20    2.60
   9 -14  -3   20.70    2.70
   8 -14  -3   52.19    3.20
   8 -14  -3   45.10    3.50
   8 -14  -3   44.50    3.70
   8 -14  -3   45.10    3.60
   7 -14  -3   17.00    2.30
   7 -14  -3   18.90    2.50
   7 -14  -3   15.50    2.30
   7 -14  -3   15.10    2.00
   6 -14  -3   -0.10    1.10
   6 -14  -3   -0.90    1.20
   6 -14  -3    1.00    1.30
   6 -14  -3    0.90    1.20
   5 -14  -3    5.30    1.70
   5 -14  -3    6.00    1.50
   5 -14  -3    8.50    1.90
   5 -14  -3    7.20    1.70
   4 -14  -3   26.90    2.70
   4 -14  -3   25.50    2.40
   4 -14  -3   22.40    2.70
   4 -14  -3   29.60    2.80
   3 -14  -3   17.50    2.20
   3 -14  -3   14.80    1.90
   3 -14  -3   21.30    2.70
   2 -14  -3   14.30    1.90
   2 -14  -3   17.80    2.60
   1 -14  -3   49.99    3.20
   1 -14  -3   52.39    3.70
   0 -14  -3   12.60    1.90
   0 -14  -3    9.90    2.10
  -1 -14  -3   -0.60    1.10
  -1 -14  -3   -1.00    1.10
  -2 -14  -3   -0.20    1.10
  -2 -14  -3    0.90    1.20
  -3 -14  -3    2.00    1.30
  -3 -14  -3    8.10    1.70
   3  14   3    7.30    1.90
  -4 -14  -3   12.20    2.00
   4  14   3    9.60    2.00
  -5 -14  -3   18.30    2.30
   5  14   3   13.70    2.00
  12 -15  -3   25.00    2.50
  11 -15  -3   41.40    3.70
  11 -15  -3   42.10    3.20
  10 -15  -3   14.10    2.20
  10 -15  -3   14.60    2.40
  10 -15  -3   18.50    2.20
   9 -15  -3   14.40    2.40
   9 -15  -3    9.70    1.80
   9 -15  -3    7.10    1.90
   8 -15  -3    8.90    1.70
   8 -15  -3   12.40    2.40
   8 -15  -3    6.50    1.90
   7 -15  -3    8.10    1.90
   7 -15  -3    2.80    1.60
   7 -15  -3    9.60    1.80
   6 -15  -3    6.00    1.80
   6 -15  -3    8.80    2.00
   6 -15  -3    9.20    1.80
   5 -15  -3   21.20    2.40
   5 -15  -3   23.50    2.80
   5 -15  -3   20.40    2.40
   4 -15  -3   68.39    4.40
   4 -15  -3   67.79    3.60
   4 -15  -3   61.19    3.90
   3 -15  -3   32.80    3.50
   3 -15  -3   22.90    2.40
   2 -15  -3    5.80    1.80
   2 -15  -3    4.90    1.40
   1 -15  -3    1.60    1.60
   1 -15  -3    5.00    1.40
   0 -15  -3    1.80    1.30
   0 -15  -3    1.20    1.50
  -1 -15  -3    4.20    1.50
  -1 -15  -3    3.40    1.60
  -2 -15  -3    7.70    1.80
  -2 -15  -3   10.10    2.00
  -3 -15  -3   39.40    3.30
  -3 -15  -3   38.80    3.30
  -4 -15  -3   25.50    2.60
  10 -16  -3    0.60    2.20
  10 -16  -3    0.30    1.30
  10 -16  -3   -0.80    1.20
   9 -16  -3    3.40    1.50
   9 -16  -3    3.30    1.70
   9 -16  -3    5.70    1.80
   8 -16  -3   25.00    3.10
   8 -16  -3   21.80    2.80
   8 -16  -3   24.30    2.40
   7 -16  -3   37.00    3.30
   7 -16  -3   34.10    3.50
   7 -16  -3   40.00    3.10
   6 -16  -3   23.80    2.40
   6 -16  -3   19.20    2.50
   6 -16  -3   23.90    3.10
   5 -16  -3   21.40    2.40
   5 -16  -3   21.10    3.00
   4 -16  -3    8.30    2.30
   4 -16  -3    9.60    1.80
   3 -16  -3   -0.40    1.20
[truncated: 889,664 more chars]
