# Supplementary material for: Bis(2-carb­oxy­quinolinium) hexa­chlorido­stan­nate(IV) dihydrate
Source: IUCrdata. 2024 Aug 30;9(Pt 8):x240826. doi: 10.1107/S2414314624008265 (PMC11375601; doi:10.1107/S2414314624008265)
Supplement: Supplementary file 2 [file x-09-x240826-Isup4.hkl]

data_I                                                                          
_shelx_title ' Merazig_Tarek_TB_QAOC1_0m_a.res in P-1'                          
_shelx_refln_list_code          4                                               
_shelx_F_calc_maximum      157.70                                               
_exptl_crystal_F_000       354.00                                               
_reflns_d_resolution_high  0.7501                                               
                                                                                
loop_                                                                           
 _space_group_symop_operation_xyz                                               
 'x, y, z'                                                                      
 '-x, -y, -z'                                                                   
                                                                                
_cell_length_a     8.3220                                                       
_cell_length_b     9.2704                                                       
_cell_length_c     9.4248                                                       
_cell_angle_alpha 108.101                                                       
_cell_angle_beta   99.515                                                       
_cell_angle_gamma  99.749                                                       
                                                                                
_shelx_F_squared_multiplier     1.000                                           
                                                                                
loop_                                                                           
 _refln_index_h                                                                 
 _refln_index_k                                                                 
 _refln_index_l                                                                 
 _refln_F_squared_calc                                                          
 _refln_F_squared_meas                                                          
 _refln_F_squared_sigma                                                         
 _refln_observed_status                                                         
   2   0   0       2541.87       2368.20       131.65 o                         
   3   0   0       1648.20       1662.03        15.79 o                         
   4   0   0       1594.66       1661.90        13.77 o                         
   5   0   0        387.79        373.95         4.53 o                         
   6   0   0        625.84        617.47         4.66 o                         
   7   0   0       5559.32       5565.10        30.23 o                         
   8   0   0        589.56        583.53         7.29 o                         
   9   0   0         95.31         91.16         2.77 o                         
  10   0   0        185.69        182.59         4.17 o                         
 -10   1   0        687.90        691.68         9.61 o                         
  -9   1   0        245.79        238.83         4.50 o                         
  -8   1   0        311.48        307.41         3.90 o                         
  -7   1   0        601.52        598.90         5.00 o                         
  -6   1   0        304.46        309.12         2.75 o                         
  -5   1   0        680.72        691.06         4.88 o                         
  -4   1   0       3065.94       3008.42        17.19 o                         
  -3   1   0      14366.92      14294.85        87.69 o                         
  -2   1   0       5662.16       5164.12       192.58 o                         
   2   1   0       1377.24       1301.72        10.18 o                         
   3   1   0        643.83        616.59         5.35 o                         
   4   1   0       4269.32       4261.07        44.16 o                         
   5   1   0        674.13        670.12         5.61 o                         
   6   1   0          1.39          1.92         0.36 o                         
   7   1   0        422.31        419.79         3.90 o                         
   8   1   0        502.27        485.32         7.65 o                         
   9   1   0          1.26          1.20         0.92 o                         
  10   1   0         15.96         12.25         1.44 o                         
 -10   2   0        642.50        633.77         9.08 o                         
  -9   2   0         20.67         14.58         1.37 o                         
  -8   2   0        349.99        345.46         3.77 o                         
  -7   2   0        365.89        368.59         3.60 o                         
  -6   2   0       3044.77       3014.03        22.75 o                         
  -5   2   0       1061.95       1045.20         6.94 o                         
  -4   2   0       5921.39       5980.61        46.92 o                         
  -3   2   0       8291.41       8081.89        58.92 o                         
  -2   2   0        330.11        299.88         2.27 o                         
   1   2   0       4010.40       4031.33        32.22 o                         
   2   2   0          2.75          2.37         0.39 o                         
   3   2   0       1563.01       1545.59        12.31 o                         
   4   2   0       3144.56       3156.75        23.27 o                         
   5   2   0       1211.17       1201.19         8.05 o                         
   6   2   0        294.67        290.98         2.61 o                         
   7   2   0         71.58         74.22         1.41 o                         
   8   2   0         30.20         29.21         1.71 o                         
   9   2   0          4.08          2.37         1.17 o                         
  10   2   0         26.70         27.09         5.81 o                         
 -10   3   0        463.18        448.69         7.16 o                         
  -9   3   0        534.01        519.73         7.59 o                         
  -8   3   0       1629.41       1640.67        16.15 o                         
  -7   3   0       3047.66       3057.16        20.43 o                         
  -6   3   0       3383.57       3413.11        19.72 o                         
  -5   3   0       1050.38       1058.24         7.04 o                         
  -4   3   0       2563.12       2656.78        16.19 o                         
  -3   3   0       3641.32       3676.08        22.01 o                         
  -2   3   0       2079.24       2109.29        14.76 o                         
  -1   3   0       1407.78       1423.81        10.15 o                         
   0   3   0       2206.35       2161.03        20.25 o                         
   1   3   0       6518.43       6419.94        54.85 o                         
   2   3   0       2677.83       2792.24        21.56 o                         
   3   3   0       1270.55       1333.02         9.11 o                         
   4   3   0        787.69        766.70         9.13 o                         
   5   3   0         27.78         30.48         0.77 o                         
   6   3   0        193.23        180.57         2.03 o                         
   7   3   0         39.30         38.72         1.23 o                         
   8   3   0        553.68        540.38         7.82 o                         
   9   3   0        474.18        486.36        17.42 o                         
 -10   4   0        801.58        802.73        12.40 o                         
  -9   4   0        475.90        479.79         6.29 o                         
  -8   4   0         79.41         74.88         1.69 o                         
  -7   4   0       3058.39       3076.21        20.56 o                         
  -6   4   0       1587.96       1588.42         9.74 o                         
  -5   4   0        112.65        107.93         1.62 o                         
  -4   4   0        161.02        143.21         1.41 o                         
  -3   4   0       1222.11       1170.24         7.51 o                         
  -2   4   0        359.58        317.26         2.59 o                         
  -1   4   0        582.22        535.26         4.03 o                         
   0   4   0       4079.33       4214.67        26.99 o                         
   1   4   0       1660.12       1679.97        15.64 o                         
   2   4   0        339.57        364.85         3.77 o                         
   3   4   0        344.86        302.57         4.03 o                         
   4   4   0         43.61         43.26         1.22 o                         
   5   4   0         84.36         84.92         1.29 o                         
   6   4   0        193.16        185.41         2.87 o                         
   7   4   0        248.16        242.29         3.98 o                         
   8   4   0        454.17        458.06        11.40 o                         
   9   4   0         13.11         10.29         1.52 o                         
 -10   5   0       1264.35       1286.71        13.58 o                         
  -9   5   0       1479.38       1454.42        14.68 o                         
  -8   5   0         67.48         60.39         1.66 o                         
  -7   5   0        208.28        208.74         2.17 o                         
  -6   5   0        877.59        871.35         8.03 o                         
  -5   5   0        273.00        271.53         2.45 o                         
  -4   5   0        275.54        280.62         2.45 o                         
  -3   5   0       4117.55       4200.90        25.35 o                         
  -2   5   0       4820.72       4925.43        31.56 o                         
  -1   5   0          7.59          9.18         0.73 o                         
   0   5   0        145.61        142.64         1.72 o                         
   1   5   0       1083.11       1109.36         8.67 o                         
   2   5   0          3.08          4.54         0.47 o                         
   3   5   0          0.78          1.13         0.71 o                         
   4   5   0        599.94        588.90         5.50 o                         
   5   5   0       1110.09       1102.26         8.01 o                         
   6   5   0        177.52        171.82         3.25 o                         
   7   5   0         36.31         36.58         1.90 o                         
   8   5   0        694.64        745.58        10.40 o                         
 -10   6   0        407.47        418.51         6.14 o                         
  -9   6   0        211.64        205.56         3.85 o                         
  -8   6   0         36.31         36.89         1.32 o                         
  -7   6   0        414.35        397.43         4.13 o                         
  -6   6   0       1750.41       1760.53        10.95 o                         
  -5   6   0       1831.18       1856.74        10.24 o                         
  -4   6   0        453.00        459.75         3.28 o                         
  -3   6   0        200.14        186.82         1.71 o                         
  -2   6   0        249.09        249.78         2.29 o                         
  -1   6   0         85.84         76.65         1.22 o                         
   0   6   0         26.14         28.28         0.74 o                         
   1   6   0        207.18        206.88         2.23 o                         
   2   6   0       1129.16       1138.37        12.49 o                         
   3   6   0        221.81        220.63         2.88 o                         
   4   6   0        407.91        407.52         3.78 o                         
   5   6   0        623.80        641.95         8.84 o                         
   6   6   0         72.99         70.69         2.30 o                         
   7   6   0          2.46          0.52         0.92 o                         
 -10   7   0        247.71        257.09         6.92 o                         
  -9   7   0        500.46        507.07         9.94 o                         
  -8   7   0        178.01        179.76         3.05 o                         
  -7   7   0        255.62        253.90         2.99 o                         
  -6   7   0        404.31        399.78         3.71 o                         
  -5   7   0        243.89        237.53         2.22 o                         
  -4   7   0         87.28         81.15         1.45 o                         
  -3   7   0        117.48        117.80         1.39 o                         
  -2   7   0        510.66        501.03         3.58 o                         
  -1   7   0          8.34          6.34         0.45 o                         
   0   7   0         79.09         87.52         2.13 o                         
   1   7   0        333.32        333.95         3.45 o                         
   2   7   0       1192.67       1182.01         8.36 o                         
   3   7   0         31.32         30.22         1.21 o                         
   4   7   0        174.03        167.41         2.93 o                         
   5   7   0        276.62        264.68         4.52 o                         
   6   7   0         33.85         33.77         1.97 o                         
   7   7   0        123.32        123.64         4.24 o                         
  -9   8   0        476.83        499.85         6.83 o                         
  -8   8   0        244.22        239.66         3.71 o                         
  -7   8   0         48.22         49.65         1.75 o                         
  -6   8   0        368.61        359.25         3.80 o                         
  -5   8   0         20.39         21.44         0.99 o                         
  -4   8   0         55.45         47.49         1.18 o                         
  -3   8   0          3.04          1.54         0.43 o                         
  -2   8   0        642.07        619.94         4.87 o                         
  -1   8   0       1274.06       1282.70         8.78 o                         
   0   8   0        456.42        457.20         4.27 o                         
   1   8   0        720.57        713.85         7.08 o                         
   2   8   0        130.19        130.50         2.73 o                         
   3   8   0          4.21          4.15         0.91 o                         
   4   8   0          7.08          4.67         1.10 o                         
   5   8   0        601.23        636.42        11.96 o                         
   6   8   0        876.83        925.56        12.58 o                         
  -8   9   0         18.24         15.17         1.24 o                         
  -7   9   0        155.55        143.34         2.92 o                         
  -6   9   0        166.29        160.48         2.95 o                         
  -5   9   0        241.93        243.96         3.13 o                         
  -4   9   0        284.88        278.07         3.25 o                         
  -3   9   0        362.86        341.90         4.54 o                         
  -2   9   0        677.99        676.74         7.04 o                         
  -1   9   0        147.46        144.28         2.61 o                         
   0   9   0         70.45         65.38         2.76 o                         
   1   9   0        159.19        160.67         3.96 o                         
   2   9   0        392.00        388.15         6.21 o                         
   3   9   0        720.33        716.72         9.81 o                         
   4   9   0        463.34        460.24        10.06 o                         
  -7  10   0          4.92          4.45         0.95 o                         
  -6  10   0        121.86        120.63         2.74 o                         
  -5  10   0        863.66        865.50        10.10 o                         
  -4  10   0        202.36        199.17         3.34 o                         
  -3  10   0         96.36         89.95         1.98 o                         
  -2  10   0        143.85        138.76         3.40 o                         
  -1  10   0        287.08        287.16         5.19 o                         
   0  10   0        106.40        103.33         3.05 o                         
   1  10   0        216.94        216.01         4.46 o                         
   2  10   0       1074.10       1085.45        13.50 o                         
   3  10   0        562.57        560.43         8.65 o                         
  -6  11   0         65.79         65.61         2.28 o                         
  -5  11   0        205.21        201.41         6.79 o                         
  -4  11   0          0.61          1.02         0.79 o                         
  -3  11   0         10.48          8.33         1.18 o                         
  -2  11   0        233.54        239.31         4.89 o                         
  -1  11   0        635.84        664.07        11.22 o                         
   0  11   0        468.55        483.04         6.70 o                         
   1  11   0        520.44        525.74         7.14 o                         
   2 -12   1        356.12        364.51         5.72 o                         
  -2 -11   1        873.71        894.80        10.36 o                         
  -1 -11   1        505.75        493.05         6.73 o                         
   0 -11   1        119.14        128.21         3.10 o                         
   1 -11   1        276.50        282.96         4.67 o                         
   2 -11   1        104.73        103.05         4.12 o                         
   3 -11   1        191.31        185.21         3.05 o                         
   4 -11   1        738.81        731.36         9.44 o                         
   5 -11   1        968.83        982.74         9.92 o                         
   6 -11   1        490.52        500.62         6.23 o                         
  -3 -10   1        416.98        423.03         6.05 o                         
  -2 -10   1        698.40        692.94         8.29 o                         
  -1 -10   1        196.58        201.08         3.71 o                         
   0 -10   1        447.98        439.06         5.87 o                         
   1 -10   1        725.31        742.11         8.56 o                         
   2 -10   1       1180.15       1188.32         9.40 o                         
   3 -10   1        338.26        333.01         3.44 o                         
   4 -10   1        580.59        588.40         5.63 o                         
   5 -10   1       1103.94       1132.70        12.58 o                         
   6 -10   1        424.56        435.49         5.48 o                         
   7 -10   1         84.68         75.63         2.25 o                         
  -5  -9   1        607.57        619.84         9.59 o                         
  -4  -9   1        217.96        210.20         3.94 o                         
  -3  -9   1        362.42        351.61         6.45 o                         
  -2  -9   1        585.66        567.16         6.96 o                         
  -1  -9   1        169.26        168.51         3.52 o                         
   0  -9   1        587.48        575.16         5.58 o                         
   1  -9   1       1256.37       1289.08         9.59 o                         
   2  -9   1       1899.06       1884.65        14.86 o                         
   3  -9   1        735.88        719.20         7.92 o                         
   4  -9   1        379.00        378.91         3.90 o                         
   5  -9   1        242.86        242.73         2.97 o                         
   6  -9   1          1.79          1.65         0.60 o                         
   7  -9   1          1.53          0.58         0.63 o                         
   8  -9   1        163.22        158.43         3.08 o                         
  -6  -8   1        581.32        589.22         9.04 o                         
  -5  -8   1        463.29        470.76         6.69 o                         
  -4  -8   1         98.72         98.84         2.55 o                         
  -3  -8   1        208.27        201.65         4.70 o                         
  -2  -8   1       1683.17       1669.32        13.07 o                         
  -1  -8   1       1738.80       1729.26        12.32 o                         
   0  -8   1        653.98        659.56         5.00 o                         
   1  -8   1       1686.27       1700.30        10.55 o                         
   2  -8   1       1190.39       1163.92         7.20 o                         
   3  -8   1         16.69         14.54         0.61 o                         
   4  -8   1         48.37         43.28         1.26 o                         
   5  -8   1        656.39        662.41         4.92 o                         
   6  -8   1        555.33        549.99         4.61 o                         
   7  -8   1        134.98        131.62         2.15 o                         
   8  -8   1        211.02        206.27         3.05 o                         
   9  -8   1        397.80        403.53         6.67 o                         
  -7  -7   1        117.27        116.60         4.45 o                         
  -6  -7   1        234.40        241.33         4.91 o                         
  -5  -7   1        646.56        638.26         6.72 o                         
  -4  -7   1       1083.71       1067.20         9.82 o                         
  -3  -7   1       1457.04       1448.00        11.47 o                         
  -2  -7   1       2934.24       2908.35        18.35 o                         
  -1  -7   1       2558.94       2566.76        16.22 o                         
   0  -7   1        198.42        196.90         1.78 o                         
   1  -7   1          6.44          8.78         0.50 o                         
   2  -7   1       1049.89       1068.87         6.22 o                         
   3  -7   1        700.94        704.61         4.53 o                         
   4  -7   1        304.45        320.79         2.79 o                         
   5  -7   1        696.41        695.41         5.09 o                         
   6  -7   1        840.68        845.88         5.92 o                         
   7  -7   1         69.94         64.68         1.54 o                         
   8  -7   1         63.33         58.48         1.52 o                         
   9  -7   1        595.27        586.49         7.46 o                         
  10  -7   1        119.91        117.67         3.14 o                         
  -8  -6   1        107.59        115.26         3.64 o                         
  -7  -6   1        131.10        126.25         3.23 o                         
  -6  -6   1        839.48        843.14        10.78 o                         
  -5  -6   1       2462.81       2483.68        18.00 o                         
  -4  -6   1       1227.47       1223.43         8.09 o                         
  -3  -6   1        336.72        325.52         3.06 o                         
  -2  -6   1        138.52        127.81         1.53 o                         
  -1  -6   1        331.26        336.41         2.73 o                         
   0  -6   1          9.19          6.09         0.41 o                         
   1  -6   1        132.89        134.96         1.38 o                         
   2  -6   1        637.29        588.55         3.80 o                         
   3  -6   1        386.37        369.59         2.43 o                         
   4  -6   1         67.12         64.00         1.01 o                         
   5  -6   1         90.92         79.65         1.06 o                         
   6  -6   1        525.17        524.04         4.05 o                         
   7  -6   1          1.28          0.73         0.38 o                         
   8  -6   1         92.63         82.79         1.79 o                         
   9  -6   1         10.88         11.85         1.22 o                         
  10  -6   1        185.27        193.04         3.92 o                         
  -8  -5   1       1128.36       1181.55        12.65 o                         
  -7  -5   1        770.11        790.99        12.17 o                         
  -6  -5   1        885.39        892.40         9.56 o                         
  -5  -5   1        411.20        414.50         3.52 o                         
  -4  -5   1        423.75        423.17         3.46 o                         
  -3  -5   1         11.73         11.73         0.62 o                         
  -2  -5   1        243.02        245.40         2.69 o                         
  -1  -5   1       2159.86       2134.21        16.80 o                         
   0  -5   1        160.29        143.05         1.55 o                         
   1  -5   1       1899.41       2020.18        12.45 o                         
   2  -5   1        219.10        173.34         1.71 o                         
   3  -5   1       2364.42       2437.37        13.34 o                         
   4  -5   1         29.25         22.17         1.13 o                         
   5  -5   1         38.56         31.54         0.66 o                         
   6  -5   1        431.52        445.54         3.26 o                         
   7  -5   1         86.90         86.60         1.30 o                         
   8  -5   1        706.49        691.75         6.39 o                         
   9  -5   1        451.68        441.57         5.36 o                         
  10  -5   1       1202.37       1182.56        14.53 o                         
  -9  -4   1        956.30        983.74        12.73 o                         
  -8  -4   1        824.83        844.90         9.56 o                         
  -7  -4   1        229.96        232.40         4.37 o                         
  -6  -4   1        370.76        366.62         3.34 o                         
  -5  -4   1       1410.18       1406.65        10.21 o                         
  -4  -4   1        539.47        537.19         4.51 o                         
  -3  -4   1         74.89         70.48         1.38 o                         
  -2  -4   1       1255.00       1272.54         9.53 o                         
  -1  -4   1       1528.45       1487.30        11.03 o                         
   0  -4   1       1062.91       1062.27         9.49 o                         
   1  -4   1       1093.07       1139.12         7.15 o                         
   2  -4   1       1216.62       1262.76         7.43 o                         
   3  -4   1        132.89        137.14         1.23 o                         
   4  -4   1        253.32        264.02         2.05 o                         
   5  -4   1        283.30        299.03         2.22 o                         
   6  -4   1       1413.98       1408.21         8.73 o                         
   7  -4   1        966.00        932.00         6.92 o                         
   8  -4   1        427.69        420.08         4.43 o                         
   9  -4   1        339.02        321.93         4.90 o                         
  10  -4   1        433.54        421.97         7.29 o                         
  -9  -3   1        209.36        203.63         4.37 o                         
  -8  -3   1        364.72        361.14         4.42 o                         
  -7  -3   1        167.93        168.49         2.45 o                         
  -6  -3   1       1450.22       1391.44        10.15 o                         
  -5  -3   1        441.80        436.01         4.17 o                         
  -4  -3   1       1351.20       1358.57         9.54 o                         
  -3  -3   1       1128.48       1061.25         8.09 o                         
  -2  -3   1        541.09        534.05         4.34 o                         
  -1  -3   1        589.03        556.74         3.99 o                         
   0  -3   1        117.58        106.87         1.06 o                         
   1  -3   1      24870.55      25211.77       243.69 o                         
   2  -3   1        223.99        238.37         1.75 o                         
   3  -3   1       2265.33       2256.24        12.88 o                         
   4  -3   1       1670.29       1669.21         9.79 o                         
   5  -3   1        510.45        509.94         3.54 o                         
   6  -3   1       1649.29       1634.38         9.42 o                         
   7  -3   1        943.10        942.35         6.38 o                         
   8  -3   1        151.15        137.34         2.40 o                         
   9  -3   1        181.54        179.75         3.85 o                         
  10  -3   1        657.87        665.93         9.40 o                         
 -10  -2   1         98.54         99.18         4.87 o                         
  -9  -2   1          1.92          1.58         0.78 o                         
  -8  -2   1        247.65        243.66         3.40 o                         
  -7  -2   1        733.26        722.35         6.37 o                         
  -6  -2   1        564.16        557.12         4.47 o                         
  -5  -2   1       1268.56       1273.49         9.72 o                         
  -4  -2   1        929.37        887.73         6.42 o                         
  -3  -2   1         93.29        109.34         3.89 o                         
  -2  -2   1       1431.06       1445.66        11.63 o                         
  -1  -2   1        270.70        237.52         2.80 o                         
   2  -2   1       2168.41       2181.84        13.04 o                         
   3  -2   1       2947.62       2987.06        16.88 o                         
   4  -2   1       2586.32       2638.68        15.10 o                         
   5  -2   1        328.09        324.16         2.37 o                         
   6  -2   1       1038.01       1044.13         6.06 o                         
   7  -2   1       2847.49       2857.22        17.95 o                         
   8  -2   1        548.92        544.72         5.79 o                         
   9  -2   1        219.90        213.80         6.01 o                         
  10  -2   1        991.76       1012.44        12.76 o                         
 -10  -1   1         13.01          9.93         1.39 o                         
  -9  -1   1         12.53         13.14         1.28 o                         
  -8  -1   1       1471.02       1484.05        12.85 o                         
  -7  -1   1        527.50        527.62         4.67 o                         
  -6  -1   1        670.71        655.99         4.96 o                         
  -5  -1   1         73.05         57.87         1.06 o                         
  -4  -1   1       1477.30       1478.28        11.81 o                         
  -3  -1   1          2.92          2.93         0.31 o                         
  -2  -1   1        163.76        179.45         4.44 o                         
   2  -1   1       1748.12       1608.19        34.99 o                         
   3  -1   1       6986.33       7033.47        41.02 o                         
   4  -1   1       1619.17       1671.52        10.40 o                         
   5  -1   1         82.51         81.78         1.10 o                         
   6  -1   1        231.26        238.15         2.13 o                         
   7  -1   1       1485.06       1474.99         9.93 o                         
   8  -1   1       1048.09       1050.31         8.96 o                         
   9  -1   1        805.37        790.84        10.20 o                         
  10  -1   1        751.85        741.64        10.10 o                         
 -10   0   1        189.89        183.53         6.01 o                         
  -9   0   1         64.67         64.73         2.43 o                         
  -8   0   1        135.64        134.43         2.18 o                         
  -7   0   1          1.30          1.41         0.38 o                         
  -6   0   1         14.24         10.92         0.58 o                         
  -5   0   1         24.72         23.62         0.77 o                         
  -4   0   1        583.10        568.82         4.65 o                         
  -3   0   1        925.59        855.98        18.76 o                         
   2   0   1         14.24          9.82         0.51 o                         
   3   0   1        178.68        153.12         1.38 o                         
   4   0   1       2428.00       2366.22        15.71 o                         
   5   0   1       1334.14       1346.96         8.76 o                         
   6   0   1       2372.72       2353.18        14.84 o                         
   7   0   1       3061.96       3071.41        20.61 o                         
   8   0   1       1001.12        969.98         9.28 o                         
   9   0   1         80.10         82.29         2.86 o                         
  10   0   1         26.78         23.41         1.84 o                         
 -10   1   1        166.97        163.92         3.97 o                         
  -9   1   1          3.65          3.67         1.15 o                         
  -8   1   1        309.97        296.30         3.98 o                         
  -7   1   1       1199.72       1212.45         8.34 o                         
  -6   1   1         47.72         35.13         0.87 o                         
  -5   1   1        283.14        294.57         2.68 o                         
  -4   1   1       5299.80       5439.03        34.75 o                         
  -3   1   1       7854.91       7999.48        59.93 o                         
  -2   1   1       2199.99       1800.76        80.31 o                         
   1   1   1       1030.83        990.25        11.63 o                         
   2   1   1       1673.61       1608.03        14.42 o                         
   3   1   1      11061.57      11457.77        94.55 o                         
   4   1   1       7500.47       7382.76        47.33 o                         
   5   1   1       1971.41       1965.70        13.34 o                         
   6   1   1       1240.02       1227.02         8.32 o                         
   7   1   1        677.00        681.72         5.76 o                         
   8   1   1        524.49        520.31        11.66 o                         
   9   1   1         71.40         68.31         2.47 o                         
  10   1   1        427.78        445.31         7.17 o                         
 -11   2   1        165.08        156.72         4.21 o                         
 -10   2   1        156.48        154.51         3.91 o                         
  -9   2   1         37.42         37.87         3.28 o                         
  -8   2   1         61.07         56.05         2.50 o                         
  -7   2   1       1744.61       1767.96        10.90 o                         
  -6   2   1       2664.56       2689.34        17.95 o                         
  -5   2   1        650.43        606.01         4.41 o                         
  -4   2   1       2723.69       2738.78        17.85 o                         
  -3   2   1       3179.00       3035.69        21.11 o                         
  -2   2   1         78.18         65.47         0.87 o                         
  -1   2   1        150.72        160.54         1.92 o                         
   0   2   1       8945.45       8900.21       146.22 o                         
   1   2   1      13833.84      13466.80       202.07 o                         
   2   2   1        307.20        278.72         2.49 o                         
   3   2   1       3730.43       3703.43        22.35 o                         
   4   2   1       3022.74       3112.77        21.84 o                         
   5   2   1        905.82        928.40         6.10 o                         
   6   2   1         18.82         20.68         0.74 o                         
   7   2   1        465.08        464.25         5.68 o                         
   8   2   1        686.36        673.81        10.75 o                         
   9   2   1          1.14          3.79         1.77 o                         
 -11   3   1         18.58         15.97         1.84 o                         
 -10   3   1        223.84        217.96         4.72 o                         
  -9   3   1        357.16        349.17         5.73 o                         
  -8   3   1        557.83        556.31         5.86 o                         
  -7   3   1       2026.30       2026.29        13.12 o                         
  -6   3   1        801.36        801.16         5.76 o                         
  -5   3   1        136.40        139.58         1.56 o                         
  -4   3   1        185.70        171.87         1.80 o                         
  -3   3   1       2631.78       2619.29        17.08 o                         
  -2   3   1       5082.90       5069.04        77.90 o                         
  -1   3   1       2813.25       2674.82        24.62 o                         
   0   3   1       8577.36       8490.81       112.57 o                         
   1   3   1       4633.27       4555.34        50.76 o                         
   2   3   1       3072.74       3111.68        26.82 o                         
   3   3   1        255.68        235.73         2.13 o                         
   4   3   1       1048.25       1040.92         7.09 o                         
   5   3   1        402.86        398.43         3.04 o                         
   6   3   1         99.34         91.15         1.48 o                         
   7   3   1        510.98        502.89         8.92 o                         
   8   3   1        967.26        971.13        15.65 o                         
   9   3   1        466.32        488.62        15.40 o                         
 -10   4   1       1253.85       1223.44        23.18 o                         
  -9   4   1        354.40        356.13         5.82 o                         
  -8   4   1        138.79        135.18         2.59 o                         
  -7   4   1       1047.88       1052.61         8.13 o                         
  -6   4   1       1357.45       1359.62         9.08 o                         
  -5   4   1       1530.58       1612.86        11.16 o                         
  -4   4   1       1044.34       1032.75         7.37 o                         
  -3   4   1       7630.48       7697.63        53.22 o                         
  -2   4   1       3081.14       2998.65        23.66 o                         
  -1   4   1       1344.60       1349.60        13.32 o                         
   0   4   1       5155.57       5196.57        37.19 o                         
   1   4   1       2634.90       2557.84        55.72 o                         
   2   4   1       1078.28       1144.13         8.86 o                         
   3   4   1          1.39          2.44         0.54 o                         
   4   4   1       1741.92       1739.50        11.46 o                         
   5   4   1        726.22        738.04         6.15 o                         
   6   4   1        270.52        288.28         3.84 o                         
   7   4   1        407.87        405.19         6.45 o                         
   8   4   1        275.84        269.41         6.60 o                         
 -10   5   1        631.51        634.80         8.05 o                         
  -9   5   1        244.59        241.76         4.65 o                         
  -8   5   1        167.12        165.45         5.36 o                         
  -7   5   1        354.20        351.09         3.25 o                         
  -6   5   1       1486.44       1445.13         8.61 o                         
  -5   5   1        860.25        817.23         5.84 o                         
  -4   5   1       2762.00       2743.18        18.24 o                         
  -3   5   1       4675.71       4690.61        32.73 o                         
  -2   5   1       4540.60       4512.73        29.17 o                         
  -1   5   1        344.92        353.85         3.81 o                         
   0   5   1          6.29          4.61         0.42 o                         
   1   5   1        478.60        454.32         4.31 o                         
   2   5   1        305.45        303.70         4.44 o                         
   3   5   1        849.56        814.69        24.18 o                         
   4   5   1       1079.74       1082.26         8.34 o                         
   5   5   1       1623.54       1574.41        13.73 o                         
   6   5   1          5.78          5.21         0.90 o                         
   7   5   1         19.89         18.82         1.88 o                         
   8   5   1         20.63         18.42         1.85 o                         
 -10   6   1        383.73        393.56         6.67 o                         
  -9   6   1        535.73        528.03         6.92 o                         
  -8   6   1        232.08        227.16         4.31 o                         
  -7   6   1       1282.57       1281.29        11.27 o                         
  -6   6   1       4474.01       4538.32        26.28 o                         
  -5   6   1        753.79        749.31         5.58 o                         
  -4   6   1        494.89        505.07         4.06 o                         
  -3   6   1        340.13        318.85         2.85 o                         
  -2   6   1        652.12        641.13         7.30 o                         
  -1   6   1        103.60        106.76         1.60 o                         
   0   6   1       1183.23       1191.86         8.05 o                         
   1   6   1       3093.86       3187.47        19.93 o                         
   2   6   1        609.62        596.99         5.56 o                         
   3   6   1        105.75         98.27         1.76 o                         
   4   6   1          2.23          2.70         0.81 o                         
   5   6   1        123.30        117.62         3.20 o                         
   6   6   1          3.78          3.23         1.03 o                         
   7   6   1         39.27         43.61         2.84 o                         
 -10   7   1        412.02        417.31         6.31 o                         
  -9   7   1        950.11        946.24        12.08 o                         
  -8   7   1        597.53        606.09         6.64 o                         
  -7   7   1        599.46        588.42         8.69 o                         
  -6   7   1       1105.05       1102.87         7.90 o                         
  -5   7   1        726.83        737.46         6.07 o                         
  -4   7   1          1.52          0.96         0.41 o                         
  -3   7   1        496.73        489.03         3.88 o                         
  -2   7   1        841.84        806.95         5.31 o                         
  -1   7   1        707.74        718.44         4.83 o                         
   0   7   1        132.87        129.98         1.47 o                         
   1   7   1        649.24        647.28         5.17 o                         
   2   7   1        549.43        550.36         7.06 o                         
   3   7   1         36.92         32.82         2.51 o                         
   4   7   1          4.70          3.85         0.88 o                         
   5   7   1         21.80         23.26         2.40 o                         
   6   7   1        102.48         94.41         3.35 o                         
  -9   8   1        753.77        786.58         9.77 o                         
  -8   8   1         97.50         97.85         2.45 o                         
  -7   8   1         27.49         29.16         1.75 o                         
  -6   8   1        232.83        229.89         3.51 o                         
  -5   8   1        543.41        541.07         5.35 o                         
  -4   8   1        169.69        171.83         2.52 o                         
  -3   8   1       1333.97       1311.41         9.74 o                         
  -2   8   1       1010.75       1001.22         7.89 o                         
  -1   8   1        410.74        397.47         3.83 o                         
   0   8   1          0.57          0.02         0.48 o                         
   1   8   1         37.31         37.47         1.34 o                         
   2   8   1          9.15          9.07         0.89 o                         
   3   8   1          1.04          1.95         0.78 o                         
   4   8   1        241.65        235.27         4.26 o                         
   5   8   1        418.81        417.95         7.19 o                         
  -8   9   1        114.86        112.11         2.88 o                         
  -7   9   1         33.88         33.00         1.62 o                         
  -6   9   1        440.65        445.13         5.50 o                         
  -5   9   1        587.96        596.16         7.33 o                         
  -4   9   1        121.23        118.70         3.00 o                         
  -3   9   1          3.75          4.52         0.77 o                         
  -2   9   1        458.72        453.45         5.59 o                         
  -1   9   1          3.50          3.63         1.15 o                         
   0   9   1        143.73        138.53         4.60 o                         
   1   9   1         39.20         39.93         2.30 o                         
   2   9   1        346.30        343.28         5.97 o                         
   3   9   1        191.35        193.12         5.65 o                         
   4   9   1         67.54         65.44         2.96 o                         
  -7  10   1        103.01        104.68         2.68 o                         
  -6  10   1        276.04        276.35         4.79 o                         
  -5  10   1        377.88        378.34         5.07 o                         
  -4  10   1         53.81         49.81         2.76 o                         
  -3  10   1        132.92        110.37         2.73 o                         
  -2  10   1         11.57         12.14         2.50 o                         
  -1  10   1         82.79         82.53         2.82 o                         
   0  10   1        122.69        120.95         4.28 o                         
   1  10   1        187.32        178.33         5.26 o                         
   2  10   1        596.60        612.33        11.06 o                         
  -5  11   1         64.15         61.35         2.20 o                         
  -4  11   1          8.43          7.04         1.49 o                         
  -3  11   1         29.27         24.52         1.94 o                         
  -2  11   1        295.51        297.56         5.67 o                         
  -1  11   1        552.01        578.61        11.84 o                         
   0  11   1        357.56        355.63         6.55 o                         
   1 -12   2        169.60        172.83         3.67 o                         
   2 -12   2         24.97         21.38         1.62 o                         
   3 -12   2          1.27          1.03         0.94 o                         
   4 -12   2         90.51         92.35         2.47 o                         
  -2 -11   2        399.95        400.29         5.85 o                         
  -1 -11   2          1.09          1.00         0.83 o                         
   0 -11   2          9.96          8.04         1.09 o                         
   1 -11   2        160.55        160.73         3.31 o                         
   2 -11   2        117.90        115.79         2.83 o                         
   3 -11   2        168.10        170.24         2.39 o                         
   4 -11   2       1082.53       1059.35         9.36 o                         
   5 -11   2       1198.98       1216.15        10.53 o                         
   6 -11   2        133.25        136.87         2.95 o                         
  -4 -10   2         62.92         62.70         2.36 o                         
  -3 -10   2         37.83         33.84         2.15 o                         
  -2 -10   2         31.63         30.48         1.69 o                         
  -1 -10   2          1.00          1.36         0.77 o                         
   0 -10   2         37.89         40.59         1.43 o                         
   1 -10   2        853.47        857.03         8.28 o                         
   2 -10   2       1717.70       1717.86        14.13 o                         
   3 -10   2        201.55        199.47         2.60 o                         
   4 -10   2        384.34        388.77         3.73 o                         
   5 -10   2        524.83        529.74         4.65 o                         
   6 -10   2        249.64        251.61         3.26 o                         
   7 -10   2         83.69         84.33         2.10 o                         
  -5  -9   2         70.24         74.40         2.48 o                         
  -4  -9   2          6.00          4.86         1.06 o                         
  -3  -9   2        131.97        123.26         2.83 o                         
  -2  -9   2        729.34        730.76         7.76 o                         
  -1  -9   2       1372.02       1372.57        11.10 o                         
   0  -9   2        754.87        733.09         6.04 o                         
   1  -9   2       1824.48       1823.54        11.31 o                         
   2  -9   2       1602.21       1593.43        13.35 o                         
   3  -9   2        671.96        653.37         4.42 o                         
   4  -9   2        549.82        545.88         4.31 o                         
   5  -9   2        850.92        843.05         6.42 o                         
   6  -9   2        765.01        761.58         6.02 o                         
   7  -9   2        189.20        194.24         2.72 o                         
   8  -9   2        595.16        626.64         6.30 o                         
  -6  -8   2         82.41         84.30         3.05 o                         
  -5  -8   2        103.72         98.86         2.58 o                         
  -4  -8   2        622.09        613.40         7.43 o                         
  -3  -8   2        554.17        535.65         5.31 o                         
  -2  -8   2       1719.63       1724.71        11.61 o                         
  -1  -8   2       1538.68       1528.83         9.58 o                         
   0  -8   2        412.73        418.84         3.51 o                         
   1  -8   2       1245.96       1253.09         7.57 o                         
   2  -8   2        270.14        258.80         2.31 o                         
   3  -8   2        898.12        908.18         5.29 o                         
   4  -8   2         99.00         96.61         1.31 o                         
   5  -8   2       1545.01       1555.34         9.30 o                         
   6  -8   2       1590.94       1620.53        10.39 o                         
   7  -8   2        312.24        306.56         3.27 o                         
   8  -8   2        250.72        251.25         2.86 o                         
   9  -8   2         29.02         32.84         1.83 o                         
  -7  -7   2         54.97         54.23         3.17 o                         
  -6  -7   2        462.64        462.50         7.13 o                         
  -5  -7   2        615.21        611.97         7.19 o                         
  -4  -7   2        400.21        390.58         4.22 o                         
  -3  -7   2        955.71        957.99         6.99 o                         
  -2  -7   2       3040.24       3063.36        19.19 o                         
  -1  -7   2        748.34        738.57         4.77 o                         
   0  -7   2        354.71        350.32         2.63 o                         
   1  -7   2        975.21        964.53         5.88 o                         
   2  -7   2       1040.71        997.62         7.49 o                         
   3  -7   2       1135.88       1108.19         6.10 o                         
   4  -7   2       1130.64       1134.36         6.89 o                         
   5  -7   2       1977.00       2018.61        11.58 o                         
   6  -7   2        637.38        631.96         4.38 o                         
   7  -7   2         17.76         17.77         0.93 o                         
   8  -7   2         93.68         92.03         1.65 o                         
   9  -7   2        139.32        136.63         2.77 o                         
  -8  -6   2        351.43        363.69         6.46 o                         
  -7  -6   2        469.25        467.35         7.24 o                         
  -6  -6   2        907.75        914.68         9.81 o                         
  -5  -6   2       5771.14       5908.48        45.48 o                         
  -4  -6   2       1033.42       1032.89         7.35 o                         
  -3  -6   2        361.16        358.08         2.96 o                         
  -2  -6   2        635.24        642.65         4.26 o                         
  -1  -6   2       1744.07       1726.26         9.36 o                         
   0  -6   2       1573.87       1554.62         8.83 o                         
   1  -6   2       2281.01       2305.33        12.65 o                         
   2  -6   2      13860.02      14262.58        80.80 o                         
   3  -6   2       1802.14       1780.76        10.62 o                         
   4  -6   2         91.77         89.78         1.07 o                         
   5  -6   2        192.94        199.10         1.79 o                         
   6  -6   2        611.56        607.46         4.15 o                         
   7  -6   2         27.71         27.33         1.06 o                         
   8  -6   2         55.21         52.42         1.93 o                         
   9  -6   2       1018.43       1006.96         9.70 o                         
  10  -6   2        338.66        354.32         6.16 o                         
  -9  -5   2        452.12        453.86         7.67 o                         
  -8  -5   2       1314.51       1353.98        16.13 o                         
  -7  -5   2        629.59        618.76        10.78 o                         
  -6  -5   2        145.80        143.35         2.11 o                         
  -5  -5   2        575.70        574.31         4.39 o                         
  -4  -5   2        452.09        442.59         3.69 o                         
  -3  -5   2        882.24        883.65         6.18 o                         
  -2  -5   2       2476.95       2407.92        15.96 o                         
  -1  -5   2       5528.46       5493.15        32.75 o                         
   0  -5   2       2188.83       2176.73        13.26 o                         
   1  -5   2        165.42        227.17         2.16 o                         
   2  -5   2        564.24        528.10         3.94 o                         
   3  -5   2        554.75        554.33         4.17 o                         
   4  -5   2         35.04         31.40         0.67 o                         
   5  -5   2         52.32         53.37         0.81 o                         
   6  -5   2        546.47        544.89         3.74 o                         
   7  -5   2        283.40        277.93         2.40 o                         
   8  -5   2         75.11         72.00         1.63 o                         
   9  -5   2        166.03        155.08         3.69 o                         
  10  -5   2        280.83        266.94         5.22 o                         
  -9  -4   2        663.14        682.44         8.42 o                         
  -8  -4   2        961.58        979.50        12.29 o                         
  -7  -4   2         94.31         88.63         2.62 o                         
  -6  -4   2        417.43        419.71         3.60 o                         
  -5  -4   2        824.27        829.63         5.72 o                         
  -4  -4   2       3518.19       3467.86        24.60 o                         
  -3  -4   2        624.36        605.71         5.08 o                         
  -2  -4   2       2802.51       2744.16        17.86 o                         
  -1  -4   2       4917.14       4784.51        33.25 o                         
   0  -4   2       2129.18       2196.71        15.29 o                         
   1  -4   2        275.36        298.37         3.41 o                         
   2  -4   2        348.51        331.25         2.52 o                         
   3  -4   2        410.04        422.26         3.20 o                         
   4  -4   2          0.91          1.73         0.25 o                         
   5  -4   2        262.02        255.09         2.27 o                         
   6  -4   2       1619.75       1613.53         9.83 o                         
   7  -4   2       1143.61       1137.88         7.41 o                         
   8  -4   2          5.06          5.54         0.57 o                         
   9  -4   2         43.51         42.74         2.22 o                         
  10  -4   2         74.05         70.00         2.70 o                         
 -10  -3   2         99.93         88.77         3.25 o                         
  -9  -3   2        273.28        280.44         3.96 o                         
  -8  -3   2        825.93        816.72         9.09 o                         
  -7  -3   2        780.42        785.87         7.51 o                         
  -6  -3   2       2046.08       2050.31        13.36 o                         
  -5  -3   2       2512.74       2533.33        15.96 o                         
  -4  -3   2       3627.48       3636.37        23.69 o                         
  -3  -3   2       2387.89       2370.30        15.57 o                         
  -2  -3   2        583.37        619.87         4.75 o                         
  -1  -3   2       1597.81       1568.29        11.05 o                         
   0  -3   2         14.29          9.28         0.47 o                         
   1  -3   2        225.04        240.65         3.84 o                         
   2  -3   2        557.36        537.60         4.50 o                         
   3  -3   2       3309.57       3236.12        20.68 o                         
   4  -3   2       2603.12       2666.34        17.34 o                         
   5  -3   2         17.24         22.95         0.64 o                         
   6  -3   2        274.33        275.93         2.24 o                         
   7  -3   2         19.51         19.66         0.71 o                         
   8  -3   2         10.91         10.42         1.73 o                         
   9  -3   2         60.27         58.42         1.93 o                         
  10  -3   2        521.89        505.82         7.70 o                         
 -10  -2   2         63.52         65.79         2.39 o                         
  -9  -2   2        226.71        220.48         4.96 o                         
  -8  -2   2       1306.65       1322.76        13.19 o                         
  -7  -2   2        456.96        460.90         4.25 o                         
  -6  -2   2        316.65        310.84         3.33 o                         
  -5  -2   2       2549.68       2516.31        16.82 o                         
  -4  -2   2       1714.81       1636.08        12.01 o                         
  -3  -2   2        401.56        451.80         3.76 o                         
  -2  -2   2        760.87        825.58         6.08 o                         
  -1  -2   2       1380.79       1293.84        19.67 o                         
   0  -2   2        111.92        106.61        17.17 o                         
   1  -2   2       1013.73        987.10        12.41 o                         
   2  -2   2        736.46        737.63         6.58 o                         
   3  -2   2       1142.21       1192.20         7.95 o                         
   4  -2   2        604.76        663.03         7.69 o                         
   5  -2   2        177.34        160.85         1.48 o                         
   6  -2   2        225.80        225.38         2.15 o                         
   7  -2   2        358.22        354.20         3.28 o                         
   8  -2   2        293.80        286.99         6.80 o                         
   9  -2   2        180.96        179.02         3.85 o                         
  10  -2   2        556.21        561.42         8.29 o                         
 -10  -1   2        283.54        287.84         5.44 o                         
  -9  -1   2        531.90        521.84         8.60 o                         
  -8  -1   2       1738.59       1734.58        23.05 o                         
  -7  -1   2       2730.61       2742.80        18.58 o                         
  -6  -1   2          1.35          1.39         0.32 o                         
  -5  -1   2        152.11        149.72         1.74 o                         
  -4  -1   2       1492.23       1573.77        11.49 o                         
  -3  -1   2        165.48        160.85         1.82 o                         
  -2  -1   2        651.84        641.60         4.79 o                         
   1  -1   2         76.94         78.02         2.27 o                         
   2  -1   2       1256.64       1323.07        17.98 o                         
   3  -1   2       4124.04       4348.36        31.03 o                         
   4  -1   2        222.51        230.63         1.91 o                         
   5  -1   2        106.86        103.06         1.15 o                         
   6  -1   2        423.16        419.02         3.43 o                         
   7  -1   2       2160.11       2142.10        15.99 o                         
   8  -1   2        561.37        560.48         5.93 o                         
   9  -1   2        133.45        129.18         4.74 o                         
  10  -1   2        899.23        951.46        12.14 o                         
 -10   0   2        601.41        612.27         8.79 o                         
  -9   0   2        217.60        212.54         3.68 o                         
  -8   0   2         74.86         74.63         2.73 o                         
  -7   0   2        357.05        340.08         5.61 o                         
  -6   0   2         22.62         15.87         0.87 o                         
  -5   0   2        689.68        707.76         7.10 o                         
  -4   0   2       1800.02       1792.89        11.97 o                         
  -3   0   2       3194.47       3138.65        21.76 o                         
  -2   0   2        227.53        194.56         2.97 o                         
  -1   0   2          4.55          0.13         0.18 o                         
   1   0   2        277.67        276.16         3.69 o                         
   2   0   2          5.96          3.27         0.28 o                         
   3   0   2        151.93        138.62         1.30 o                         
   4   0   2       2996.45       3072.59        18.66 o                         
   5   0   2        911.13        918.75         5.91 o                         
   6   0   2       1221.21       1218.05         8.24 o                         
   7   0   2       1231.58       1243.92         9.22 o                         
   8   0   2        402.40        392.05         5.43 o                         
   9   0   2          3.42          2.31         0.96 o                         
  10   0   2         82.16         74.08         3.48 o                         
 -11   1   2        197.24        190.91         4.70 o                         
 -10   1   2        166.95        167.38         4.06 o                         
  -9   1   2         98.90         86.46         4.92 o                         
  -8   1   2        174.63        173.61         4.64 o                         
  -7   1   2        869.78        882.68         6.47 o                         
  -6   1   2        127.65        120.57         1.51 o                         
  -5   1   2         95.83         89.49         1.18 o                         
  -4   1   2        102.47         72.35         1.18 o                         
  -3   1   2       2573.82       2680.07        23.18 o                         
  -2   1   2       1703.42       1780.86        13.75 o                         
  -1   1   2        138.28         97.67         2.43 o                         
   0   1   2       1623.48       1494.15        17.26 o                         
   1   1   2         97.61         93.96         0.98 o                         
   2   1   2        556.00        534.39         3.64 o                         
   3   1   2       1536.49       1440.22         9.09 o                         
   4   1   2       5081.67       5157.32        30.92 o                         
   5   1   2        148.71        152.49         1.61 o                         
   6   1   2        374.41        351.38         3.37 o                         
   7   1   2        720.25        687.53         6.18 o                         
   8   1   2        528.44        533.48         7.69 o                         
   9   1   2        208.24        207.90         5.86 o                         
 -11   2   2        200.64        209.40         4.88 o                         
 -10   2   2        114.93        101.75         5.55 o                         
  -9   2   2          6.09          6.84         2.33 o                         
  -8   2   2        329.30        329.35         3.51 o                         
  -7   2   2        768.14        764.62         5.36 o                         
  -6   2   2       1255.94       1282.20         8.58 o                         
  -5   2   2        207.80        240.60         2.24 o                         
  -4   2   2        641.44        711.22         5.25 o                         
  -3   2   2          1.70          1.66         0.43 o                         
  -2   2   2         13.69         16.56         0.80 o                         
  -1   2   2        106.58         97.56         1.38 o                         
   0   2   2       4918.56       4995.36        38.45 o                         
   1   2   2       8864.73       8926.36        76.09 o                         
   2   2   2       2800.58       2980.60        18.06 o                         
   3   2   2       1851.51       1866.57        12.54 o                         
   4   2   2        942.42        943.62         6.51 o                         
   5   2   2        572.59        557.16         4.31 o                         
   6   2   2          7.08         13.76         0.73 o                         
   7   2   2       1351.33       1384.68        15.48 o                         
   8   2   2       1392.64       1405.11        20.08 o                         
   9   2   2        558.88        559.07        10.35 o                         
 -11   3   2        375.29        391.25         6.92 o                         
 -10   3   2        399.41        387.77        20.06 o                         
  -9   3   2        182.96        182.10         3.89 o                         
  -8   3   2         64.79         64.18         1.71 o                         
  -7   3   2        650.17        649.63         4.76 o                         
  -6   3   2         14.72         15.22         0.72 o                         
  -5   3   2       1108.63       1119.41         7.54 o                         
  -4   3   2       1095.05       1107.31         7.87 o                         
  -3   3   2       2720.69       2718.25        21.02 o                         
  -2   3   2       4186.90       4251.78        36.04 o                         
  -1   3   2       1472.98       1431.79        13.55 o                         
   0   3   2       4825.12       4876.94        46.31 o                         
   1   3   2        728.02        721.54         6.41 o                         
   2   3   2          9.32          5.00         0.49 o                         
   3   3   2       1016.32       1050.34         7.53 o                         
   4   3   2       2081.10       2145.23        12.88 o                         
   5   3   2       2153.96       2103.36        12.15 o                         
   6   3   2        616.14        610.94         8.49 o                         
   7   3   2       1367.87       1369.89        19.54 o                         
   8   3   2        609.65        616.35        10.89 o                         
 -10   4   2        559.24        561.64         8.25 o                         
  -9   4   2         65.52         65.12         2.43 o                         
  -8   4   2          6.38          3.89         0.92 o                         
  -7   4   2        115.28        109.75         1.63 o                         
  -6   4   2        690.51        695.45         4.93 o                         
  -5   4   2        288.72        279.62         2.76 o                         
  -4   4   2        452.26        437.50         3.49 o                         
  -3   4   2       4664.52       4737.20        30.56 o                         
  -2   4   2       1804.92       1773.54        11.22 o                         
  -1   4   2       1284.01       1369.83        13.34 o                         
   0   4   2       1018.10        994.54         7.24 o                         
   1   4   2       3309.99       3381.05        22.25 o                         
   2   4   2        749.66        750.40         5.86 o                         
   3   4   2        377.84        374.75         3.32 o                         
   4   4   2       2684.42       2699.72        17.17 o                         
   5   4   2       1768.20       1833.00        22.26 o                         
   6   4   2        846.94        806.05        12.76 o                         
   7   4   2        289.87        295.80         6.78 o                         
   8   4   2        471.11        457.06        13.13 o                         
 -10   5   2        165.84        161.40         4.02 o                         
  -9   5   2         23.43         19.71         1.65 o                         
  -8   5   2         13.91         11.01         1.26 o                         
  -7   5   2        817.94        814.42         7.13 o                         
  -6   5   2       2040.19       2043.70        12.51 o                         
  -5   5   2       1102.40       1127.64         7.34 o                         
  -4   5   2        892.81        871.40         6.20 o                         
  -3   5   2       2090.20       2098.75        14.30 o                         
  -2   5   2        135.86        115.80         1.61 o                         
  -1   5   2        351.59        343.59         5.36 o                         
   0   5   2        706.70        729.06         6.16 o                         
   1   5   2       3343.67       3315.43        43.05 o                         
   2   5   2       1994.43       2024.00        13.18 o                         
   3   5   2       1866.63       1892.75        13.43 o                         
   4   5   2       1553.70       1550.40        11.66 o                         
   5   5   2        289.32        312.09        15.27 o                         
   6   5   2         40.29         36.65         4.17 o                         
   7   5   2          5.08          5.18         1.61 o                         
 -10   6   2        375.59        360.83         6.36 o                         
  -9   6   2        732.78        718.67         9.76 o                         
  -8   6   2         79.71         76.03         2.35 o                         
  -7   6   2        748.67        737.35         9.42 o                         
  -6   6   2       1644.89       1626.99        11.96 o                         
  -5   6   2        577.77        586.36         4.43 o                         
  -4   6   2        185.09        188.92         2.30 o                         
  -3   6   2       1334.22       1342.18         9.11 o                         
  -2   6   2       3128.86       3170.22        19.84 o                         
  -1   6   2        637.30        609.60         5.12 o                         
   0   6   2       2185.40       2209.25        16.54 o                         
   1   6   2       3887.48       3958.35        32.86 o                         
   2   6   2       1246.12       1222.25        10.06 o                         
   3   6   2         89.58         84.88         1.96 o                         
   4   6   2        313.62        292.37         5.24 o                         
   5   6   2        527.65        505.28         8.18 o                         
   6   6   2         60.29         56.40         2.62 o                         
  -9   7   2       1052.43       1078.50        25.06 o                         
  -8   7   2        264.65        258.05         4.88 o                         
  -7   7   2        392.17        389.97         6.32 o                         
  -6   7   2        566.85        567.23         7.86 o                         
  -5   7   2        465.21        457.61         5.19 o                         
  -4   7   2        291.81        286.43         4.14 o                         
  -3   7   2       1215.62       1188.28         8.41 o                         
  -2   7   2       3703.36       3722.46        23.21 o                         
  -1   7   2       1540.83       1547.08        10.53 o                         
   0   7   2        539.62        540.69         4.54 o                         
   1   7   2        528.42        528.98         5.31 o                         
   2   7   2        352.57        346.73         4.86 o                         
   3   7   2          3.20          3.47         0.88 o                         
   4   7   2         58.79         60.09         2.21 o                         
   5   7   2        552.11        533.13         8.30 o                         
  -9   8   2        281.40        280.88         6.34 o                         
  -8   8   2         65.59         58.93         2.25 o                         
  -7   8   2         41.61         41.71         1.95 o                         
  -6   8   2        881.69        905.17        14.36 o                         
  -5   8   2       1315.18       1331.69        15.58 o                         
  -4   8   2        720.78        712.24        11.42 o                         
  -3   8   2        937.92        922.37        14.39 o                         
  -2   8   2       1084.49       1070.21         8.25 o                         
  -1   8   2        181.55        176.80         2.87 o                         
   0   8   2          0.92          1.36         0.65 o                         
   1   8   2         84.60         86.38         2.37 o                         
   2   8   2        361.84        350.01         5.14 o                         
   3   8   2        207.18        202.34         3.82 o                         
   4   8   2        195.88        200.74         4.74 o                         
  -8   9   2        382.63        395.96         5.45 o                         
  -7   9   2        537.25        552.86         6.60 o                         
  -6   9   2       1186.13       1226.51        12.96 o                         
  -5   9   2       1240.46       1241.63        13.34 o                         
  -4   9   2        420.60        411.66         6.44 o                         
  -3   9   2        188.69        176.30         3.28 o                         
  -2   9   2        339.05        342.92         5.13 o                         
  -1   9   2        159.92        156.32         3.64 o                         
   0   9   2        389.55        387.88         6.41 o                         
   1   9   2        349.17        334.49         5.88 o                         
   2   9   2        790.02        806.02        10.93 o                         
   3   9   2        242.90        238.30         6.54 o                         
  -6  10   2        445.32        454.33         6.55 o                         
  -5  10   2        275.10        270.85         4.70 o                         
  -4  10   2          1.97         -0.25         0.85 o                         
  -3  10   2         29.13         26.93         1.99 o                         
  -2  10   2        268.24        272.37         5.34 o                         
  -1  10   2        193.28        198.36         5.53 o                         
   0  10   2         78.64         81.18         3.11 o                         
   1  10   2        241.87        232.68         5.05 o                         
   0 -12   3          5.03          2.09         0.93 o                         
   1 -12   3         47.52         51.34         2.17 o                         
   2 -12   3          0.33          0.62         0.80 o                         
   3 -12   3          6.48          3.97         0.80 o                         
   4 -12   3         66.89         76.86         2.02 o                         
  -3 -11   3         31.30         30.84         1.81 o                         
  -2 -11   3         93.28         86.68         2.60 o                         
  -1 -11   3          0.30         -0.58         0.72 o                         
   0 -11   3          0.97          0.67         0.72 o                         
   1 -11   3        195.24        188.84         3.14 o                         
   2 -11   3        125.70        127.64         1.84 o                         
   3 -11   3        449.63        421.36         3.57 o                         
   4 -11   3        169.54        174.80         2.36 o                         
   5 -11   3        495.85        486.47         4.51 o                         
   6 -11   3         30.99         26.38         1.18 o                         
  -4 -10   3         43.94         38.78         2.01 o                         
  -3 -10   3         86.01         83.47         2.95 o                         
  -2 -10   3         51.15         47.34         1.94 o                         
  -1 -10   3          8.78          6.49         0.77 o                         
   0 -10   3        218.18        211.74         2.65 o                         
   1 -10   3        661.13        658.48         5.20 o                         
   2 -10   3        208.54        209.78         2.54 o                         
   3 -10   3        198.29        185.26         2.02 o                         
   4 -10   3        110.91        108.78         1.74 o                         
   5 -10   3        181.86        178.46         2.30 o                         
   6 -10   3         49.37         49.44         1.33 o                         
   7 -10   3        156.93        154.26         2.29 o                         
  -5  -9   3          2.65          1.01         0.88 o                         
  -4  -9   3        587.32        557.86         8.09 o                         
  -3  -9   3         70.46         69.01         2.13 o                         
  -2  -9   3        595.23        582.23         5.65 o                         
  -1  -9   3        482.32        475.43         4.65 o                         
   0  -9   3        123.71        122.93         1.59 o                         
   1  -9   3        287.62        289.34         2.48 o                         
   2  -9   3        110.67        108.65         1.39 o                         
   3  -9   3        424.62        400.37         2.86 o                         
   4  -9   3        110.95        110.55         1.44 o                         
   5  -9   3       1084.58       1093.52         6.98 o                         
   6  -9   3        711.43        709.35         5.61 o                         
   7  -9   3        241.70        249.59         2.79 o                         
   8  -9   3        662.14        695.21         6.10 o                         
  -6  -8   3         53.86         56.06         2.47 o                         
  -5  -8   3        716.23        698.26         8.07 o                         
  -4  -8   3        333.89        321.97         4.64 o                         
  -3  -8   3        524.68        524.17         5.20 o                         
  -2  -8   3        564.65        559.10         4.54 o                         
  -1  -8   3        166.77        167.30         1.71 o                         
   0  -8   3         11.98         13.19         0.60 o                         
   1  -8   3        292.08        287.65         2.35 o                         
   2  -8   3       3086.77       3130.31        16.51 o                         
   3  -8   3        909.55        904.88         5.19 o                         
   4  -8   3        841.16        833.12         5.38 o                         
   5  -8   3       1726.30       1751.20        10.28 o                         
   6  -8   3       1218.95       1225.98         7.64 o                         
   7  -8   3        377.65        375.77         3.50 o                         
   8  -8   3        270.71        267.45         2.92 o                         
   9  -8   3       1070.77       1079.50         9.33 o                         
  -7  -7   3         21.21         20.89         1.74 o                         
  -6  -7   3        354.13        349.58         5.78 o                         
  -5  -7   3        570.21        568.64         6.72 o                         
  -4  -7   3        342.18        343.75         3.47 o                         
  -3  -7   3         20.06         22.37         1.30 o                         
  -2  -7   3        758.49        744.33         6.44 o                         
  -1  -7   3        377.28        393.79         2.93 o                         
   0  -7   3         92.29         92.19         1.08 o                         
   1  -7   3        296.93        274.95         2.13 o                         
   2  -7   3       2624.78       2597.93        13.67 o                         
   3  -7   3       1633.80       1623.18         8.48 o                         
   4  -7   3       1161.70       1152.76         6.90 o                         
   5  -7   3       1408.29       1396.70         8.26 o                         
   6  -7   3        877.72        878.47         5.67 o                         
   7  -7   3         51.95         51.09         1.06 o                         
   8  -7   3         13.76         14.74         0.77 o                         
   9  -7   3        678.83        681.10         6.45 o                         
  -8  -6   3        278.75        279.80         6.68 o                         
  -7  -6   3         94.60         91.21         2.82 o                         
  -6  -6   3        292.98        287.33         4.90 o                         
  -5  -6   3         39.43         38.77         1.13 o                         
  -4  -6   3         90.45         91.81         1.41 o                         
  -3  -6   3         35.47         33.60         0.79 o                         
  -2  -6   3        320.90        312.29         2.36 o                         
  -1  -6   3       2475.10       2423.89        13.95 o                         
   0  -6   3       1765.96       1734.14        10.91 o                         
   1  -6   3       3527.11       3624.09        20.59 o                         
   2  -6   3       2376.95       2313.34        12.71 o                         
   3  -6   3       1441.85       1454.52         8.24 o                         
   4  -6   3        169.61        177.68         1.55 o                         
   5  -6   3        130.60        124.31         1.36 o                         
   6  -6   3       1644.32       1638.84         9.57 o                         
   7  -6   3        672.47        672.33         4.72 o                         
   8  -6   3        669.47        665.10         5.67 o                         
   9  -6   3        739.74        745.81         6.46 o                         
  -9  -5   3        472.71        466.42         7.52 o                         
  -8  -5   3        514.96        512.01         7.67 o                         
  -7  -5   3         18.12         16.78         1.64 o                         
  -6  -5   3        613.38        621.02        12.67 o                         
  -5  -5   3        808.03        809.07         5.96 o                         
  -4  -5   3        466.44        463.77         4.25 o                         
  -3  -5   3        801.78        801.68         5.26 o                         
  -2  -5   3       6288.94       6403.12        38.16 o                         
  -1  -5   3       7089.21       7238.41        46.00 o                         
   0  -5   3       1336.00       1364.09         9.79 o                         
   1  -5   3       3487.95       3627.57        27.50 o                         
   2  -5   3       1590.81       1583.72        10.61 o                         
   3  -5   3       1825.85       1839.55        11.38 o                         
   4  -5   3        733.64        715.40         4.35 o                         
   5  -5   3       3076.06       3137.15        18.47 o                         
   6  -5   3       2376.19       2395.13        13.44 o                         
   7  -5   3        633.10        628.07         4.46 o                         
   8  -5   3        208.09        210.39         2.55 o                         
   9  -5   3        228.17        228.00         3.06 o                         
  10  -5   3        210.02        204.83         4.44 o                         
  -9  -4   3        187.76        192.06         4.32 o                         
  -8  -4   3        124.83        127.49         3.44 o                         
  -7  -4   3         30.50         32.55         1.84 o                         
  -6  -4   3          1.12          1.54         0.38 o                         
  -5  -4   3       2863.93       2895.46        18.07 o                         
  -4  -4   3       5241.73       5309.40        30.10 o                         
  -3  -4   3        909.41        848.98         6.15 o                         
  -2  -4   3       2668.19       2655.56        17.19 o                         
  -1  -4   3       2210.87       2135.59        14.93 o                         
   0  -4   3       1360.37       1315.23        11.39 o                         
   1  -4   3          1.69          2.69         0.75 o                         
   2  -4   3       3368.34       3458.23        33.96 o                         
   3  -4   3       5376.38       5416.13        40.83 o                         
   4  -4   3         91.95         77.49         0.93 o                         
   5  -4   3        895.87        897.84         5.67 o                         
   6  -4   3       1108.93       1101.38         6.33 o                         
   7  -4   3        441.10        435.87         3.42 o                         
   8  -4   3         46.37         39.17         1.18 o                         
   9  -4   3         49.42         46.04         1.42 o                         
  10  -4   3        259.29        252.43         4.95 o                         
 -10  -3   3          0.81         -0.92         0.92 o                         
  -9  -3   3        103.13         93.52         2.64 o                         
  -8  -3   3        703.12        701.50         8.02 o                         
  -7  -3   3       1721.25       1736.08        12.40 o                         
  -6  -3   3        932.59        935.17         6.32 o                         
  -5  -3   3       3762.63       3781.48        23.13 o                         
  -4  -3   3       1619.70       1580.75        13.64 o                         
  -3  -3   3       1194.12       1187.36         8.11 o                         
  -2  -3   3        473.23        496.83         3.37 o                         
  -1  -3   3       3523.62       3569.47        35.97 o                         
   0  -3   3       4025.59       4239.67        50.61 o                         
   1  -3   3       1624.14       1585.04        19.72 o                         
   2  -3   3       4618.64       4765.35        46.25 o                         
   3  -3   3       4106.58       4125.31        31.18 o                         
   4  -3   3       1538.57       1566.26        10.47 o                         
   5  -3   3          0.96          1.25         0.28 o                         
   6  -3   3        242.86        245.82         2.27 o                         
   7  -3   3         78.79         77.38         1.26 o                         
   8  -3   3         36.88         36.85         1.16 o                         
   9  -3   3        114.94        113.74         2.60 o                         
  10  -3   3        711.84        724.04         9.88 o                         
 -10  -2   3        398.15        430.85         7.14 o                         
  -9  -2   3        400.63        395.15         5.52 o                         
  -8  -2   3       2613.72       2687.64        24.46 o                         
  -7  -2   3       1346.00       1335.19         8.66 o                         
  -6  -2   3        625.08        617.90         5.58 o                         
  -5  -2   3       1764.72       1812.54        13.42 o                         
  -4  -2   3       3000.45       3022.06        21.32 o                         
  -3  -2   3       3169.40       3357.68        20.21 o                         
  -2  -2   3        227.92        199.70         1.63 o                         
  -1  -2   3      12063.13      12239.22       118.97 o                         
   0  -2   3       4859.15       5278.26        63.98 o                         
   1  -2   3       1340.15       1398.40        17.31 o                         
   2  -2   3       1320.41       1341.83        13.59 o                         
   3  -2   3       1356.79       1387.74        12.21 o                         
   4  -2   3        242.06        281.05         2.59 o                         
   5  -2   3        145.41        142.89         1.48 o                         
   6  -2   3        942.57        952.19         6.54 o                         
   7  -2   3        604.84        623.23         4.81 o                         
   8  -2   3        115.63        121.02         2.00 o                         
   9  -2   3         33.55         29.67         2.92 o                         
  10  -2   3        231.47        212.94         4.59 o                         
 -10  -1   3        369.05        361.57         5.51 o                         
  -9  -1   3        695.91        704.29         8.17 o                         
  -8  -1   3       1401.48       1415.25        13.79 o                         
  -7  -1   3        763.80        747.23         6.82 o                         
  -6  -1   3        389.48        388.09         3.57 o                         
  -5  -1   3        237.25        217.82         2.42 o                         
  -4  -1   3       1839.55       1689.07        11.38 o                         
  -3  -1   3       2144.10       2092.86        13.65 o                         
  -2  -1   3       5748.34       5801.66        47.93 o                         
  -1  -1   3       3620.85       3668.53        44.36 o                         
   0  -1   3       6692.94       6622.10       114.88 o                         
   1  -1   3         76.04         91.65         2.78 o                         
   2  -1   3        506.52        514.69         5.19 o                         
   3  -1   3         38.14         20.28         0.58 o                         
   4  -1   3        406.13        413.39         3.60 o                         
   5  -1   3        270.94        269.53         2.55 o                         
   6  -1   3        315.21        314.86         2.79 o                         
   7  -1   3       1437.17       1384.40        10.04 o                         
   8  -1   3         16.18         13.68         1.11 o                         
   9  -1   3          2.74          1.38         0.96 o                         
 -10   0   3        146.09        135.95         3.59 o                         
  -9   0   3        127.74        133.49         2.87 o                         
  -8   0   3        435.00        427.55         7.03 o                         
  -7   0   3       1554.14       1541.08        11.05 o                         
  -6   0   3        525.29        528.68         4.46 o                         
  -5   0   3       3044.55       3090.15        18.85 o                         
  -4   0   3       9496.02       9749.50        62.96 o                         
  -3   0   3        815.78        760.51         4.99 o                         
  -2   0   3         15.47         20.39         0.47 o                         
  -1   0   3        169.31        181.95         1.59 o                         
   0   0   3       1451.46       1494.75        11.36 o                         
   1   0   3        112.32        119.40         1.15 o                         
   2   0   3       1281.94       1269.25         9.10 o                         
   3   0   3       2631.34       2776.12        16.75 o                         
   4   0   3        837.65        832.66         5.60 o                         
   5   0   3         17.87         15.14         0.57 o                         
   6   0   3          0.73          1.59         0.42 o                         
   7   0   3        347.17        347.89         4.12 o                         
   8   0   3          4.01          4.59         1.13 o                         
   9   0   3         45.75         51.21         2.87 o                         
 -11   1   3        414.32        426.42         7.14 o                         
 -10   1   3        432.88        438.30        11.77 o                         
  -9   1   3         81.80         83.17         2.62 o                         
  -8   1   3        861.95        864.34        12.17 o                         
  -7   1   3       1982.07       2013.53        16.66 o                         
  -6   1   3       1511.37       1533.59        10.77 o                         
  -5   1   3        167.18        150.88         1.63 o                         
  -4   1   3       1250.94       1291.27         8.90 o                         
  -3   1   3       2031.66       2068.74        13.60 o                         
  -2   1   3        248.10        253.58         2.16 o                         
  -1   1   3        144.39        143.61         1.49 o                         
   0   1   3        383.36        325.25         2.61 o                         
   1   1   3       1388.26       1414.29        10.62 o                         
   2   1   3         15.60         18.97         0.52 o                         
   3   1   3       1017.92       1053.10         7.17 o                         
   4   1   3       1375.76       1378.20         8.42 o                         
   5   1   3          0.56          0.71         0.35 o                         
   6   1   3          3.20          1.16         0.45 o                         
   7   1   3        180.65        187.82         2.88 o                         
   8   1   3        459.76        444.29         6.59 o                         
   9   1   3         93.00         89.57         5.68 o                         
 -11   2   3        345.15        348.37         6.36 o                         
 -10   2   3        794.77        768.41        54.82 o                         
  -9   2   3        307.54        306.47         4.51 o                         
  -8   2   3       1704.18       1675.93        12.99 o                         
  -7   2   3       1271.36       1267.59         8.72 o                         
  -6   2   3        232.50        218.92         2.59 o                         
  -5   2   3         96.51         91.31         2.00 o                         
  -4   2   3        201.42        187.11         2.11 o                         
  -3   2   3        238.20        227.09         3.37 o                         
  -2   2   3         34.78         27.16         0.72 o                         
  -1   2   3       3363.49       3472.04        26.30 o                         
   0   2   3       2296.63       2358.12        15.42 o                         
   1   2   3       1505.81       1517.15        11.32 o                         
   2   2   3         51.61         41.49         0.78 o                         
   3   2   3         33.50         34.41         0.75 o                         
   4   2   3         52.31         45.97         1.29 o                         
   5   2   3        105.80        109.58         1.63 o                         
   6   2   3        636.46        578.71         5.45 o                         
   7   2   3       1057.32       1061.70        12.46 o                         
   8   2   3        919.36        896.27        15.01 o                         
 -10   3   3        692.63        701.22         8.36 o                         
  -9   3   3         90.80         95.38         2.43 o                         
  -8   3   3          5.63          2.78         0.58 o                         
  -7   3   3        701.48        699.60         4.82 o                         
  -6   3   3         91.75         95.44         1.66 o                         
  -5   3   3         10.95          5.18         0.43 o                         
  -4   3   3        367.67        345.28         3.07 o                         
  -3   3   3       2485.70       2459.97        17.66 o                         
  -2   3   3        249.48        221.38         2.38 o                         
  -1   3   3        229.75        239.98         3.94 o                         
   0   3   3        791.05        820.67         6.56 o                         
   1   3   3         87.06         87.82         1.40 o                         
   2   3   3        107.04         91.26         1.49 o                         
   3   3   3        193.43        198.42         2.01 o                         
   4   3   3       2092.20       2128.79        13.61 o                         
   5   3   3        629.60        681.15         6.94 o                         
   6   3   3        210.07        227.68         5.35 o                         
   7   3   3        627.63        634.53        10.98 o                         
   8   3   3        445.90        444.11         8.92 o                         
 -10   4   3        280.19        276.35         5.34 o                         
  -9   4   3         16.06         12.80         1.14 o                         
  -8   4   3         75.43         64.99         1.66 o                         
  -7   4   3        281.98        280.87         2.58 o                         
  -6   4   3        397.40        383.92         3.98 o                         
  -5   4   3        471.14        456.04         4.51 o                         
  -4   4   3        466.62        464.26         4.31 o                         
  -3   4   3       1106.85       1116.11         8.88 o                         
  -2   4   3        263.55        282.22         2.55 o                         
  -1   4   3        161.50        158.54         2.21 o                         
   0   4   3         94.91         98.39         1.62 o                         
   1   4   3       1446.23       1428.12        10.22 o                         
   2   4   3        757.58        761.84         5.63 o                         
   3   4   3        807.90        805.96         6.99 o                         
   4   4   3       1967.52       1965.23        15.16 o                         
   5   4   3       1286.39       1221.85        17.58 o                         
   6   4   3        170.63        171.79         4.91 o                         
   7   4   3         76.91         71.59         3.91 o                         
 -10   5   3        236.94        244.24         5.21 o                         
  -9   5   3        144.19        135.72         4.56 o                         
  -8   5   3        102.57         98.86         2.88 o                         
  -7   5   3        644.04        637.64         5.93 o                         
  -6   5   3       1302.47       1323.82         9.05 o                         
  -5   5   3         16.16         17.51         1.02 o                         
  -4   5   3          0.97          1.41         0.36 o                         
  -3   5   3        318.39        303.21         3.24 o                         
  -2   5   3        509.14        531.47         4.88 o                         
  -1   5   3         74.28         78.09         1.51 o                         
   0   5   3       1316.64       1325.57         9.65 o                         
   1   5   3       3164.56       3166.43        22.16 o                         
   2   5   3       1435.36       1417.57         9.74 o                         
   3   5   3        543.92        540.56         5.31 o                         
   4   5   3        510.01        523.36         9.28 o                         
   5   5   3        551.92        521.95        10.60 o                         
   6   5   3         47.73         51.26         3.21 o                         
   7   5   3        259.06        241.47         7.32 o                         
 -10   6   3        213.15        214.90         4.81 o                         
  -9   6   3        178.28        175.48         4.08 o                         
  -8   6   3         41.66         39.84         2.07 o                         
  -7   6   3         85.49         77.84         2.14 o                         
  -6   6   3         77.02         72.53         1.96 o                         
  -5   6   3          4.78          3.53         0.46 o                         
  -4   6   3          9.38          7.90         0.62 o                         
  -3   6   3        351.43        340.08         3.76 o                         
  -2   6   3       1444.44       1420.62        10.40 o                         
  -1   6   3        715.92        716.61         5.96 o                         
   0   6   3       1238.32       1251.44         9.41 o                         
   1   6   3        376.73        366.32         3.76 o                         
   2   6   3        630.69        625.76        11.20 o                         
   3   6   3          5.08          5.38         1.24 o                         
   4   6   3        267.91        264.90         5.09 o                         
   5   6   3        936.82        976.46        24.74 o                         
   6   6   3        398.15        378.68         8.37 o                         
  -9   7   3        169.34        172.78         4.37 o                         
  -8   7   3          8.75          4.75         1.11 o                         
  -7   7   3         57.59         48.89         2.32 o                         
  -6   7   3        415.47        428.52         5.74 o                         
  -5   7   3        268.21        263.41         3.09 o                         
  -4   7   3        409.26        405.73         5.33 o                         
  -3   7   3       2623.49       2624.22        21.73 o                         
  -2   7   3       1545.26       1515.94         9.87 o                         
  -1   7   3        535.22        533.10         5.32 o                         
   0   7   3        595.30        594.53         7.04 o                         
   1   7   3        818.41        824.03        13.30 o                         
   2   7   3        517.55        518.48         6.78 o                         
   3   7   3        359.23        350.26         6.07 o                         
   4   7   3       1200.54       1183.92        14.72 o                         
   5   7   3        849.98        883.15        14.90 o                         
  -8   8   3         41.76         33.23         4.37 o                         
  -7   8   3         37.21         32.19         2.07 o                         
  -6   8   3       1924.66       1977.01        22.15 o                         
  -5   8   3       1125.81       1143.03        10.74 o                         
  -4   8   3        308.32        305.13         5.29 o                         
  -3   8   3        415.40        393.11         6.26 o                         
  -2   8   3        608.16        603.03         6.55 o                         
  -1   8   3        271.31        272.48         4.57 o                         
   0   8   3          1.07          1.21         0.78 o                         
   1   8   3       1961.15       1990.48        19.12 o                         
   2   8   3       1055.52       1080.75        11.67 o                         
   3   8   3        525.67        530.22         8.21 o                         
   4   8   3        327.17        335.51         6.40 o                         
  -7   9   3         57.20         57.43         7.65 o                         
  -6   9   3        423.51        431.76         7.28 o                         
  -5   9   3        418.05        408.89         6.94 o                         
  -4   9   3        149.73        147.49         4.27 o                         
  -3   9   3         77.73         75.48         3.93 o                         
  -2   9   3        637.13        655.72         8.08 o                         
  -1   9   3        688.85        707.58         9.76 o                         
   0   9   3        145.64        148.84         3.37 o                         
   1   9   3        639.73        646.68         8.14 o                         
   2   9   3        597.52        618.21         9.18 o                         
  -5  10   3        441.82        439.23         9.62 o                         
  -4  10   3        161.63        158.91        13.38 o                         
  -3  10   3        328.72        339.68         7.75 o                         
  -2  10   3       1357.47       1418.21        14.86 o                         
  -1  10   3       1261.76       1319.64        16.18 o                         
   0  10   3        717.41        749.02        10.64 o                         
   0 -12   4         92.70         92.15         2.61 o                         
   1 -12   4        291.52        291.99         3.82 o                         
   2 -12   4        143.61        138.80         2.31 o                         
   3 -12   4        316.58        306.43         3.46 o                         
   4 -12   4        914.45        899.89         8.12 o                         
  -3 -11   4        124.72        128.76         3.12 o                         
  -2 -11   4        107.10        101.73         4.48 o                         
  -1 -11   4         73.55         71.03         2.02 o                         
   0 -11   4        295.39        289.34         3.66 o                         
   1 -11   4        507.30        502.21         4.43 o                         
   2 -11   4        289.80        285.52         3.28 o                         
   3 -11   4         82.72         55.37         1.21 o                         
   4 -11   4         43.89         43.15         1.23 o                         
   5 -11   4         55.01         54.68         1.84 o                         
   6 -11   4          7.10          4.79         0.64 o                         
  -4 -10   4         41.12         37.53         1.96 o                         
  -3 -10   4        197.14        196.59         4.50 o                         
  -2 -10   4        548.59        543.08         5.59 o                         
  -1 -10   4        224.56        222.00         3.02 o                         
   0 -10   4        275.44        268.51         2.73 o                         
   1 -10   4        525.30        525.49         4.10 o                         
   2 -10   4        571.03        553.39         3.88 o                         
   3 -10   4         15.87         13.55         0.59 o                         
   4 -10   4         15.87         15.40         0.71 o                         
   5 -10   4         88.13         86.93         1.53 o                         
   6 -10   4         68.46         66.44         1.40 o                         
   7 -10   4         58.61         58.08         1.36 o                         
  -6  -9   4        221.22        225.42         4.90 o                         
  -5  -9   4        135.45        136.12         3.12 o                         
  -4  -9   4        572.79        578.61         7.16 o                         
  -3  -9   4        543.63        532.48         5.38 o                         
  -2  -9   4        753.95        752.25         6.18 o                         
  -1  -9   4        476.22        471.01         3.71 o                         
   0  -9   4          2.12          0.44         0.34 o                         
   1  -9   4         22.11         22.81         0.67 o                         
   2  -9   4          1.99          1.92         0.32 o                         
   3  -9   4         38.05         37.07         0.71 o                         
   4  -9   4        133.45        130.06         1.43 o                         
   5  -9   4        610.03        607.68         4.28 o                         
   6  -9   4        639.25        629.06         4.72 o                         
   7  -9   4         13.46         13.39         0.73 o                         
   8  -9   4         81.35         77.91         1.56 o                         
  -7  -8   4         19.27         17.96         2.27 o                         
  -6  -8   4        574.44        583.56         8.45 o                         
  -5  -8   4        104.32        102.45         2.51 o                         
  -4  -8   4        166.96        165.53         2.55 o                         
  -3  -8   4        158.52        152.40         2.31 o                         
  -2  -8   4        211.22        213.62         2.16 o                         
  -1  -8   4        155.10        151.05         1.57 o                         
   0  -8   4        187.01        175.65         1.67 o                         
   1  -8   4        321.53        315.07         2.32 o                         
   2  -8   4        102.04         99.00         1.02 o                         
   3  -8   4        273.22        268.98         1.87 o                         
   4  -8   4        166.06        163.98         1.66 o                         
   5  -8   4        481.60        485.43         3.28 o                         
   6  -8   4         28.88         28.82         0.81 o                         
   7  -8   4          3.00          2.22         0.45 o                         
   8  -8   4        163.39        158.50         2.11 o                         
  -7  -7   4        371.78        382.09         6.40 o                         
  -6  -7   4        559.70        551.82         7.86 o                         
  -5  -7   4        962.70        989.66         8.47 o                         
  -4  -7   4         13.88         10.20         0.70 o                         
  -3  -7   4        179.69        171.45         1.85 o                         
  -2  -7   4        428.40        431.79         3.30 o                         
  -1  -7   4        188.33        195.42         1.72 o                         
   0  -7   4        285.07        287.31         2.16 o                         
   1  -7   4        708.70        734.57         4.29 o                         
   2  -7   4       2322.51       2368.28        11.87 o                         
   3  -7   4        308.95        298.42         1.95 o                         
   4  -7   4          3.59          4.66         0.39 o                         
   5  -7   4       1104.04       1098.40         6.28 o                         
   6  -7   4        520.04        512.85         3.43 o                         
   7  -7   4        203.90        196.47         1.98 o                         
   8  -7   4        320.28        319.27         3.15 o                         
   9  -7   4       1125.94       1159.55         9.15 o                         
  -8  -6   4        293.48        319.26         5.77 o                         
  -7  -6   4         31.10         29.46         1.75 o                         
  -6  -6   4         16.50         12.97         1.21 o                         
  -5  -6   4        159.48        162.42         2.13 o                         
  -4  -6   4         30.76         26.25         0.82 o                         
  -3  -6   4        106.68        105.99         1.30 o                         
  -2  -6   4        655.25        649.73         4.36 o                         
  -1  -6   4       1528.73       1522.09         9.18 o                         
   0  -6   4        368.02        357.22         2.53 o                         
   1  -6   4        325.23        306.51         2.61 o                         
   2  -6   4        786.83        788.31         5.70 o                         
   3  -6   4        190.19        190.79         2.11 o                         
   4  -6   4          9.90          9.43         0.34 o                         
   5  -6   4        586.57        583.03         3.58 o                         
   6  -6   4       1861.12       1871.54        10.22 o                         
   7  -6   4        768.71        766.85         5.09 o                         
   8  -6   4        596.34        600.29         5.19 o                         
   9  -6   4        518.53        513.91         5.15 o                         
  -9  -5   4         29.74         24.09         2.30 o                         
  -8  -5   4        137.93        136.99         3.44 o                         
  -7  -5   4        116.41        103.35         4.31 o                         
  -6  -5   4          3.29          4.45         0.59 o                         
  -5  -5   4        405.94        402.53         3.70 o                         
  -4  -5   4        420.18        400.89         3.31 o                         
  -3  -5   4        189.31        189.11         1.68 o                         
  -2  -5   4        441.58        395.75         3.45 o                         
  -1  -5   4       2434.75       2473.08        16.82 o                         
   0  -5   4         16.17         13.01         0.57 o                         
   1  -5   4        104.34         99.61         1.38 o                         
   2  -5   4       1465.22       1485.79        11.88 o                         
   3  -5   4       1948.43       1961.16        14.05 o                         
   4  -5   4        912.03        889.57         6.36 o                         
   5  -5   4       1411.07       1388.85         7.58 o                         
   6  -5   4       2570.13       2578.91        13.12 o                         
   7  -5   4        320.47        306.78         2.45 o                         
   8  -5   4        168.31        169.17         2.36 o                         
   9  -5   4        396.33        388.80         4.22 o                         
  -9  -4   4         53.19         55.52         2.69 o                         
  -8  -4   4         43.50         40.92         2.03 o                         
  -7  -4   4         37.51         36.26         2.18 o                         
  -6  -4   4        351.50        351.91         3.47 o                         
  -5  -4   4       1332.89       1318.00         8.29 o                         
  -4  -4   4       1666.08       1691.95        10.15 o                         
  -3  -4   4        839.81        905.33         5.98 o                         
  -2  -4   4        506.07        537.83         4.31 o                         
  -1  -4   4        319.21        330.32         3.39 o                         
   0  -4   4       1225.18       1254.49        12.76 o                         
   1  -4   4        312.24        312.70         4.96 o                         
   2  -4   4       5089.09       5222.28        75.52 o                         
   3  -4   4       4930.86       4926.42        41.87 o                         
   4  -4   4       2818.48       2902.71        20.55 o                         
   5  -4   4        881.04        891.87         5.11 o                         
   6  -4   4       1185.59       1177.31         7.37 o                         
   7  -4   4        584.89        597.56         4.33 o                         
   8  -4   4          5.64          6.64         0.68 o                         
   9  -4   4        470.19        476.95         4.94 o                         
 -10  -3   4         48.87         52.14         2.57 o                         
  -9  -3   4        302.46        304.27         5.64 o                         
  -8  -3   4        812.69        812.56        10.01 o                         
  -7  -3   4        613.89        623.72         6.38 o                         
  -6  -3   4         80.92         87.27         1.32 o                         
  -5  -3   4        973.41        950.06        11.61 o                         
  -4  -3   4        120.32        108.75         1.29 o                         
  -3  -3   4        103.37        124.65         1.23 o                         
  -2  -3   4       1699.03       1797.72        13.82 o                         
  -1  -3   4       7062.62       7043.60        66.86 o                         
   0  -3   4       6930.06       7186.10        86.32 o                         
   1  -3   4       1613.87       1609.27        20.16 o                         
   2  -3   4       5093.11       5208.74        62.75 o                         
   3  -3   4       1514.80       1498.22        11.74 o                         
   4  -3   4        263.92        250.18         2.28 o                         
   5  -3   4        321.77        328.98         2.48 o                         
   6  -3   4       1389.33       1421.45         8.76 o                         
   7  -3   4       1425.64       1415.64         9.46 o                         
   8  -3   4        238.52        238.43         3.35 o                         
   9  -3   4        539.76        529.49         6.53 o                         
 -10  -2   4        102.85         93.23         3.11 o                         
  -9  -2   4        147.18        149.51         3.59 o                         
  -8  -2   4        805.01        819.08         7.99 o                         
  -7  -2   4        298.65        293.95         2.91 o                         
  -6  -2   4        157.03        142.69         1.63 o                         
  -5  -2   4        278.69        271.00         2.46 o                         
  -4  -2   4       3655.39       3760.79        22.75 o                         
  -3  -2   4       1315.10       1309.45         8.76 o                         
  -2  -2   4       1153.61       1147.88         8.99 o                         
  -1  -2   4       7246.59       7502.67       151.10 o                         
   0  -2   4       5599.90       5948.79       105.03 o                         
   1  -2   4       3051.13       3266.99        56.05 o                         
   2  -2   4        704.91        714.88        11.61 o                         
   3  -2   4       3813.14       3921.81        37.24 o                         
   4  -2   4        598.24        586.21         4.30 o                         
   5  -2   4        258.39        253.27         3.50 o                         
   6  -2   4       1219.35       1254.77         7.87 o                         
   7  -2   4       1555.66       1561.16        10.51 o                         
   8  -2   4        245.04        238.98         2.98 o                         
   9  -2   4         35.19         35.36         1.73 o                         
 -10  -1   4        137.44        145.26         4.07 o                         
  -9  -1   4         59.54         54.05         2.28 o                         
  -8  -1   4        510.80        510.95         5.06 o                         
  -7  -1   4         46.84         59.31         1.20 o                         
  -6  -1   4        253.44        259.80         2.35 o                         
  -5  -1   4       1729.47       1792.86        12.28 o                         
  -4  -1   4       7106.93       7197.62        45.87 o                         
  -3  -1   4       3644.07       3761.18        22.47 o                         
  -2  -1   4       4350.79       4507.51        38.24 o                         
  -1  -1   4       4078.48       4244.81        80.44 o                         
   0  -1   4        273.74        224.33         3.52 o                         
   1  -1   4        235.40        233.07         9.22 o                         
   2  -1   4        747.80        741.18         6.77 o                         
   3  -1   4       3988.06       4056.59        27.96 o                         
   4  -1   4       2244.78       2258.50        13.90 o                         
   5  -1   4       1095.45       1116.21         7.43 o                         
   6  -1   4        627.45        621.75         4.45 o                         
   7  -1   4        155.86        177.59         2.37 o                         
   8  -1   4          0.66          1.42         0.57 o                         
   9  -1   4          0.39         -0.39         0.82 o                         
 -10   0   4        108.44        111.30         3.25 o                         
  -9   0   4         37.20         39.49         1.88 o                         
  -8   0   4        936.10        912.27         7.85 o                         
  -7   0   4       3061.21       3079.33        20.72 o                         
  -6   0   4        876.54        861.74         5.51 o                         
  -5   0   4       2527.30       2472.66        17.59 o                         
  -4   0   4       4090.16       3983.62        24.01 o                         
  -3   0   4       2792.89       2872.87        17.36 o                         
  -2   0   4         20.22         14.84         0.47 o                         
  -1   0   4       3305.19       3456.29        40.57 o                         
   0   0   4       7904.26       8101.29        60.66 o                         
   1   0   4       1615.97       1680.02        11.83 o                         
   2   0   4       1759.99       1739.25        12.35 o                         
   3   0   4       3019.45       3019.69        21.21 o                         
   4   0   4       1299.98       1291.10         9.47 o                         
   5   0   4         30.21         25.97         0.72 o                         
   6   0   4        205.21        173.23         2.13 o                         
   7   0   4        362.41        346.04         3.71 o                         
   8   0   4         65.46         58.99         2.04 o                         
   9   0   4         19.70         20.67         1.69 o                         
 -10   1   4        246.67        243.18         4.26 o                         
  -9   1   4        347.94        343.32         4.95 o                         
  -8   1   4       1539.55       1599.16        13.66 o                         
  -7   1   4       3090.80       3106.35        17.44 o                         
  -6   1   4       1130.92       1159.50         7.47 o                         
  -5   1   4        898.10        921.28         6.80 o                         
  -4   1   4       1043.50       1058.87         7.51 o                         
  -3   1   4       1692.40       1675.18        14.05 o                         
  -2   1   4        634.63        601.05         4.44 o                         
  -1   1   4       1744.32       1635.15        10.82 o                         
   0   1   4       4223.94       4320.59        35.60 o                         
   1   1   4       2624.78       2604.13        14.85 o                         
   2   1   4         38.11         48.43         0.72 o                         
   3   1   4        495.83        494.13         3.41 o                         
   4   1   4        221.39        229.22         2.18 o                         
   5   1   4         24.41         14.95         0.60 o                         
   6   1   4          5.21          1.45         0.40 o                         
   7   1   4        325.08        317.75         5.15 o                         
   8   1   4        546.19        559.37         7.89 o                         
 -10   2   4        943.47        983.82        11.88 o                         
  -9   2   4        399.63        375.62         4.65 o                         
  -8   2   4        461.14        483.44         5.33 o                         
  -7   2   4       1144.39       1169.31         8.18 o                         
  -6   2   4        454.83        455.97         4.06 o                         
  -5   2   4         21.58         18.85         0.67 o                         
  -4   2   4       2615.59       2656.30        17.58 o                         
  -3   2   4       3005.15       2908.97        20.65 o                         
  -2   2   4       1590.75       1625.23        11.00 o                         
  -1   2   4        471.61        409.08         3.36 o                         
   0   2   4       2793.95       2795.58        18.25 o                         
   1   2   4        242.77        235.00         2.22 o                         
   2   2   4        354.96        341.43         2.62 o                         
   3   2   4         21.73         24.22         0.65 o                         
   4   2   4        354.06        351.92         3.08 o                         
   5   2   4        366.32        342.36         4.16 o                         
   6   2   4         82.36         83.24         1.87 o                         
   7   2   4        652.84        621.87        10.61 o                         
   8   2   4        221.93        239.25         9.47 o                         
 -10   3   4        748.56        753.26         8.80 o                         
  -9   3   4        369.06        357.52         4.54 o                         
  -8   3   4        308.72        292.33         4.22 o                         
  -7   3   4       1047.13       1019.42         7.61 o                         
  -6   3   4        999.58        989.40         8.16 o                         
  -5   3   4       1457.56       1452.33         9.65 o                         
  -4   3   4       1634.09       1634.06        10.64 o                         
  -3   3   4       3436.44       3412.15        26.98 o                         
  -2   3   4       1216.75       1240.05         9.52 o                         
  -1   3   4          7.00          2.58         0.34 o                         
   0   3   4        275.18        265.47         2.58 o                         
   1   3   4         48.79         52.53         0.96 o                         
   2   3   4        903.44        897.81         6.34 o                         
   3   3   4        148.82        141.95         2.37 o                         
   4   3   4       1603.09       1611.57        11.46 o                         
   5   3   4        441.20        423.29         5.49 o                         
   6   3   4          2.17          3.03         1.21 o                         
   7   3   4         82.40         87.22         3.66 o                         
 -10   4   4        437.44        443.52         6.18 o                         
  -9   4   4          0.79          0.80         0.68 o                         
  -8   4   4        260.48        248.25         3.52 o                         
  -7   4   4       1611.29       1633.76        12.90 o                         
  -6   4   4        979.17        976.00         7.04 o                         
  -5   4   4        293.37        283.08         2.96 o                         
  -4   4   4        307.65        301.33         3.27 o                         
  -3   4   4        403.45        385.51         4.38 o                         
  -2   4   4        507.41        542.49         4.55 o                         
  -1   4   4          0.73          0.26         0.35 o                         
   0   4   4        425.14        427.50         3.85 o                         
   1   4   4        273.08        275.32         2.87 o                         
   2   4   4        125.75        128.70         1.87 o                         
   3   4   4        105.76        107.30         1.93 o                         
   4   4   4        349.37        364.10         5.65 o                         
   5   4   4          0.71          0.13         1.39 o                         
   6   4   4          1.58          0.13         1.39 o                         
   7   4   4         74.92         73.00         3.74 o                         
 -10   5   4        728.19        728.11         8.80 o                         
  -9   5   4        527.01        533.59         6.82 o                         
  -8   5   4        313.39        314.82         4.20 o                         
  -7   5   4        492.91        490.90         5.42 o                         
  -6   5   4        973.62        980.73         8.41 o                         
  -5   5   4        385.69        371.08         4.19 o                         
  -4   5   4         17.19         12.68         0.72 o                         
  -3   5   4        489.74        493.60         4.15 o                         
  -2   5   4        558.78        567.12         4.58 o                         
  -1   5   4        165.67        162.87         2.00 o                         
   0   5   4        475.83        476.69         4.08 o                         
   1   5   4       2146.99       2158.15        14.10 o                         
   2   5   4         52.57         48.86         2.04 o                         
   3   5   4          1.34         -0.67         0.97 o                         
   4   5   4        137.40        130.62         4.27 o                         
   5   5   4        251.24        238.21         6.19 o                         
   6   5   4         89.09         84.05         3.92 o                         
  -9   6   4        391.70        380.57         5.55 o                         
  -8   6   4          2.41          1.73         0.78 o                         
  -7   6   4         77.75         74.57         3.50 o                         
  -6   6   4        640.28        656.40         6.82 o                         
  -5   6   4         65.75         65.49         1.70 o                         
  -4   6   4        124.88        121.50         1.98 o                         
  -3   6   4        491.70        480.34         4.21 o                         
  -2   6   4        915.92        911.10         6.42 o                         
  -1   6   4        110.80        111.63         1.65 o                         
   0   6   4         39.42         38.90         1.35 o                         
   1   6   4        775.10        779.57         7.87 o                         
   2   6   4         51.78         54.56         2.32 o                         
   3   6   4         39.15         36.76         3.16 o                         
   4   6   4        335.18        333.93         7.39 o                         
   5   6   4        889.86        902.68        14.98 o                         
  -9   7   4         91.10         87.26         3.20 o                         
  -8   7   4         89.64         85.12         2.62 o                         
  -7   7   4          8.16          7.92         1.10 o                         
  -6   7   4         42.11         45.92         1.95 o                         
  -5   7   4        451.91        445.48         6.15 o                         
  -4   7   4         39.69         37.88         2.00 o                         
  -3   7   4        472.72        454.14         6.86 o                         
  -2   7   4        287.31        271.79         4.26 o                         
  -1   7   4         70.17         61.35         2.02 o                         
   0   7   4        173.10        155.75         3.15 o                         
   1   7   4         54.62         54.72         3.47 o                         
   2   7   4        667.39        657.95         9.13 o                         
   3   7   4        351.56        332.64         7.49 o                         
   4   7   4        614.53        613.22        11.33 o                         
  -8   8   4         92.10         92.51         3.35 o                         
  -7   8   4        469.40        480.80         6.66 o                         
  -6   8   4        359.09        367.81         5.52 o                         
  -5   8   4        252.10        257.17         4.35 o                         
  -4   8   4          1.42          1.21         0.81 o                         
  -3   8   4          3.86          4.43         0.94 o                         
  -2   8   4        215.67        215.76         3.52 o                         
  -1   8   4        359.92        367.00         5.39 o                         
   0   8   4       1030.34       1044.39        11.36 o                         
   1   8   4        747.73        757.99        12.59 o                         
   2   8   4        872.89        907.94        12.05 o                         
   3   8   4        265.09        273.13         5.68 o                         
  -6   9   4        285.74        285.40         5.01 o                         
  -5   9   4         43.57         42.47         2.83 o                         
  -4   9   4          1.93         -0.08         1.02 o                         
  -3   9   4        214.25        212.34         5.80 o                         
  -2   9   4        818.52        842.76         8.87 o                         
  -1   9   4        264.75        275.81         4.80 o                         
   0   9   4        439.41        428.57         7.24 o                         
   1   9   4        537.17        547.49        10.91 o                         
   0 -12   5        185.64        194.23         3.39 o                         
   1 -12   5        807.82        839.38         6.74 o                         
   2 -12   5        687.82        687.29         5.33 o                         
   3 -12   5        635.16        636.23         4.75 o                         
  -3 -11   5        338.64        351.58         5.29 o                         
  -2 -11   5        533.04        542.04         6.15 o                         
  -1 -11   5        478.62        466.05         4.52 o                         
   0 -11   5       1275.17       1279.78         9.06 o                         
   1 -11   5       1351.12       1356.73         9.10 o                         
   2 -11   5        340.01        338.04         3.09 o                         
   3 -11   5        367.25        349.32         2.99 o                         
   4 -11   5        228.90        231.50         2.92 o                         
   5 -11   5        239.70        244.28         3.07 o                         
   6 -11   5         94.35         86.39         2.03 o                         
  -4 -10   5         68.46         67.40         2.32 o                         
  -3 -10   5        983.15       1001.43        10.21 o                         
  -2 -10   5       1550.60       1570.32        11.55 o                         
  -1 -10   5        390.22        399.02         3.91 o                         
   0 -10   5        446.19        442.59         3.43 o                         
   1 -10   5        407.22        413.44         3.07 o                         
   2 -10   5        124.80        126.85         1.45 o                         
   3 -10   5          1.86          1.03         0.35 o                         
   4 -10   5        199.55        203.79         2.21 o                         
   5 -10   5        571.69        574.79         5.74 o                         
   6 -10   5         34.12         40.11         1.38 o                         
   7 -10   5         46.02         45.09         1.57 o                         
  -6  -9   5        575.78        605.49         8.88 o                         
  -5  -9   5       1140.23       1163.89        12.24 o                         
  -4  -9   5        560.28        558.35         6.13 o                         
  -3  -9   5       1248.97       1267.63         9.54 o                         
  -2  -9   5        915.02        906.47         7.09 o                         
  -1  -9   5        246.42        241.60         2.18 o                         
   0  -9   5         45.72         42.64         0.81 o                         
   1  -9   5        423.78        423.03         2.83 o                         
   2  -9   5        517.31        515.86         3.84 o                         
   3  -9   5        256.74        255.10         1.97 o                         
   4  -9   5        375.79        379.54         2.90 o                         
   5  -9   5        851.76        847.35         5.54 o                         
   6  -9   5        109.72        104.68         1.70 o                         
   7  -9   5          5.01          3.72         0.60 o                         
  -7  -8   5        346.99        338.70         7.53 o                         
  -6  -8   5       1286.80       1303.06        15.40 o                         
  -5  -8   5       1091.47       1089.35        11.26 o                         
  -4  -8   5        356.89        356.41         3.96 o                         
  -3  -8   5        218.92        212.85         2.39 o                         
  -2  -8   5        544.35        538.49         4.01 o                         
  -1  -8   5        441.62        446.88         3.19 o                         
   0  -8   5         55.95         54.10         0.77 o                         
   1  -8   5       1190.52       1179.32         6.30 o                         
   2  -8   5       1003.52        995.58         5.69 o                         
   3  -8   5        116.62        112.01         1.12 o                         
   4  -8   5          1.20          1.31         0.27 o                         
   5  -8   5        150.77        152.70         1.53 o                         
   6  -8   5         58.32         55.11         1.01 o                         
   7  -8   5         16.78         13.87         0.73 o                         
   8  -8   5        157.30        164.08         2.40 o                         
  -7  -7   5        545.22        561.04         9.90 o                         
  -6  -7   5        509.66        517.39         7.33 o                         
  -5  -7   5        303.69        303.69         4.44 o                         
  -4  -7   5         24.50         23.50         0.88 o                         
  -3  -7   5         84.43         82.78         1.22 o                         
  -2  -7   5        296.04        280.20         2.35 o                         
  -1  -7   5        745.04        733.06         4.55 o                         
   0  -7   5        527.76        513.17         3.00 o                         
   1  -7   5        274.06        274.63         2.26 o                         
   2  -7   5        703.40        710.99         5.36 o                         
   3  -7   5         15.03         13.68         0.67 o                         
   4  -7   5         30.60         24.03         0.64 o                         
   5  -7   5          0.83          1.26         0.27 o                         
   6  -7   5        267.09        260.67         2.21 o                         
   7  -7   5         50.12         48.73         1.06 o                         
   8  -7   5        176.88        173.57         2.40 o                         
  -8  -6   5        189.25        186.09         4.51 o                         
  -7  -6   5         11.18          9.96         1.21 o                         
  -6  -6   5        109.81        106.78         2.27 o                         
  -5  -6   5        780.45        766.19         6.27 o                         
  -4  -6   5        234.37        231.70         2.19 o                         
  -3  -6   5        906.76        927.28         6.01 o                         
  -2  -6   5       1943.03       1998.58        11.77 o                         
  -1  -6   5        460.75        453.93         2.79 o                         
   0  -6   5         67.53         59.38         0.90 o                         
   1  -6   5         71.98         66.86         1.29 o                         
   2  -6   5        343.60        344.31         3.47 o                         
   3  -6   5          1.54          2.07         0.29 o                         
   4  -6   5        202.20        200.62         2.23 o                         
   5  -6   5        913.52        913.18         5.26 o                         
   6  -6   5        916.88        913.19         5.43 o                         
   7  -6   5        102.97        100.10         1.42 o                         
   8  -6   5          4.98          4.71         0.57 o                         
   9  -6   5        275.42        275.71         3.34 o                         
  -9  -5   5        233.07        242.72         4.95 o                         
  -8  -5   5        278.31        274.38         5.05 o                         
  -7  -5   5         61.27         57.55         2.80 o                         
  -6  -5   5        295.27        299.55         3.76 o                         
  -5  -5   5        598.01        602.68         5.44 o                         
  -4  -5   5        912.79        909.77         5.92 o                         
  -3  -5   5          9.90         12.43         0.47 o                         
  -2  -5   5        422.94        434.37         2.96 o                         
  -1  -5   5        433.94        432.41         3.08 o                         
   0  -5   5          3.93          2.26         0.29 o                         
   1  -5   5         24.64         23.29         1.18 o                         
   2  -5   5        384.85        372.01         4.12 o                         
   3  -5   5       1264.41       1263.91        11.86 o                         
   4  -5   5         58.96         54.53         1.02 o                         
   5  -5   5        627.82        633.17         3.99 o                         
   6  -5   5        764.36        758.36         5.06 o                         
   7  -5   5        242.15        237.02         2.22 o                         
   8  -5   5          3.92          3.01         0.53 o                         
   9  -5   5        361.93        362.64         4.03 o                         
  -9  -4   5        199.52        202.79         4.36 o                         
  -8  -4   5        426.55        437.89         9.78 o                         
  -7  -4   5        217.02        216.74         4.03 o                         
  -6  -4   5        862.23        826.51         6.52 o                         
  -5  -4   5        864.51        851.73         6.04 o                         
  -4  -4   5        131.11        132.08         1.45 o                         
  -3  -4   5        525.78        521.06         3.74 o                         
  -2  -4   5          1.07          0.98         0.25 o                         
  -1  -4   5         95.77         96.73         1.13 o                         
   0  -4   5        321.07        315.16         4.19 o                         
   1  -4   5       1969.38       2108.38        21.61 o                         
   2  -4   5       2464.80       2468.21        25.21 o                         
   3  -4   5       1172.28       1177.33        11.04 o                         
   4  -4   5         42.18         39.80         0.91 o                         
   5  -4   5         86.28         82.52         0.95 o                         
   6  -4   5        470.56        462.92         3.21 o                         
   7  -4   5        437.46        447.63         3.49 o                         
   8  -4   5        456.85        446.35         4.43 o                         
   9  -4   5        758.34        790.94         7.72 o                         
 -10  -3   5        143.12        162.56         5.09 o                         
  -9  -3   5        236.14        226.33         4.61 o                         
  -8  -3   5        788.08        787.19        10.05 o                         
  -7  -3   5         44.88         51.08         1.48 o                         
  -6  -3   5        193.63        179.60         2.16 o                         
  -5  -3   5        139.75        148.87         1.65 o                         
  -4  -3   5         66.24         69.21         0.87 o                         
  -3  -3   5         58.16         68.26         1.04 o                         
  -2  -3   5        185.08        186.08         1.69 o                         
  -1  -3   5       4534.33       4651.85        55.61 o                         
   0  -3   5        270.37        241.34         6.31 o                         
   1  -3   5          2.73          3.94         0.79 o                         
   2  -3   5        662.04        666.68         9.82 o                         
   3  -3   5       1131.09       1171.24        12.59 o                         
   4  -3   5        215.05        222.29         2.18 o                         
   5  -3   5        272.78        275.13         2.06 o                         
   6  -3   5       2240.27       2276.31        12.79 o                         
   7  -3   5        673.80        701.39         5.30 o                         
   8  -3   5        313.97        320.75         3.58 o                         
   9  -3   5        383.28        410.28         4.83 o                         
 -10  -2   5        136.89        132.33         4.27 o                         
  -9  -2   5        122.87        120.48         3.20 o                         
  -8  -2   5        205.83        198.28         3.88 o                         
  -7  -2   5          1.71          1.79         0.57 o                         
  -6  -2   5         46.32         37.48         0.93 o                         
  -5  -2   5        275.72        268.01         2.17 o                         
  -4  -2   5       1075.75       1029.84         6.38 o                         
  -3  -2   5        866.87        906.40         6.82 o                         
  -2  -2   5        926.09        935.99         7.45 o                         
  -1  -2   5       2452.05       2581.16        42.04 o                         
   0  -2   5       1478.81       1648.28        20.41 o                         
   1  -2   5        413.40        399.62         9.09 o                         
   2  -2   5        271.34        288.15         4.37 o                         
   3  -2   5       3238.11       3202.15        24.56 o                         
   4  -2   5       1091.94       1099.96         6.40 o                         
   5  -2   5       1329.17       1322.10         8.15 o                         
   6  -2   5       2132.41       2105.23        12.66 o                         
   7  -2   5       1526.17       1498.09        11.63 o                         
   8  -2   5        237.77        238.18         3.03 o                         
   9  -2   5         20.61         16.12         1.30 o                         
 -10  -1   5         41.66         35.77         2.13 o                         
  -9  -1   5          3.17          2.40         0.76 o                         
  -8  -1   5        158.03        165.66         3.05 o                         
  -7  -1   5        615.30        582.28         4.92 o                         
  -6  -1   5        109.80        104.83         1.40 o                         
  -5  -1   5        893.38        894.07         5.81 o                         
  -4  -1   5       3614.23       3714.80        21.12 o                         
  -3  -1   5        323.78        304.17         3.30 o                         
  -2  -1   5        326.21        349.37         3.20 o                         
  -1  -1   5        592.60        561.99         7.80 o                         
   0  -1   5       3215.43       3402.89        28.75 o                         
   1  -1   5        188.94        183.09         2.07 o                         
   2  -1   5       2145.52       2201.18        15.53 o                         
   3  -1   5       6225.71       6310.36        35.34 o                         
   4  -1   5       2324.34       2325.69        13.59 o                         
   5  -1   5        574.40        584.26         4.15 o                         
   6  -1   5        295.54        307.49         2.70 o                         
   7  -1   5        705.53        690.41         6.15 o                         
   8  -1   5         57.68         62.24         1.83 o                         
 -10   0   5          8.28          8.12         1.31 o                         
  -9   0   5         12.57         11.51         1.24 o                         
  -8   0   5        208.61        224.85         3.62 o                         
  -7   0   5        856.75        887.93         6.59 o                         
  -6   0   5        331.29        335.57         2.66 o                         
  -5   0   5        636.35        632.60         4.35 o                         
  -4   0   5        224.83        239.13         2.25 o                         
  -3   0   5        835.42        846.39         5.60 o                         
  -2   0   5         16.19         17.05         0.45 o                         
  -1   0   5        941.90        865.49         7.09 o                         
   0   0   5       6383.19       6243.92        47.28 o                         
   1   0   5       2722.70       2792.32        18.13 o                         
   2   0   5       2471.82       2478.89        15.17 o                         
   3   0   5        338.65        359.05         2.68 o                         
   4   0   5       1377.48       1395.52         8.62 o                         
   5   0   5         17.31         15.13         0.66 o                         
   6   0   5        220.36        223.67         3.41 o                         
   7   0   5       1097.45       1125.80         9.26 o                         
   8   0   5        393.60        399.69         6.26 o                         
 -10   1   5        300.73        289.68         5.44 o                         
  -9   1   5        137.41        132.83         3.46 o                         
  -8   1   5       1801.97       1726.14        14.10 o                         
  -7   1   5        794.89        807.64         5.42 o                         
  -6   1   5         35.88         33.29         0.84 o                         
  -5   1   5        358.90        352.63         2.83 o                         
  -4   1   5       1791.24       1808.89        10.82 o                         
  -3   1   5       2877.95       2861.67        20.08 o                         
  -2   1   5       2043.21       2063.37        13.64 o                         
  -1   1   5       8564.77       8986.53        54.05 o                         
   0   1   5       3764.85       3758.52        22.59 o                         
   1   1   5       1183.68       1197.11         9.05 o                         
   2   1   5       1424.26       1403.34         9.10 o                         
   3   1   5       1301.70       1286.44         8.46 o                         
   4   1   5       1287.53       1279.34         8.56 o                         
   5   1   5        305.07        287.22         2.94 o                         
   6   1   5        746.91        728.64         6.48 o                         
   7   1   5        782.70        801.93         8.83 o                         
   8   1   5        269.36        281.28         6.50 o                         
 -10   2   5        446.56        461.06         8.89 o                         
  -9   2   5         10.02         13.73         1.05 o                         
  -8   2   5         83.82         78.48         1.76 o                         
  -7   2   5        521.52        516.75         4.09 o                         
  -6   2   5        806.69        806.65         5.30 o                         
  -5   2   5        246.98        245.26         2.35 o                         
  -4   2   5       6146.04       6138.07        34.71 o                         
  -3   2   5       4059.74       4009.12        24.35 o                         
  -2   2   5        995.53        936.33         6.36 o                         
  -1   2   5        613.36        615.46         4.73 o                         
   0   2   5       1843.43       1874.48        11.78 o                         
   1   2   5        763.54        775.29         5.57 o                         
   2   2   5         35.39         29.75         0.79 o                         
   3   2   5       1702.33       1703.49        20.88 o                         
   4   2   5       1440.61       1477.84         9.85 o                         
   5   2   5        449.74        455.41         4.53 o                         
   6   2   5        133.01        134.64         2.83 o                         
   7   2   5        320.61        317.37         6.96 o                         
 -10   3   5        102.51        102.06         3.72 o                         
  -9   3   5         74.68         69.40         2.65 o                         
  -8   3   5        233.36        242.51         3.45 o                         
  -7   3   5       1783.03       1763.70        12.57 o                         
  -6   3   5       1405.31       1402.96         9.01 o                         
  -5   3   5        276.58        269.22         2.64 o                         
  -4   3   5       1739.21       1725.21        10.60 o                         
  -3   3   5       1645.38       1649.49        10.12 o                         
  -2   3   5        725.73        717.29         5.22 o                         
  -1   3   5        203.35        200.23         2.04 o                         
   0   3   5       1020.13       1024.45         7.03 o                         
   1   3   5       1623.67       1608.83        11.27 o                         
   2   3   5         87.28         88.72         1.60 o                         
   3   3   5        915.52        896.42         8.42 o                         
   4   3   5        821.70        812.09         8.83 o                         
   5   3   5         97.57         91.15         4.29 o                         
   6   3   5         12.71         10.21         1.69 o                         
   7   3   5          9.71          9.70         1.79 o                         
 -10   4   5        723.21        735.51         8.83 o                         
  -9   4   5        379.62        362.88         4.74 o                         
  -8   4   5        524.86        524.83         5.82 o                         
  -7   4   5       2526.66       2559.64        20.91 o                         
  -6   4   5       2708.71       2752.82        20.60 o                         
  -5   4   5       1141.33       1155.14         8.18 o                         
  -4   4   5        264.34        265.75         2.54 o                         
  -3   4   5       1358.31       1344.15         8.14 o                         
  -2   4   5        303.41        294.93         3.17 o                         
  -1   4   5        472.49        472.55         4.86 o                         
   0   4   5       2378.05       2388.91        16.37 o                         
   1   4   5       3930.74       3927.94        28.14 o                         
   2   4   5        484.44        471.60         4.80 o                         
   3   4   5         11.46         12.06         1.01 o                         
   4   4   5         97.29         89.10         3.38 o                         
   5   4   5         20.23         20.98         2.05 o                         
   6   4   5          4.57          1.93         1.40 o                         
  -9   5   5        594.59        599.35         6.84 o                         
  -8   5   5        366.41        368.30         4.72 o                         
  -7   5   5        387.51        387.66         4.72 o                         
  -6   5   5         38.30         35.95         1.48 o                         
  -5   5   5        169.36        170.60         2.31 o                         
  -4   5   5        284.79        275.32         2.56 o                         
  -3   5   5       1571.20       1589.64        10.78 o                         
  -2   5   5       1740.66       1769.37        13.08 o                         
  -1   5   5        255.39        244.34         2.83 o                         
   0   5   5         71.61         70.18         2.28 o                         
   1   5   5         31.22         27.75         2.19 o                         
   2   5   5          5.37         10.83         1.51 o                         
   3   5   5          6.86          3.25         2.02 o                         
   4   5   5         90.63         83.52         3.56 o                         
   5   5   5        379.29        361.87         7.83 o                         
  -9   6   5        180.65        182.24         4.27 o                         
  -8   6   5          0.59         -0.70         0.70 o                         
  -7   6   5        502.65        506.62         5.85 o                         
  -6   6   5        587.65        610.62         6.62 o                         
  -5   6   5        253.29        262.28         4.13 o                         
  -4   6   5        476.56        478.03         6.53 o                         
  -3   6   5       1027.18       1040.16         8.83 o                         
  -2   6   5        296.17        297.82         5.37 o                         
  -1   6   5         14.25         12.99         1.13 o                         
   0   6   5        287.16        283.33         6.16 o                         
   1   6   5         42.41         41.79         2.68 o                         
   2   6   5         36.80         38.07         5.18 o                         
   3   6   5         10.08          9.74         1.69 o                         
   4   6   5        397.17        404.47         8.55 o                         
  -8   7   5        201.08        203.36         4.00 o                         
  -7   7   5        439.66        460.24         7.55 o                         
  -6   7   5       1661.86       1727.99        15.31 o                         
  -5   7   5        366.44        376.31         5.43 o                         
  -4   7   5         10.87         10.35         1.06 o                         
  -3   7   5        247.42        244.36         4.66 o                         
  -2   7   5         99.08         96.46         2.55 o                         
  -1   7   5          1.45          1.01         0.76 o                         
   0   7   5          0.56         -0.19         0.92 o                         
   1   7   5        687.76        705.88        12.04 o                         
   2   7   5        518.10        510.11         9.72 o                         
   3   7   5         66.15         64.28         3.57 o                         
  -7   8   5          8.35         11.51         1.35 o                         
  -6   8   5        403.93        418.13         6.18 o                         
  -5   8   5         23.96         21.93         1.41 o                         
  -4   8   5         42.91         36.97         1.79 o                         
  -3   8   5          3.08          5.49         2.64 o                         
  -2   8   5        102.45         95.52         3.25 o                         
  -1   8   5        120.23        125.86         3.64 o                         
   0   8   5         55.79         57.07         2.77 o                         
   1   8   5        465.28        460.78        10.48 o                         
  -5   9   5         29.10         26.96         1.87 o                         
  -4   9   5         44.12         40.99         2.20 o                         
  -3   9   5        119.11        113.78         4.38 o                         
  -2   9   5        831.25        841.94        11.61 o                         
  -1   9   5        210.18        206.49         4.86 o                         
   0 -12   6        348.74        352.53         3.55 o                         
   1 -12   6        596.50        624.09         6.69 o                         
   2 -12   6        238.19        241.73         2.93 o                         
  -3 -11   6        231.96        231.66         3.73 o                         
  -2 -11   6        523.61        532.77         5.34 o                         
  -1 -11   6        300.63        300.11         3.10 o                         
   0 -11   6        332.61        338.85         3.07 o                         
   1 -11   6        638.30        645.17         5.02 o                         
   2 -11   6        166.55        167.54         2.04 o                         
   3 -11   6        111.88        109.00         1.63 o                         
   4 -11   6        450.15        474.30         4.24 o                         
   5 -11   6        764.10        775.34         6.64 o                         
  -4 -10   6        331.71        340.56         5.76 o                         
  -3 -10   6        857.37        873.28         7.19 o                         
  -2 -10   6        698.62        707.81         5.97 o                         
  -1 -10   6        629.90        620.39         4.62 o                         
   0 -10   6        278.92        276.67         2.30 o                         
   1 -10   6        520.65        523.12         3.61 o                         
   2 -10   6        540.30        534.80         3.64 o                         
   3 -10   6        250.14        252.16         2.13 o                         
   4 -10   6        917.54        942.77         6.06 o                         
   5 -10   6        932.78        953.08         6.47 o                         
   6 -10   6        673.24        667.59         5.82 o                         
  -6  -9   6        702.16        714.72         9.85 o                         
  -5  -9   6        576.88        597.43         7.31 o                         
  -4  -9   6        213.48        210.34         2.68 o                         
  -3  -9   6        579.32        584.77         5.09 o                         
  -2  -9   6        303.15        311.82         2.79 o                         
  -1  -9   6        118.46        113.67         1.26 o                         
   0  -9   6        398.97        392.99         2.82 o                         
   1  -9   6       1596.64       1603.13         8.88 o                         
   2  -9   6       1810.89       1797.59         9.82 o                         
   3  -9   6        550.49        548.75         3.72 o                         
   4  -9   6        809.56        826.73         5.63 o                         
   5  -9   6        365.94        371.34         2.89 o                         
   6  -9   6         39.65         36.65         0.92 o                         
   7  -9   6          3.31          2.44         0.59 o                         
  -7  -8   6        284.51        287.00         5.43 o                         
  -6  -8   6        612.59        634.10         9.53 o                         
  -5  -8   6        544.70        543.14         8.04 o                         
  -4  -8   6        376.17        370.85         3.67 o                         
  -3  -8   6        250.24        247.98         2.26 o                         
  -2  -8   6       1650.78       1658.21        10.19 o                         
  -1  -8   6        782.41        772.66         4.70 o                         
   0  -8   6        934.54        946.84         5.45 o                         
   1  -8   6       1401.75       1401.82         8.53 o                         
   2  -8   6       1725.45       1734.42        11.95 o                         
   3  -8   6        348.40        350.90         3.48 o                         
   4  -8   6         64.15         62.52         0.99 o                         
   5  -8   6        544.66        542.60         3.68 o                         
   6  -8   6        174.66        170.43         1.73 o                         
   7  -8   6         54.15         56.16         1.12 o                         
  -7  -7   6        230.26        229.54         4.61 o                         
  -6  -7   6        375.25        373.83         5.87 o                         
  -5  -7   6        209.02        213.91         2.83 o                         
  -4  -7   6        286.77        285.44         2.77 o                         
  -3  -7   6       1043.41       1026.84         6.68 o                         
  -2  -7   6       3550.55       3594.60        18.62 o                         
  -1  -7   6       1991.73       2002.62        10.63 o                         
   0  -7   6        932.88        922.18         6.68 o                         
   1  -7   6        561.34        560.87         4.28 o                         
   2  -7   6        129.89        123.08         1.68 o                         
   3  -7   6         19.22         18.75         0.70 o                         
   4  -7   6         97.43        102.25         2.20 o                         
   5  -7   6        626.59        632.72         4.66 o                         
   6  -7   6        545.37        547.21         3.77 o                         
   7  -7   6        104.04        104.37         1.42 o                         
   8  -7   6         69.53         65.73         1.73 o                         
  -8  -6   6        305.79        309.27         5.60 o                         
  -7  -6   6         64.43         62.81         2.39 o                         
  -6  -6   6        989.70        964.40         9.05 o                         
  -5  -6   6       2502.75       2519.74        16.19 o                         
  -4  -6   6       1351.90       1359.01         8.53 o                         
  -3  -6   6       1051.68       1052.05         6.67 o                         
  -2  -6   6       1076.03       1060.98         5.86 o                         
  -1  -6   6       1114.19       1124.60         7.24 o                         
   0  -6   6          9.23          6.43         0.43 o                         
   1  -6   6        855.08        893.33         9.75 o                         
   2  -6   6       1338.03       1336.73        12.86 o                         
   3  -6   6        501.86        490.85         6.79 o                         
   4  -6   6         77.93         75.01         1.26 o                         
   5  -6   6        460.00        453.48         3.48 o                         
   6  -6   6        463.06        462.61         3.40 o                         
   7  -6   6         14.83         13.95         0.59 o                         
   8  -6   6         41.25         37.93         1.28 o                         
  -9  -5   6        287.35        288.94         5.49 o                         
  -8  -5   6        528.26        535.85         7.82 o                         
  -7  -5   6        478.46        476.51         6.89 o                         
  -6  -5   6       1327.85       1351.50        11.78 o                         
  -5  -5   6       1805.25       1829.39        12.09 o                         
  -4  -5   6        837.17        840.53         5.54 o                         
  -3  -5   6        223.78        241.32         1.99 o                         
  -2  -5   6        539.27        530.32         3.53 o                         
  -1  -5   6        421.46        425.78         3.25 o                         
   0  -5   6         29.78         25.81         0.79 o                         
   1  -5   6        162.99        147.95         2.75 o                         
   2  -5   6        798.46        808.91         9.59 o                         
   3  -5   6        973.86        986.07        11.55 o                         
   4  -5   6          6.03          6.08         0.66 o                         
   5  -5   6        112.50        113.45         1.33 o                         
   6  -5   6         38.18         37.45         0.77 o                         
   7  -5   6         15.92         12.81         0.73 o                         
   8  -5   6          1.56          0.53         0.56 o                         
  -9  -4   6       1133.99       1137.14        16.10 o                         
  -8  -4   6       1089.59       1133.49        13.61 o                         
  -7  -4   6        675.49        668.63         9.59 o                         
  -6  -4   6        133.15        143.67         2.21 o                         
  -5  -4   6       1042.14       1049.08         7.19 o                         
  -4  -4   6        281.14        278.21         2.18 o                         
  -3  -4   6         54.84         51.42         0.75 o                         
  -2  -4   6        640.39        665.86         4.72 o                         
  -1  -4   6       1275.96       1292.11        11.70 o                         
   0  -4   6       1195.47       1216.23        16.60 o                         
   1  -4   6         22.62         23.42         1.69 o                         
   2  -4   6       1091.80       1106.40        15.53 o                         
   3  -4   6        123.22        127.11         3.89 o                         
   4  -4   6        386.44        381.89         5.01 o                         
   5  -4   6          1.96          2.60         0.30 o                         
   6  -4   6        488.13        479.95         3.55 o                         
   7  -4   6        510.36        514.26         4.24 o                         
   8  -4   6         73.92         75.74         2.15 o                         
  -9  -3   6        605.34        623.74         8.79 o                         
  -8  -3   6        781.75        779.89        10.00 o                         
  -7  -3   6        474.76        440.48         4.93 o                         
  -6  -3   6         44.47         39.13         1.24 o                         
  -5  -3   6        362.73        360.73         3.10 o                         
  -4  -3   6        417.96        417.01         3.22 o                         
  -3  -3   6       1470.42       1473.52         8.73 o                         
  -2  -3   6        527.47        548.77         4.30 o                         
  -1  -3   6       2084.36       2131.65        18.63 o                         
   0  -3   6        571.26        654.31         7.43 o                         
   1  -3   6        281.06        258.47         5.09 o                         
   2  -3   6          9.50          6.49         1.39 o                         
   3  -3   6        203.76        202.87         2.57 o                         
   4  -3   6        981.97        987.78         7.62 o                         
   5  -3   6        126.14        125.05         1.36 o                         
   6  -3   6       1006.44       1020.90         6.26 o                         
   7  -3   6        554.46        541.81         4.36 o                         
   8  -3   6         18.19         16.65         0.94 o                         
 -10  -2   6        125.49        124.46         4.37 o                         
  -9  -2   6         47.61         47.55         2.23 o                         
  -8  -2   6        293.39        302.76         7.54 o                         
  -7  -2   6         67.26         45.02         1.26 o                         
  -6  -2   6        120.34        116.47         1.61 o                         
  -5  -2   6       1283.21       1288.70         8.52 o                         
  -4  -2   6        895.49        897.72         6.51 o                         
  -3  -2   6         39.68         42.22         0.70 o                         
  -2  -2   6         15.04         13.53         0.48 o                         
  -1  -2   6        107.71         99.94         1.26 o                         
   0  -2   6        368.49        407.17         5.16 o                         
   1  -2   6          1.51          1.39         0.71 o                         
   2  -2   6        596.09        603.66         5.26 o                         
   3  -2   6        264.50        267.00         2.90 o                         
   4  -2   6        289.76        294.77         2.43 o                         
   5  -2   6        121.03        119.38         1.28 o                         
   6  -2   6        580.57        585.04         4.30 o                         
   7  -2   6        264.11        269.72         3.14 o                         
   8  -2   6         29.51         26.29         1.15 o                         
 -10  -1   6         14.59         16.06         3.28 o                         
  -9  -1   6         37.71         35.80         2.07 o                         
  -8  -1   6        815.54        772.78         9.81 o                         
  -7  -1   6        905.44        913.61         7.19 o                         
  -6  -1   6        242.72        237.74         2.62 o                         
  -5  -1   6        138.43        137.96         1.62 o                         
  -4  -1   6        968.27        961.62         6.05 o                         
  -3  -1   6        343.62        325.14         2.60 o                         
  -2  -1   6         32.46         28.30         0.64 o                         
  -1  -1   6        693.89        777.95         5.05 o                         
   0  -1   6       1538.78       1534.38        12.27 o                         
   1  -1   6        210.72        210.92         2.37 o                         
   2  -1   6       1149.94       1142.42         6.87 o                         
   3  -1   6       3206.04       3257.53        17.65 o                         
   4  -1   6        392.17        379.44         2.76 o                         
   5  -1   6         35.42         30.30         0.81 o                         
   6  -1   6        327.50        318.99         2.95 o                         
   7  -1   6        629.80        633.47         5.82 o                         
   8  -1   6        186.22        189.13         3.02 o                         
 -10   0   6        130.10        135.34         4.55 o                         
  -9   0   6        261.85        272.41         4.94 o                         
  -8   0   6        459.57        454.78         6.65 o                         
  -7   0   6        362.45        340.86         4.06 o                         
  -6   0   6         13.12          9.45         0.55 o                         
  -5   0   6         23.82         23.44         0.67 o                         
  -4   0   6       1088.06       1064.51         6.11 o                         
  -3   0   6        109.38        114.09         1.12 o                         
  -2   0   6        111.84        103.84         1.30 o                         
  -1   0   6       1171.67       1168.39         8.10 o                         
   0   0   6       2132.72       2173.67        14.29 o                         
   1   0   6        909.40        928.06         5.78 o                         
   2   0   6        115.38        119.52         1.26 o                         
   3   0   6       1563.45       1580.55         9.05 o                         
   4   0   6        301.00        309.67         2.44 o                         
   5   0   6        164.23        165.11         1.80 o                         
   6   0   6        825.06        844.19         6.64 o                         
   7   0   6       1187.73       1211.22         9.80 o                         
 -10   1   6        216.29        227.23         5.94 o                         
  -9   1   6          2.19          1.82         0.95 o                         
  -8   1   6        110.75        115.60         2.45 o                         
  -7   1   6        154.76        151.80         2.35 o                         
  -6   1   6        119.07        111.69         1.66 o                         
  -5   1   6        418.67        412.51         3.24 o                         
  -4   1   6        329.48        336.82         2.54 o                         
  -3   1   6       1712.18       1662.63         9.98 o                         
  -2   1   6        429.46        430.87         3.05 o                         
  -1   1   6       1498.00       1548.33         9.35 o                         
   0   1   6       1098.66       1113.03         7.34 o                         
   1   1   6         94.80         94.36         1.21 o                         
   2   1   6        395.55        368.60         3.02 o                         
   3   1   6       1023.71       1030.58         7.08 o                         
   4   1   6       1652.08       1662.54        10.96 o                         
   5   1   6        786.32        774.50         6.68 o                         
   6   1   6        611.46        601.00         5.70 o                         
   7   1   6        692.96        687.65        11.41 o                         
 -10   2   6         60.75         55.36         2.57 o                         
  -9   2   6         11.05         10.59         1.10 o                         
  -8   2   6          3.77          2.78         0.68 o                         
  -7   2   6        322.24        322.20         4.38 o                         
  -6   2   6        674.54        673.97         5.30 o                         
  -5   2   6       2040.73       2047.86        12.47 o                         
  -4   2   6       1374.25       1370.23         8.62 o                         
  -3   2   6       1148.66       1132.23         7.19 o                         
  -2   2   6        164.96        154.57         1.51 o                         
  -1   2   6         19.35         16.55         0.76 o                         
   0   2   6       1682.00       1692.86        11.63 o                         
   1   2   6       2361.15       2378.83        15.97 o                         
   2   2   6       2861.33       2858.15        19.09 o                         
   3   2   6       1450.51       1443.40        11.25 o                         
   4   2   6       1558.07       1571.36        17.73 o                         
   5   2   6        689.69        708.62         7.12 o                         
   6   2   6         76.88         78.75         3.38 o                         
 -10   3   6         39.45         37.39         1.92 o                         
  -9   3   6          1.86          0.75         0.72 o                         
  -8   3   6        296.53        289.57         5.66 o                         
  -7   3   6       1701.90       1711.27        14.54 o                         
  -6   3   6        142.52        137.86         2.70 o                         
  -5   3   6        295.12        291.77         3.07 o                         
  -4   3   6        613.68        602.75         5.13 o                         
  -3   3   6        967.13        971.79         7.01 o                         
  -2   3   6        258.61        262.02         2.38 o                         
  -1   3   6        779.08        760.51         5.98 o                         
   0   3   6       2663.91       2687.21        18.11 o                         
   1   3   6        474.39        467.92         5.09 o                         
   2   3   6       1191.17       1182.13        10.61 o                         
   3   3   6        818.72        813.60         8.89 o                         
   4   3   6       1061.13       1042.58        15.56 o                         
   5   3   6         79.55         71.21         6.94 o                         
   6   3   6         31.25         30.85         2.90 o                         
  -9   4   6        148.59        141.90         3.15 o                         
  -8   4   6        172.81        164.37         3.24 o                         
  -7   4   6        354.50        353.16         4.38 o                         
  -6   4   6        336.92        326.77         4.08 o                         
  -5   4   6         15.39         12.34         0.94 o                         
  -4   4   6        339.70        340.86         3.83 o                         
  -3   4   6       1844.06       1852.14        12.23 o                         
  -2   4   6        755.99        766.56         6.25 o                         
  -1   4   6       1062.81       1062.28         8.13 o                         
   0   4   6       1935.03       1938.39        14.81 o                         
   1   4   6       1785.19       1759.69        16.78 o                         
   2   4   6         49.62         49.50         1.78 o                         
   3   4   6          8.73          9.58         1.51 o                         
   4   4   6        425.66        437.28         8.37 o                         
   5   4   6        108.69         91.77         5.18 o                         
  -9   5   6        147.37        142.93         3.31 o                         
  -8   5   6        168.11        158.13         3.91 o                         
  -7   5   6        506.16        511.18         6.50 o                         
  -6   5   6       1339.39       1362.75        15.20 o                         
  -5   5   6        137.13        141.38         5.84 o                         
  -4   5   6       1243.42       1244.04        14.38 o                         
  -3   5   6       2550.08       2550.23        21.01 o                         
  -2   5   6       1919.33       1902.90        28.09 o                         
  -1   5   6        592.78        589.76         7.95 o                         
   0   5   6        422.67        430.71         8.71 o                         
   1   5   6        604.48        581.26        13.38 o                         
   2   5   6         49.32         49.66         2.76 o                         
   3   5   6        328.64        319.44         7.04 o                         
   4   5   6        989.90       1009.28        15.96 o                         
  -8   6   6          1.06         -0.43         0.84 o                         
  -7   6   6        336.77        339.78         5.21 o                         
  -6   6   6       1312.88       1382.77        14.14 o                         
  -5   6   6       1141.92       1186.12        14.28 o                         
  -4   6   6        645.38        650.38         6.86 o                         
  -3   6   6        585.01        575.27         8.16 o                         
  -2   6   6        409.54        408.86         8.49 o                         
  -1   6   6         26.48         21.53         2.25 o                         
   0   6   6        147.94        148.42         4.45 o                         
   1   6   6        861.40        847.37        32.06 o                         
   2   6   6        477.99        450.97        11.24 o                         
   3   6   6         95.50         90.39         3.92 o                         
  -7   7   6        975.59       1029.36        11.55 o                         
  -6   7   6        639.32        676.10         8.39 o                         
  -5   7   6        223.59        226.33         4.86 o                         
  -4   7   6         25.47         24.68         2.02 o                         
  -3   7   6        165.50        160.19         3.98 o                         
  -2   7   6        373.86        380.33         6.41 o                         
  -1   7   6        352.57        366.12         7.75 o                         
   0   7   6        319.94        307.62         7.13 o                         
   1   7   6        551.78        549.16        10.35 o                         
   2   7   6        186.84        197.07         5.80 o                         
  -5   8   6        165.72        162.30         4.27 o                         
  -4   8   6         96.62         86.25         8.08 o                         
  -3   8   6        620.57        638.36         9.47 o                         
  -2   8   6        504.68        520.58         9.23 o                         
  -1   8   6        191.33        190.30         5.70 o                         
  -2 -11   7        225.09        229.78         2.82 o                         
  -1 -11   7          2.52          3.27         0.65 o                         
   0 -11   7         73.36         72.66         1.35 o                         
   1 -11   7         51.88         48.88         1.12 o                         
   2 -11   7         62.58         55.57         1.08 o                         
   3 -11   7         10.37         10.43         0.63 o                         
   4 -11   7        317.80        328.46         3.15 o                         
  -4 -10   7        240.08        236.44         4.16 o                         
  -3 -10   7        236.89        241.01         2.86 o                         
  -2 -10   7         66.05         65.59         1.54 o                         
  -1 -10   7         51.31         46.31         1.11 o                         
   0 -10   7          9.63          9.42         0.49 o                         
   1 -10   7        248.71        252.34         2.10 o                         
   2 -10   7        440.06        435.63         3.04 o                         
   3 -10   7        575.11        579.14         3.98 o                         
   4 -10   7        739.38        754.67         5.25 o                         
   5 -10   7        557.25        557.99         4.21 o                         
  -5  -9   7          9.37          9.86         0.98 o                         
  -4  -9   7         24.40         20.81         0.99 o                         
  -3  -9   7         18.72         16.47         0.81 o                         
  -2  -9   7        233.01        235.20         2.25 o                         
  -1  -9   7        299.16        298.98         2.31 o                         
   0  -9   7        249.32        247.19         1.96 o                         
   1  -9   7       1428.80       1436.98         8.86 o                         
   2  -9   7        370.40        370.57         4.00 o                         
   3  -9   7        217.35        216.91         2.64 o                         
   4  -9   7        325.01        325.69         3.54 o                         
   5  -9   7        640.49        646.57         4.34 o                         
   6  -9   7        221.35        221.48         2.18 o                         
  -6  -8   7        141.46        137.09         3.39 o                         
  -5  -8   7         38.08         34.72         1.26 o                         
  -4  -8   7         24.20         21.38         0.90 o                         
  -3  -8   7        242.19        246.85         2.32 o                         
  -2  -8   7        903.61        888.70         5.50 o                         
  -1  -8   7        699.63        693.66         4.21 o                         
   0  -8   7        834.64        834.34         5.77 o                         
   1  -8   7       1644.74       1660.00        11.40 o                         
   2  -8   7       1051.68       1047.88         8.72 o                         
   3  -8   7        299.83        289.98         3.37 o                         
   4  -8   7        153.08        150.28         2.72 o                         
   5  -8   7       1073.76       1082.17         7.40 o                         
   6  -8   7        536.92        548.87         3.89 o                         
   7  -8   7        424.26        423.07         3.87 o                         
  -7  -7   7          4.61          2.48         0.96 o                         
  -6  -7   7         84.05         82.69         2.95 o                         
  -5  -7   7        797.96        804.95         6.45 o                         
  -4  -7   7        253.49        245.21         2.39 o                         
  -3  -7   7        934.98        939.05         5.80 o                         
  -2  -7   7       2528.67       2535.79        14.77 o                         
  -1  -7   7        933.12        926.96         5.83 o                         
   0  -7   7        256.21        249.86         2.28 o                         
   1  -7   7        260.90        252.40         3.31 o                         
   2  -7   7       1359.28       1352.96        12.82 o                         
   3  -7   7        431.12        425.74         6.81 o                         
   4  -7   7        639.90        654.89         5.58 o                         
   5  -7   7       2018.30       2049.60        15.34 o                         
   6  -7   7        734.09        734.16         4.72 o                         
   7  -7   7         49.36         47.81         1.16 o                         
  -8  -6   7         66.82         70.48         2.97 o                         
  -7  -6   7         95.13         85.61         2.67 o                         
  -6  -6   7        360.13        375.55         4.48 o                         
  -5  -6   7       1373.06       1382.67         9.96 o                         
  -4  -6   7        988.09        983.43         6.42 o                         
  -3  -6   7        741.16        745.10         4.64 o                         
  -2  -6   7        260.63        259.20         1.90 o                         
  -1  -6   7        816.01        805.36         5.80 o                         
   0  -6   7        319.71        328.30         3.82 o                         
   1  -6   7        817.49        798.71         9.66 o                         
   2  -6   7       2832.05       2821.42        29.23 o                         
   3  -6   7       1462.99       1485.65        16.09 o                         
   4  -6   7        381.97        378.24         5.36 o                         
   5  -6   7         96.50         89.58         1.65 o                         
   6  -6   7        413.04        412.33         3.14 o                         
   7  -6   7         31.23         30.63         0.85 o                         
  -8  -5   7        818.58        820.67        10.58 o                         
  -7  -5   7        570.34        553.53         7.62 o                         
  -6  -5   7       1898.24       1856.78        14.09 o                         
  -5  -5   7       1040.89       1038.29         6.82 o                         
  -4  -5   7        247.47        246.79         2.17 o                         
  -3  -5   7        540.91        546.61         3.31 o                         
  -2  -5   7       1931.88       1959.79        12.88 o                         
  -1  -5   7       2815.32       2853.95        24.84 o                         
   0  -5   7       1616.09       1668.02        20.87 o                         
   1  -5   7       2328.05       2381.58        30.97 o                         
   2  -5   7       1786.63       1780.03        24.01 o                         
   3  -5   7        409.03        402.56         5.27 o                         
   4  -5   7        603.13        605.47         5.51 o                         
   5  -5   7        269.58        269.33         2.74 o                         
   6  -5   7        410.84        407.87         3.14 o                         
   7  -5   7         68.41         68.85         1.22 o                         
   8  -5   7         63.23         64.80         2.38 o                         
  -9  -4   7        982.52       1032.54        12.97 o                         
  -8  -4   7        720.56        720.57        12.93 o                         
  -7  -4   7        120.01        136.43         2.94 o                         
  -6  -4   7        121.15        115.53         2.18 o                         
  -5  -4   7        942.02        941.80         6.27 o                         
  -4  -4   7       1182.37       1195.01         7.46 o                         
  -3  -4   7        541.84        537.42         3.61 o                         
  -2  -4   7       2730.52       2761.81        19.33 o                         
  -1  -4   7       2664.28       2690.01        23.42 o                         
   0  -4   7        687.43        664.45         7.77 o                         
   1  -4   7        141.11        147.42         3.93 o                         
   2  -4   7        830.78        846.35        23.35 o                         
   3  -4   7         33.29         29.17         2.65 o                         
   4  -4   7         56.29         50.79         1.14 o                         
   5  -4   7         93.81         98.97         1.14 o                         
   6  -4   7        735.27        746.33         5.11 o                         
   7  -4   7        190.14        194.86         2.43 o                         
   8  -4   7         10.56          8.34         1.31 o                         
  -9  -3   7        338.90        333.42         5.82 o                         
  -8  -3   7        449.49        428.85         6.51 o                         
  -7  -3   7        290.46        282.82         3.69 o                         
  -6  -3   7        528.10        532.82         4.08 o                         
  -5  -3   7       1844.24       1846.61        11.91 o                         
  -4  -3   7       1833.61       1832.05        10.94 o                         
  -3  -3   7        335.36        342.09         2.52 o                         
  -2  -3   7       1417.25       1445.50         9.61 o                         
  -1  -3   7       1640.45       1676.08        13.09 o                         
   0  -3   7        121.86        133.95         1.84 o                         
   1  -3   7         10.60         13.43         1.33 o                         
   2  -3   7        190.65        184.97         3.09 o                         
   3  -3   7       1225.62       1241.33        10.27 o                         
   4  -3   7         33.02         34.07         0.74 o                         
   5  -3   7        295.77        287.01         2.40 o                         
   6  -3   7        394.54        398.66         3.23 o                         
   7  -3   7         12.01         13.40         0.87 o                         
  -9  -2   7        205.78        190.80         4.17 o                         
  -8  -2   7       1086.53       1085.55        12.97 o                         
  -7  -2   7        741.89        723.25         6.57 o                         
  -6  -2   7        806.75        806.81         5.90 o                         
  -5  -2   7       2282.85       2286.57        13.58 o                         
  -4  -2   7       5031.13       5110.07        28.95 o                         
  -3  -2   7        441.34        452.14         3.17 o                         
  -2  -2   7         12.60         16.32         0.43 o                         
  -1  -2   7        468.60        475.02         4.29 o                         
   0  -2   7        218.69        210.14         2.30 o                         
   1  -2   7        253.60        254.17         2.68 o                         
   2  -2   7        698.85        703.78         6.27 o                         
   3  -2   7       3505.20       3505.30        22.74 o                         
   4  -2   7         21.41         23.02         0.64 o                         
   5  -2   7          3.58          2.65         0.37 o                         
   6  -2   7         64.45         63.40         1.16 o                         
   7  -2   7        128.28        131.18         1.92 o                         
 -10  -1   7        164.36        178.57         4.27 o                         
  -9  -1   7        494.73        518.88        12.28 o                         
  -8  -1   7       1196.14       1232.00        14.38 o                         
  -7  -1   7       1349.22       1364.73        11.94 o                         
  -6  -1   7        264.31        262.23         3.06 o                         
  -5  -1   7         50.39         49.29         0.94 o                         
  -4  -1   7         65.19         58.89         0.93 o                         
  -3  -1   7         52.86         54.04         0.82 o                         
  -2  -1   7        195.82        190.60         1.62 o                         
  -1  -1   7        863.05        896.66         5.53 o                         
   0  -1   7       1740.31       1754.45        10.18 o                         
   1  -1   7          3.48          4.44         0.24 o                         
   2  -1   7         60.91         56.84         0.78 o                         
   3  -1   7         46.01         39.99         0.68 o                         
   4  -1   7         30.81         30.26         0.68 o                         
   5  -1   7          0.33          0.56         0.35 o                         
   6  -1   7         41.38         34.44         1.04 o                         
   7  -1   7        466.11        463.35         4.30 o                         
 -10   0   7        358.76        378.14         8.03 o                         
  -9   0   7        370.01        359.83         6.71 o                         
  -8   0   7        741.41        735.76         9.61 o                         
  -7   0   7        263.82        258.03         3.93 o                         
  -6   0   7         79.72         72.58         1.49 o                         
  -5   0   7        929.67        934.63         6.63 o                         
  -4   0   7        491.98        491.73         3.59 o                         
  -3   0   7        473.50        474.34         3.44 o                         
  -2   0   7         29.83         28.46         0.63 o                         
  -1   0   7        738.54        716.61         4.70 o                         
   0   0   7        466.15        481.06         3.56 o                         
   1   0   7          6.70          6.44         0.42 o                         
   2   0   7        561.91        562.18         3.96 o                         
   3   0   7         59.04         57.61         1.20 o                         
   4   0   7        159.07        160.04         1.77 o                         
   5   0   7         22.07         25.83         1.00 o                         
   6   0   7        550.17        561.89         5.37 o                         
   7   0   7        709.15        708.24         7.12 o                         
 -10   1   7        179.83        181.43         5.93 o                         
  -9   1   7          0.65          2.48         0.96 o                         
  -8   1   7        234.33        238.04         3.81 o                         
  -7   1   7        298.79        301.32         4.10 o                         
  -6   1   7        208.23        208.35         2.41 o                         
  -5   1   7        188.92        184.88         2.02 o                         
  -4   1   7       1625.77       1630.27        10.00 o                         
  -3   1   7        748.70        720.97         5.69 o                         
  -2   1   7          0.57          0.67         0.28 o                         
  -1   1   7        198.64        177.85         1.83 o                         
   0   1   7         99.84        102.54         1.41 o                         
   1   1   7          5.80          5.23         0.49 o                         
   2   1   7          1.77          1.80         0.38 o                         
   3   1   7       1073.21       1085.00         7.55 o                         
   4   1   7       1494.71       1510.81        10.84 o                         
   5   1   7        217.26        201.73         2.50 o                         
   6   1   7        293.01        319.34         3.75 o                         
  -9   2   7          1.19          0.38         0.80 o                         
  -8   2   7        150.26        143.78         2.89 o                         
  -7   2   7        262.12        262.76         3.89 o                         
  -6   2   7        114.03        107.30         1.92 o                         
  -5   2   7         27.44         21.33         0.80 o                         
  -4   2   7        768.47        760.26         6.01 o                         
  -3   2   7          3.37          4.49         0.57 o                         
  -2   2   7        210.29        175.13         2.10 o                         
  -1   2   7         22.80         15.77         0.61 o                         
   0   2   7        482.58        474.93         4.50 o                         
   1   2   7        605.87        614.63         5.05 o                         
   2   2   7        271.06        275.97         3.15 o                         
   3   2   7        798.96        793.22         7.52 o                         
   4   2   7        343.17        337.86         4.20 o                         
   5   2   7          0.70          0.13         0.80 o                         
   6   2   7         27.14         20.98         2.12 o                         
  -9   3   7         83.41         88.68         2.89 o                         
  -8   3   7        151.39        142.72         2.95 o                         
  -7   3   7       1135.91       1153.50        11.73 o                         
  -6   3   7        236.72        221.10         4.81 o                         
  -5   3   7         91.12         82.49         1.77 o                         
  -4   3   7          6.00          3.85         0.56 o                         
  -3   3   7        310.52        296.81         3.10 o                         
  -2   3   7        358.13        328.38         3.34 o                         
  -1   3   7        433.31        444.28         4.49 o                         
   0   3   7       2274.70       2298.25        17.18 o                         
   1   3   7        887.31        858.13         8.06 o                         
   2   3   7         33.83         33.77         1.50 o                         
   3   3   7        153.69        154.92         3.11 o                         
   4   3   7        782.79        804.66        12.82 o                         
   5   3   7        399.67        433.59         8.44 o                         
  -9   4   7         77.81         80.96         2.51 o                         
  -8   4   7          8.99          8.36         1.18 o                         
  -7   4   7         11.58         10.33         1.06 o                         
  -6   4   7          4.89          2.79         0.78 o                         
  -5   4   7         51.63         45.47         1.76 o                         
  -4   4   7        471.66        463.71         6.05 o                         
  -3   4   7       1074.45       1083.50         9.10 o                         
  -2   4   7        682.31        671.99         6.23 o                         
  -1   4   7        252.62        246.60         3.51 o                         
   0   4   7        325.41        320.96         4.68 o                         
   1   4   7        479.37        491.68         6.34 o                         
   2   4   7         86.39         79.54         5.05 o                         
   3   4   7        272.95        252.36         6.56 o                         
   4   4   7        351.05        334.68         7.37 o                         
  -8   5   7          3.74          1.46         0.94 o                         
  -7   5   7        281.64        279.36         6.75 o                         
  -6   5   7        538.19        553.59         6.97 o                         
  -5   5   7         82.57         81.08         2.67 o                         
  -4   5   7        404.43        405.16         6.36 o                         
  -3   5   7        712.63        713.29         8.14 o                         
  -2   5   7        152.58        160.08         4.04 o                         
  -1   5   7         66.47         65.80         2.42 o                         
   0   5   7        344.27        337.57         7.04 o                         
   1   5   7        772.16        776.95        12.66 o                         
   2   5   7        199.28        186.62         5.25 o                         
   3   5   7        685.73        700.88        12.12 o                         
  -7   6   7        311.88        316.42         5.38 o                         
  -6   6   7        615.27        629.66         9.08 o                         
  -5   6   7        435.48        426.47         6.94 o                         
  -4   6   7        191.01        183.82         7.19 o                         
  -3   6   7        708.33        691.14         8.20 o                         
  -2   6   7        205.35        204.25         4.37 o                         
  -1   6   7         81.61         73.58         2.76 o                         
   0   6   7        387.19        377.12        11.22 o                         
   1   6   7       1118.87       1168.29        17.84 o                         
   2   6   7       1010.24       1014.52        16.14 o                         
  -6   7   7        261.47        264.40         4.83 o                         
  -5   7   7         21.26         20.65         2.32 o                         
  -4   7   7          2.15         -0.93         1.02 o                         
  -3   7   7        562.52        578.76         7.54 o                         
  -2   7   7       1008.68       1026.20        13.26 o                         
  -1   7   7        815.18        833.06        13.08 o                         
   0   7   7        865.66        883.29        11.90 o                         
  -1 -11   8          9.69          7.56         0.82 o                         
   0 -11   8         21.63         21.68         0.95 o                         
   1 -11   8         19.64         18.47         0.97 o                         
   2 -11   8          9.71          6.61         1.03 o                         
   3 -11   8         10.62         10.26         0.58 o                         
  -4 -10   8          5.71          4.51         0.68 o                         
  -3 -10   8        104.02        107.83         1.78 o                         
  -2 -10   8          8.47          7.40         0.66 o                         
  -1 -10   8         60.22         55.13         1.20 o                         
   0 -10   8         26.86         25.38         0.72 o                         
   1 -10   8        383.68        382.92         2.84 o                         
   2 -10   8        363.69        362.61         3.09 o                         
   3 -10   8         20.97         22.33         1.02 o                         
   4 -10   8        106.16        109.71         1.53 o                         
   5 -10   8        129.57        124.17         1.67 o                         
  -5  -9   8         63.12         57.41         1.57 o                         
  -4  -9   8         10.33          7.02         0.64 o                         
  -3  -9   8          7.82          8.82         0.70 o                         
  -2  -9   8        145.33        143.25         1.67 o                         
  -1  -9   8        382.04        379.44         2.85 o                         
   0  -9   8        153.86        152.46         1.45 o                         
   1  -9   8        274.81        269.53         2.67 o                         
   2  -9   8        168.48        159.22         2.07 o                         
   3  -9   8          3.49          4.85         2.44 o                         
   4  -9   8         21.02         21.28         1.25 o                         
   5  -9   8        369.66        372.44         4.80 o                         
  -6  -8   8          5.80          6.53         0.97 o                         
  -5  -8   8         15.91         11.82         0.77 o                         
  -4  -8   8         27.21         26.24         0.94 o                         
  -3  -8   8        343.04        341.34         3.06 o                         
  -2  -8   8        216.42        212.55         1.95 o                         
  -1  -8   8         22.66         21.94         0.73 o                         
   0  -8   8          1.32          1.98         0.37 o                         
   1  -8   8         68.01         68.70         1.71 o                         
   2  -8   8         82.96         78.90         2.11 o                         
   3  -8   8         37.78         37.32         2.37 o                         
   4  -8   8        344.55        343.50         4.13 o                         
   5  -8   8        186.58        198.20         5.06 o                         
   6  -8   8        379.83        379.32         3.16 o                         
  -7  -7   8         12.26         13.33         1.50 o                         
  -6  -7   8        321.67        301.20         3.78 o                         
  -5  -7   8        464.82        463.38         4.23 o                         
  -4  -7   8         79.90         78.43         1.20 o                         
  -3  -7   8        160.28        153.42         1.60 o                         
  -2  -7   8        387.17        388.50         2.84 o                         
  -1  -7   8         73.20         71.24         1.11 o                         
   0  -7   8         15.73         16.68         1.82 o                         
   1  -7   8        434.67        440.84         5.43 o                         
   2  -7   8       1013.27       1006.58        15.62 o                         
   3  -7   8        402.23        391.48         8.12 o                         
   4  -7   8       1295.30       1275.65        14.52 o                         
   5  -7   8       1297.59       1307.69        12.74 o                         
   6  -7   8        659.64        646.11         4.75 o                         
  -7  -6   8         51.41         49.14         3.37 o                         
  -6  -6   8        298.16        299.21         3.85 o                         
  -5  -6   8        254.00        251.41         2.69 o                         
  -4  -6   8         33.69         33.30         0.80 o                         
  -3  -6   8         14.00         13.50         0.53 o                         
  -2  -6   8        711.84        719.64         4.88 o                         
  -1  -6   8        263.20        254.91         2.50 o                         
   0  -6   8        220.81        206.69         4.45 o                         
   1  -6   8       1474.03       1449.33        27.02 o                         
   2  -6   8       1728.16       1686.79        24.36 o                         
   3  -6   8        802.99        777.66        12.85 o                         
   4  -6   8         56.61         52.69         1.68 o                         
   5  -6   8        690.97        682.65         7.47 o                         
   6  -6   8        353.08        359.01         3.03 o                         
   7  -6   8        140.61        136.41         1.85 o                         
  -8  -5   8        254.11        263.40         4.89 o                         
  -7  -5   8         23.84         27.57         1.42 o                         
  -6  -5   8         83.18         86.48         1.53 o                         
  -5  -5   8        140.97        137.65         1.82 o                         
  -4  -5   8         31.25         28.44         0.65 o                         
  -3  -5   8        241.50        235.37         1.83 o                         
  -2  -5   8       1170.60       1155.06         7.90 o                         
  -1  -5   8       2224.81       2239.27        22.12 o                         
   0  -5   8       1077.78       1076.45        12.00 o                         
   1  -5   8        842.74        826.39        12.94 o                         
   2  -5   8        891.61        874.24        13.66 o                         
   3  -5   8        613.44        604.01        16.28 o                         
   4  -5   8         67.51         62.66         2.13 o                         
   5  -5   8        852.07        860.37         6.39 o                         
   6  -5   8        918.34        951.21         6.30 o                         
   7  -5   8        323.86        327.48         4.43 o                         
  -8  -4   8         70.87         61.88         2.42 o                         
  -7  -4   8         11.12          9.02         0.94 o                         
  -6  -4   8         12.01         10.96         0.67 o                         
  -5  -4   8        903.31        906.19         6.06 o                         
  -4  -4   8       1931.64       1939.05        11.61 o                         
  -3  -4   8       3047.34       3050.49        16.57 o                         
  -2  -4   8       1634.34       1656.66        11.96 o                         
  -1  -4   8       1316.37       1333.69        13.96 o                         
   0  -4   8        652.88        651.11         7.84 o                         
   1  -4   8        190.61        193.16         2.98 o                         
   2  -4   8       1621.49       1647.62        23.53 o                         
   3  -4   8       2269.71       2266.47        23.73 o                         
   4  -4   8       1325.85       1331.06        11.25 o                         
   5  -4   8        625.64        631.26         4.38 o                         
   6  -4   8        752.00        755.51         5.28 o                         
   7  -4   8        428.70        452.22         4.62 o                         
  -9  -3   8         43.12         37.73         2.13 o                         
  -8  -3   8        276.98        288.26         9.33 o                         
  -7  -3   8        171.81        174.92         2.84 o                         
  -6  -3   8        556.24        551.45         4.72 o                         
  -5  -3   8       2372.24       2371.05        14.13 o                         
  -4  -3   8        267.01        267.88         2.28 o                         
  -3  -3   8        794.59        809.76         4.88 o                         
  -2  -3   8        711.28        717.42         4.52 o                         
  -1  -3   8       2106.19       2123.90        16.57 o                         
   0  -3   8        529.18        552.06         5.77 o                         
   1  -3   8        421.33        405.62         5.45 o                         
   2  -3   8       1356.38       1349.96        11.06 o                         
   3  -3   8        346.73        346.52         3.71 o                         
   4  -3   8        661.69        663.91         4.45 o                         
   5  -3   8        324.32        316.98         2.95 o                         
   6  -3   8        411.93        402.04         3.55 o                         
   7  -3   8         26.81         22.20         1.16 o                         
  -9  -2   8        251.06        256.41         4.99 o                         
  -8  -2   8       1059.88       1052.46        12.77 o                         
  -7  -2   8        549.51        539.54         5.38 o                         
  -6  -2   8        605.33        591.22         5.44 o                         
  -5  -2   8        962.66        962.09         6.37 o                         
  -4  -2   8       1157.46       1161.86         7.33 o                         
  -3  -2   8        119.94        122.62         1.30 o                         
  -2  -2   8        286.00        290.60         2.06 o                         
  -1  -2   8       1680.64       1688.55        12.03 o                         
   0  -2   8       1216.54       1246.20        10.18 o                         
   1  -2   8       1097.55       1082.56         9.18 o                         
   2  -2   8       1718.91       1704.79        13.94 o                         
   3  -2   8       1118.80       1123.56         6.99 o                         
   4  -2   8         11.55         12.12         0.53 o                         
   5  -2   8         46.97         41.00         0.94 o                         
   6  -2   8        155.20        161.53         2.40 o                         
  -9  -1   8        621.61        624.53        11.70 o                         
  -8  -1   8       1158.59       1188.24        14.08 o                         
  -7  -1   8        731.16        734.87         7.60 o                         
  -6  -1   8        459.76        449.86         5.33 o                         
  -5  -1   8        810.84        814.96         6.04 o                         
  -4  -1   8       2135.69       2134.70        12.78 o                         
  -3  -1   8        341.32        342.81         2.69 o                         
  -2  -1   8       1752.86       1748.10        10.44 o                         
  -1  -1   8       3332.25       3240.32        17.57 o                         
   0  -1   8       1954.77       1942.43        11.33 o                         
   1  -1   8        150.46        152.79         1.44 o                         
   2  -1   8        108.64        103.89         1.20 o                         
   3  -1   8        293.57        289.24         2.45 o                         
   4  -1   8         83.72         83.90         1.15 o                         
   5  -1   8         81.16         84.28         1.27 o                         
   6  -1   8        649.44        676.87         5.60 o                         
  -9   0   8        238.04        231.87         4.70 o                         
  -8   0   8        396.08        362.90         6.34 o                         
  -7   0   8        428.21        440.55         6.51 o                         
  -6   0   8          5.89          5.87         0.70 o                         
  -5   0   8        375.68        374.09         3.94 o                         
  -4   0   8       2697.11       2710.13        15.15 o                         
  -3   0   8       1952.19       1957.86        11.79 o                         
  -2   0   8        217.40        232.67         2.09 o                         
  -1   0   8        261.10        294.93         2.42 o                         
   0   0   8        274.62        266.15         2.22 o                         
   1   0   8         56.80         52.32         0.84 o                         
   2   0   8          6.01          8.23         0.42 o                         
   3   0   8        644.42        636.37         4.36 o                         
   4   0   8        336.18        326.88         3.25 o                         
   5   0   8          8.24          9.21         0.73 o                         
   6   0   8         46.15         33.32         1.39 o                         
  -9   1   8         25.40         31.34         4.35 o                         
  -8   1   8        454.64        429.31         6.70 o                         
  -7   1   8       1013.81       1020.66        12.56 o                         
  -6   1   8       1121.38       1118.13        10.18 o                         
  -5   1   8       1126.80       1126.45         9.09 o                         
  -4   1   8        745.27        746.48         5.96 o                         
  -3   1   8        162.36        159.73         1.83 o                         
  -2   1   8         31.39         24.56         0.76 o                         
  -1   1   8         68.68         75.72         1.21 o                         
   0   1   8        407.38        399.70         3.30 o                         
   1   1   8        238.66        234.96         2.48 o                         
   2   1   8         55.97         49.90         1.12 o                         
   3   1   8        495.31        496.61         5.14 o                         
   4   1   8        232.89        239.40         2.97 o                         
   5   1   8        124.43        126.53         2.36 o                         
  -9   2   8        327.48        346.90         6.11 o                         
  -8   2   8       1044.09       1065.15        13.11 o                         
  -7   2   8       1104.24       1116.88        13.36 o                         
  -6   2   8        146.71        140.70         2.69 o                         
  -5   2   8         33.34         31.04         1.47 o                         
  -4   2   8        580.69        564.86         5.86 o                         
  -3   2   8        140.51        136.98         2.15 o                         
  -2   2   8         18.34         15.84         0.77 o                         
  -1   2   8        235.08        223.89         2.36 o                         
   0   2   8        799.65        785.47         6.81 o                         
   1   2   8        247.85        248.53         3.24 o                         
   2   2   8          5.96          4.74         0.67 o                         
   3   2   8        232.48        234.78         3.61 o                         
   4   2   8          3.12          3.43         0.77 o                         
   5   2   8          1.24          0.25         1.07 o                         
  -8   3   8        225.83        239.54         4.85 o                         
  -7   3   8        412.55        426.45         5.60 o                         
  -6   3   8         75.47         72.61         2.04 o                         
  -5   3   8          0.34         -0.24         0.53 o                         
  -4   3   8         10.73         11.68         0.93 o                         
  -3   3   8        350.05        351.07         4.30 o                         
  -2   3   8         21.04         26.72         1.26 o                         
  -1   3   8        301.77        290.95         4.74 o                         
   0   3   8        416.23        426.62         5.59 o                         
   1   3   8        146.62        144.89         2.58 o                         
   2   3   8         42.79         40.60         2.92 o                         
   3   3   8         11.28          8.32         1.26 o                         
   4   3   8        238.28        235.07         5.75 o                         
  -8   4   8          3.15          3.57         0.94 o                         
  -7   4   8         70.44         74.77         2.48 o                         
  -6   4   8         16.49         17.70         1.31 o                         
  -5   4   8        100.34        100.61         2.86 o                         
  -4   4   8        636.38        622.38         8.50 o                         
  -3   4   8       1220.68       1183.59        13.94 o                         
  -2   4   8          4.60          4.28         0.78 o                         
  -1   4   8         34.30         25.97         1.60 o                         
   0   4   8          1.69          1.64         1.07 o                         
   1   4   8          3.44          3.28         1.25 o                         
   2   4   8        120.06        129.87         4.27 o                         
   3   4   8        372.40        376.65         7.83 o                         
  -7   5   8        422.66        429.74         6.08 o                         
  -6   5   8        413.83        405.90         6.97 o                         
  -5   5   8         10.31         11.67         1.56 o                         
  -4   5   8          7.36          6.96         1.18 o                         
  -3   5   8         34.93         33.26         2.04 o                         
  -2   5   8         65.06         58.70         2.07 o                         
  -1   5   8          1.98          0.10         0.92 o                         
   0   5   8        477.78        491.76         7.52 o                         
   1   5   8        367.60        365.54         7.83 o                         
  -5   6   8          7.10          3.23         1.15 o                         
  -4   6   8          1.64          0.55         1.06 o                         
  -3   6   8         69.47         75.87         3.28 o                         
  -2   6   8        152.39        149.27         3.37 o                         
  -1   6   8         93.80         94.20         3.58 o                         
  -3 -10   9        287.08        284.39         3.75 o                         
  -2 -10   9        150.01        152.58         2.27 o                         
  -1 -10   9        129.05        126.83         1.65 o                         
   0 -10   9        222.50        221.94         2.08 o                         
   1 -10   9        416.08        428.75         4.53 o                         
   2 -10   9        104.71        100.40         2.18 o                         
   3 -10   9          2.20          0.58         1.10 o                         
  -4  -9   9        135.54        133.24         2.26 o                         
  -3  -9   9        384.01        381.41         3.70 o                         
  -2  -9   9        607.21        600.91         4.35 o                         
  -1  -9   9         81.12         74.79         1.09 o                         
   0  -9   9        183.89        186.34         2.62 o                         
   1  -9   9        215.29        212.82         2.71 o                         
   2  -9   9          1.29         -0.56         1.15 o                         
   3  -9   9         11.00          9.40         1.89 o                         
   4  -9   9         61.13         58.46         3.57 o                         
  -5  -8   9        354.03        350.19         3.57 o                         
  -4  -8   9        333.74        327.95         3.62 o                         
  -3  -8   9        371.80        370.79         3.02 o                         
  -2  -8   9       1403.07       1425.60         8.78 o                         
  -1  -8   9          3.75          4.15         0.47 o                         
   0  -8   9         36.15         34.95         0.95 o                         
   1  -8   9         27.23         27.38         2.48 o                         
   2  -8   9        124.89        117.97         4.54 o                         
   3  -8   9         64.89         62.31         3.53 o                         
   4  -8   9         47.94         46.92         3.30 o                         
   5  -8   9        912.78        910.08        15.53 o                         
  -6  -7   9        423.65        442.38         4.70 o                         
  -5  -7   9        486.29        494.88         4.43 o                         
  -4  -7   9          6.11          5.64         0.44 o                         
  -3  -7   9         83.11         76.67         1.03 o                         
  -2  -7   9        108.56        103.89         1.09 o                         
  -1  -7   9          5.95          4.98         0.47 o                         
   0  -7   9         28.27         29.67         1.40 o                         
   1  -7   9        151.99        152.70         4.82 o                         
   2  -7   9        413.08        398.48         8.30 o                         
   3  -7   9         30.33         25.12         2.32 o                         
   4  -7   9         31.02         25.62         2.58 o                         
   5  -7   9         30.91         27.04         1.63 o                         
  -7  -6   9         61.80         54.75         2.06 o                         
  -6  -6   9        149.94        142.74         2.07 o                         
  -5  -6   9         86.64         82.60         1.46 o                         
  -4  -6   9         29.60         25.81         0.69 o                         
  -3  -6   9        329.90        329.31         2.59 o                         
  -2  -6   9        126.91        122.26         1.54 o                         
  -1  -6   9        238.83        240.45         2.87 o                         
   0  -6   9          8.90          9.64         0.68 o                         
   1  -6   9        339.66        324.15         8.84 o                         
   2  -6   9        562.49        558.80        10.26 o                         
   3  -6   9        133.61        124.28         4.37 o                         
   4  -6   9        286.28        281.02         6.08 o                         
   5  -6   9        161.64        159.27         3.98 o                         
   6  -6   9        249.35        253.59         2.59 o                         
  -7  -5   9          3.33          0.99         0.66 o                         
  -6  -5   9         27.00         29.45         1.02 o                         
  -5  -5   9         66.81         64.40         1.14 o                         
  -4  -5   9         14.22         14.82         0.54 o                         
  -3  -5   9         72.64         69.49         0.93 o                         
  -2  -5   9        743.76        732.78         5.80 o                         
  -1  -5   9        782.97        784.07         7.45 o                         
   0  -5   9         95.37         91.59         4.81 o                         
   1  -5   9         66.21         65.78         3.91 o                         
   2  -5   9        149.17        147.37         4.67 o                         
   3  -5   9         13.93         14.85         0.88 o                         
   4  -5   9        130.80        125.57         2.24 o                         
   5  -5   9        789.67        807.66         8.57 o                         
   6  -5   9       1116.95       1140.26         7.89 o                         
  -8  -4   9          1.78          1.54         0.92 o                         
  -7  -4   9         26.24         25.88         1.53 o                         
  -6  -4   9         18.75         15.96         0.72 o                         
  -5  -4   9        302.77        300.42         2.64 o                         
  -4  -4   9        183.89        176.54         1.64 o                         
  -3  -4   9          3.62          4.04         0.31 o                         
  -2  -4   9        426.37        431.52         3.39 o                         
  -1  -4   9         78.47         75.81         1.22 o                         
   0  -4   9         34.63         25.80         2.39 o                         
   1  -4   9         61.73         62.91         1.28 o                         
   2  -4   9       1126.78       1120.38        12.81 o                         
   3  -4   9        920.05        942.44         9.41 o                         
   4  -4   9        427.54        432.54         6.57 o                         
   5  -4   9        407.44        403.77         3.21 o                         
   6  -4   9        511.04        507.23         4.48 o                         
  -8  -3   9        198.84        207.29         4.26 o                         
  -7  -3   9        193.49        204.92         3.43 o                         
  -6  -3   9        253.21        243.68         2.72 o                         
  -5  -3   9        959.89        951.97         6.36 o                         
  -4  -3   9        604.60        594.98         4.19 o                         
  -3  -3   9         25.04         20.87         0.56 o                         
  -2  -3   9         21.67         18.51         0.56 o                         
  -1  -3   9       1329.56       1300.40        12.35 o                         
   0  -3   9       1029.76       1008.15         9.20 o                         
   1  -3   9        779.21        783.20         6.96 o                         
   2  -3   9       1767.66       1811.60        14.77 o                         
   3  -3   9       1404.95       1376.46        10.53 o                         
   4  -3   9        200.84        199.91         1.90 o                         
   5  -3   9        193.64        191.01         2.02 o                         
   6  -3   9        929.36        969.04         8.26 o                         
  -8  -2   9        497.69        484.14         7.23 o                         
  -7  -2   9        116.28        119.10         2.55 o                         
  -6  -2   9          8.45          8.85         0.65 o                         
  -5  -2   9         20.51         19.23         0.79 o                         
  -4  -2   9        193.06        189.01         1.89 o                         
  -3  -2   9        305.58        306.68         2.34 o                         
  -2  -2   9       1028.80       1025.85         6.46 o                         
  -1  -2   9       1225.74       1289.41         7.84 o                         
   0  -2   9       1383.85       1366.69         9.34 o                         
   1  -2   9        493.36        499.07         4.01 o                         
   2  -2   9        608.96        602.78         4.11 o                         
   3  -2   9        842.64        850.66         5.32 o                         
   4  -2   9        131.63        129.80         1.43 o                         
   5  -2   9        146.07        135.80         2.36 o                         
  -8  -1   9        115.25        102.58         3.00 o                         
  -7  -1   9         30.27         23.95         1.59 o                         
  -6  -1   9          4.66          3.69         0.54 o                         
  -5  -1   9        702.19        701.88         5.70 o                         
  -4  -1   9       1261.23       1288.36         8.23 o                         
  -3  -1   9        423.67        421.35         3.26 o                         
  -2  -1   9       1054.29       1046.20         6.33 o                         
  -1  -1   9       1483.86       1513.32         8.71 o                         
   0  -1   9        931.01        942.60         6.04 o                         
   1  -1   9         74.96         75.65         1.32 o                         
   2  -1   9        325.64        313.88         2.47 o                         
   3  -1   9        941.79        945.54         6.35 o                         
   4  -1   9        297.27        295.07         3.14 o                         
   5  -1   9        589.45        606.98         6.31 o                         
  -8   0   9        412.41        433.63         6.79 o                         
  -7   0   9        314.94        314.16         5.29 o                         
  -6   0   9        279.02        272.49         3.62 o                         
  -5   0   9        896.12        866.37         7.36 o                         
  -4   0   9       1717.14       1736.36        12.21 o                         
  -3   0   9       1598.40       1562.15         9.76 o                         
  -2   0   9        361.66        344.16         2.86 o                         
  -1   0   9       1013.16        955.59         6.01 o                         
   0   0   9        412.66        424.07         3.25 o                         
   1   0   9        348.12        336.82         2.82 o                         
   2   0   9        350.22        340.80         3.06 o                         
   3   0   9       1288.91       1306.98        10.20 o                         
   4   0   9        749.62        765.49         6.69 o                         
   5   0   9         67.85         61.96         1.54 o                         
  -8   1   9        848.35        881.71        11.36 o                         
  -7   1   9       1073.52       1089.53        13.11 o                         
  -6   1   9        789.30        794.90        15.96 o                         
  -5   1   9        834.68        835.53         8.03 o                         
  -4   1   9        635.63        632.52         6.13 o                         
  -3   1   9        108.85        111.82         2.06 o                         
  -2   1   9          1.62         -0.08         0.36 o                         
  -1   1   9       1164.24       1175.40         8.14 o                         
   0   1   9       1559.64       1564.83        11.16 o                         
   1   1   9       1012.17       1020.91         7.78 o                         
   2   1   9        532.00        532.14         5.47 o                         
   3   1   9        257.11        248.43         3.31 o                         
   4   1   9         46.01         38.54         1.45 o                         
  -8   2   9        407.42        412.51         6.79 o                         
  -7   2   9        802.77        818.73        10.64 o                         
  -6   2   9         74.19         72.86         4.62 o                         
  -5   2   9        105.58        103.43         2.81 o                         
  -4   2   9        877.24        851.81         8.27 o                         
  -3   2   9       1181.83       1160.69         9.48 o                         
  -2   2   9        620.59        602.56         5.63 o                         
  -1   2   9        336.94        348.58         3.80 o                         
   0   2   9        948.04        955.19         8.03 o                         
   1   2   9         32.82         27.62         1.23 o                         
   2   2   9         52.19         50.92         1.53 o                         
   3   2   9        124.14        125.21         4.11 o                         
  -7   3   9        398.44        397.10         6.50 o                         
  -6   3   9         84.30         84.83         2.76 o                         
  -5   3   9        204.95        196.94         5.21 o                         
  -4   3   9        891.69        882.09        16.59 o                         
  -3   3   9        831.18        831.43         9.08 o                         
  -2   3   9        416.60        400.61         5.02 o                         
  -1   3   9        222.21        210.87         2.99 o                         
   0   3   9        303.51        295.47         5.29 o                         
   1   3   9          0.85          1.23         0.85 o                         
   2   3   9         21.36         18.08         1.59 o                         
  -7   4   9        698.44        730.95        11.75 o                         
  -6   4   9        917.90        966.41        10.59 o                         
  -5   4   9        141.32        138.95         3.58 o                         
  -4   4   9        475.26        493.19         7.47 o                         
  -3   4   9        470.08        481.49         7.23 o                         
  -2   4   9          0.44          0.90         1.04 o                         
  -1   4   9          2.13          0.30         0.74 o                         
   0   4   9        118.45        115.35         3.28 o                         
   1   4   9        446.37        448.36        15.78 o                         
  -5   5   9         69.61         62.00         3.21 o                         
  -4   5   9         22.13         19.34         1.69 o                         
  -3   5   9         15.84         11.53         1.40 o                         
  -2   5   9         22.16         21.42         1.59 o                         
  -1   5   9          6.91          5.00         1.07 o                         
  -1 -10  10       1007.13       1022.44         7.09 o                         
   0 -10  10        532.79        549.44         5.45 o                         
   1 -10  10        441.50        443.52         6.64 o                         
  -3  -9  10        717.56        734.80         6.44 o                         
  -2  -9  10        218.54        223.75         2.23 o                         
  -1  -9  10        355.64        349.56         3.32 o                         
   0  -9  10        212.48        208.34         3.18 o                         
   1  -9  10        407.78        398.74         8.92 o                         
   2  -9  10        132.83        132.45         5.07 o                         
   3  -9  10         27.89         26.22         5.05 o                         
  -5  -8  10        581.58        583.17         5.72 o                         
  -4  -8  10        473.04        480.96         4.74 o                         
  -3  -8  10        719.15        720.03         4.74 o                         
  -2  -8  10        358.20        359.31         2.79 o                         
  -1  -8  10         62.31         59.71         1.48 o                         
   0  -8  10         30.47         32.70         1.46 o                         
   1  -8  10        304.94        302.25         7.41 o                         
   2  -8  10        442.93        439.05         9.47 o                         
   3  -8  10        235.18        232.72         6.60 o                         
   4  -8  10        386.08        382.76        17.03 o                         
  -5  -7  10        536.48        551.76         4.80 o                         
  -4  -7  10        114.16        108.76         1.69 o                         
  -3  -7  10        242.79        240.65         2.04 o                         
  -2  -7  10        617.64        620.24         4.44 o                         
  -1  -7  10        247.60        239.76         3.05 o                         
   0  -7  10        347.87        346.42         7.76 o                         
   1  -7  10        878.89        869.09        14.64 o                         
   2  -7  10        322.68        315.97         7.59 o                         
   3  -7  10          1.90         -1.75         2.15 o                         
   4  -7  10          2.25          0.88         1.25 o                         
  -6  -6  10        130.63        125.95         2.63 o                         
  -5  -6  10        134.90        135.49         1.90 o                         
  -4  -6  10         28.21         25.77         0.75 o                         
  -3  -6  10         38.36         39.38         0.78 o                         
  -2  -6  10        913.50        914.64         6.08 o                         
  -1  -6  10        551.92        542.33         5.56 o                         
   0  -6  10          4.17          1.89         1.25 o                         
   1  -6  10          5.25          6.03         1.51 o                         
   2  -6  10         46.13         46.86         3.03 o                         
   3  -6  10          6.17          5.18         1.43 o                         
   4  -6  10         14.94         11.80         1.41 o                         
   5  -6  10        137.30        142.75         5.18 o                         
  -7  -5  10         40.90         45.49         1.79 o                         
  -6  -5  10        244.39        238.41         3.67 o                         
  -5  -5  10        608.14        592.93         4.95 o                         
  -4  -5  10        596.11        591.05         4.26 o                         
  -3  -5  10        209.55        206.52         1.85 o                         
  -2  -5  10        238.60        231.91         2.13 o                         
  -1  -5  10         32.53         31.03         0.98 o                         
   0  -5  10         18.81         16.32         1.07 o                         
   1  -5  10          1.41         -0.13         1.07 o                         
   2  -5  10        158.68        151.98         4.91 o                         
   3  -5  10        100.15         98.87         3.13 o                         
   4  -5  10         38.45         39.98         1.94 o                         
   5  -5  10        289.64        288.80         3.36 o                         
  -7  -4  10        215.88        231.40         3.76 o                         
  -6  -4  10        276.45        275.98         2.98 o                         
  -5  -4  10        646.52        638.78         5.25 o                         
  -4  -4  10         49.49         49.35         0.94 o                         
  -3  -4  10          0.57          0.70         0.26 o                         
  -2  -4  10        105.59        102.41         1.19 o                         
  -1  -4  10         14.49         15.35         0.70 o                         
   0  -4  10          1.39          1.04         0.32 o                         
   1  -4  10         30.55         31.28         0.87 o                         
   2  -4  10        678.13        674.02         7.15 o                         
   3  -4  10        331.59        325.49         5.47 o                         
   4  -4  10         13.82         13.67         1.39 o                         
   5  -4  10        122.98        115.77         1.60 o                         
  -7  -3  10         41.11         35.66         1.62 o                         
  -6  -3  10        101.79        100.37         1.89 o                         
  -5  -3  10        102.00         98.73         1.56 o                         
  -4  -3  10          6.26          6.84         0.45 o                         
  -3  -3  10         43.04         36.82         0.77 o                         
  -2  -3  10          3.69          2.08         0.31 o                         
  -1  -3  10        357.29        361.22         3.14 o                         
   0  -3  10         92.62        102.01         1.73 o                         
   1  -3  10        249.15        234.65         2.96 o                         
   2  -3  10        204.39        201.67         2.04 o                         
   3  -3  10        329.22        328.18         2.95 o                         
   4  -3  10          0.54          0.10         0.37 o                         
  -8  -2  10        450.26        505.72         7.47 o                         
  -7  -2  10         16.43         14.05         1.13 o                         
  -6  -2  10         32.13         28.45         1.03 o                         
  -5  -2  10          3.64          3.04         0.49 o                         
  -4  -2  10         70.08         65.55         1.11 o                         
  -3  -2  10        126.62        120.65         1.32 o                         
  -2  -2  10        615.98        598.34         4.22 o                         
  -1  -2  10       1309.80       1239.19         7.72 o                         
   0  -2  10         41.60         41.33         0.76 o                         
   1  -2  10          1.11          1.08         0.31 o                         
   2  -2  10         42.67         38.37         0.82 o                         
   3  -2  10        227.56        226.81         2.17 o                         
   4  -2  10        231.04        236.20         2.64 o                         
  -8  -1  10          5.48          3.49         1.06 o                         
  -7  -1  10         76.13         76.27         4.70 o                         
  -6  -1  10          2.56          1.97         0.52 o                         
  -5  -1  10        505.46        493.65         4.71 o                         
  -4  -1  10        489.05        487.25         4.32 o                         
  -3  -1  10         71.94         73.70         1.17 o                         
  -2  -1  10          0.91          0.96         0.30 o                         
  -1  -1  10        215.59        218.37         2.08 o                         
   0  -1  10        477.67        471.20         3.57 o                         
   1  -1  10         53.84         51.27         1.01 o                         
   2  -1  10        722.36        753.32         5.60 o                         
   3  -1  10        586.41        600.04         5.58 o                         
   4  -1  10        424.99        409.96         4.39 o                         
  -7   0  10        201.64        200.94         5.47 o                         
  -6   0  10         64.44         62.66         1.95 o                         
  -5   0  10        531.11        535.09         5.18 o                         
  -4   0  10        426.03        428.20         4.31 o                         
  -3   0  10         76.00         78.30         1.52 o                         
  -2   0  10         40.48         33.22         0.90 o                         
  -1   0  10        231.28        246.30         2.38 o                         
   0   0  10        429.53        445.26         3.59 o                         
   1   0  10        287.69        281.58         3.54 o                         
   2   0  10       1063.64       1077.55        10.83 o                         
   3   0  10       1090.32       1084.02        11.02 o                         
  -7   1  10        201.76        192.97         4.12 o                         
  -6   1  10         12.78          9.17         1.23 o                         
  -5   1  10          7.84          6.26         0.87 o                         
  -4   1  10        456.72        447.62         4.56 o                         
  -3   1  10        160.76        155.73         2.32 o                         
  -2   1  10        185.79        172.82         2.45 o                         
  -1   1  10       1166.06       1185.08         9.58 o                         
   0   1  10       1391.99       1375.80        10.92 o                         
   1   1  10        380.56        376.59         4.33 o                         
   2   1  10         29.94         26.46         1.72 o                         
  -7   2  10        186.96        186.58         4.21 o                         
  -6   2  10        115.93        117.98         3.41 o                         
  -5   2  10         55.46         49.61         2.18 o                         
  -4   2  10        614.57        628.66         7.40 o                         
  -3   2  10        885.28        911.59         8.84 o                         
  -2   2  10        794.19        819.20         7.31 o                         
  -1   2  10        581.29        579.17         5.63 o                         
   0   2  10        737.15        723.66         6.70 o                         
   1   2  10        348.38        360.89         4.25 o                         
  -6   3  10        247.86        252.27         4.99 o                         
  -5   3  10        718.79        737.55         9.95 o                         
  -4   3  10       1081.67       1099.78        13.73 o                         
  -3   3  10        674.91        645.03         8.87 o                         
  -2   3  10        141.69        151.48         3.62 o                         
  -1   3  10        107.75        108.88         4.76 o                         
   0   3  10        310.33        296.73         5.26 o                         
  -3   4  10        219.92        209.38         4.55 o                         
   0  -9  11        130.67        129.28         2.90 o                         
  -3  -8  11         88.99         87.09         1.41 o                         
  -2  -8  11        343.42        337.92         3.01 o                         
  -1  -8  11        290.11        288.31         4.43 o                         
   0  -8  11        475.30        496.38        10.25 o                         
   1  -8  11        511.90        528.79        10.89 o                         
   2  -8  11        687.39        704.65        13.21 o                         
  -4  -7  11         85.61         80.82         1.62 o                         
  -3  -7  11        486.67        486.89         3.83 o                         
  -2  -7  11        876.20        903.13         7.12 o                         
  -1  -7  11        559.55        551.40        10.78 o                         
   0  -7  11        648.54        643.18        12.05 o                         
   1  -7  11        571.42        561.02        15.27 o                         
   2  -7  11        437.11        414.50         9.37 o                         
   3  -7  11         18.38         16.90         2.41 o                         
  -5  -6  11        390.21        393.63         3.94 o                         
  -4  -6  11        523.41        520.34         4.53 o                         
  -3  -6  11        726.52        724.45         4.93 o                         
  -2  -6  11       1154.29       1155.76         8.21 o                         
  -1  -6  11        743.37        755.10         8.81 o                         
   0  -6  11        156.35        149.84         3.79 o                         
   1  -6  11        265.90        263.88         6.87 o                         
   2  -6  11        183.59        195.48         5.98 o                         
   3  -6  11        181.46        182.57        12.12 o                         
  -6  -5  11        886.38        909.82         6.87 o                         
  -5  -5  11       1087.89       1099.61         9.08 o                         
  -4  -5  11        704.13        704.56         5.69 o                         
  -3  -5  11        344.01        341.68         2.75 o                         
  -2  -5  11        316.69        318.89         2.47 o                         
  -1  -5  11         71.16         68.82         1.49 o                         
   0  -5  11          4.77          2.72         0.69 o                         
   1  -5  11        315.45        308.26         5.54 o                         
   2  -5  11        490.72        486.31         6.75 o                         
   3  -5  11        315.27        328.35         9.97 o                         
  -6  -4  11        275.93        269.20         3.20 o                         
  -5  -4  11        578.82        577.00         4.89 o                         
  -4  -4  11         71.76         68.77         1.33 o                         
  -3  -4  11         91.86         85.72         1.41 o                         
  -2  -4  11        288.39        282.73         2.32 o                         
  -1  -4  11        760.73        735.20         6.03 o                         
   0  -4  11        163.64        160.07         2.46 o                         
   1  -4  11         47.25         47.14         1.52 o                         
   2  -4  11        290.64        284.52         4.93 o                         
   3  -4  11          9.67          9.80         0.77 o                         
  -6  -3  11        143.36        142.11         2.12 o                         
  -5  -3  11        328.92        316.95         3.29 o                         
  -4  -3  11         25.48         22.09         0.89 o                         
  -3  -3  11         48.77         48.78         1.09 o                         
  -2  -3  11        283.44        275.14         2.36 o                         
  -1  -3  11        488.78        499.03         3.59 o                         
   0  -3  11        186.12        171.11         1.87 o                         
   1  -3  11         52.27         45.31         0.85 o                         
   2  -3  11        105.95        105.59         1.33 o                         
   3  -3  11          9.14          7.94         0.52 o                         
  -6  -2  11         55.80         53.84         1.45 o                         
  -5  -2  11        428.40        441.18         4.14 o                         
  -4  -2  11        924.20        940.37         7.25 o                         
  -3  -2  11         53.15         54.50         1.20 o                         
  -2  -2  11        178.29        172.10         1.82 o                         
  -1  -2  11        154.05        166.68         1.75 o                         
   0  -2  11          8.67          7.86         0.46 o                         
   1  -2  11         69.47         57.46         1.01 o                         
   2  -2  11        101.27        103.02         1.57 o                         
   3  -2  11        466.62        467.81         5.57 o                         
  -6  -1  11        102.97         97.04         2.35 o                         
  -5  -1  11        151.77        144.29         3.11 o                         
  -4  -1  11        292.31        293.97         3.12 o                         
  -3  -1  11          4.91          2.82         0.45 o                         
  -2  -1  11          5.87          5.45         0.56 o                         
  -1  -1  11          4.71          3.81         0.54 o                         
   0  -1  11         48.83         51.37         1.23 o                         
   1  -1  11          5.64          4.95         0.73 o                         
   2  -1  11         54.25         41.28         1.40 o                         
  -6   0  11         17.44         15.53         1.93 o                         
  -5   0  11         43.45         43.10         1.75 o                         
  -4   0  11          1.93          1.46         0.49 o                         
  -3   0  11         18.33         15.00         0.86 o                         
  -2   0  11          2.35          1.75         0.52 o                         
  -1   0  11        266.38        251.69         3.20 o                         
   0   0  11        372.06        365.94         4.37 o                         
   1   0  11        154.26        164.12         5.03 o                         
  -5   1  11         12.92         15.11         1.42 o                         
  -4   1  11        176.90        170.63         2.76 o                         
  -3   1  11        131.01        128.61         2.21 o                         
  -2   1  11        199.94        207.45         2.80 o                         
  -1   1  11        404.53        433.51         4.52 o                         
   0   1  11        352.92        360.38         3.96 o                         
  -4   2  11        410.34        410.24        10.24 o                         
  -3   2  11        156.10        156.02         3.18 o                         
  -2   2  11          0.59          0.57         1.00 o                         
  -1  -7  12        284.49        294.55         5.81 o                         
  -3  -6  12        588.77        605.83         4.87 o                         
  -2  -6  12        544.46        531.47         4.24 o                         
  -1  -6  12        266.10        261.65         5.23 o                         
   0  -6  12        103.45         96.19         6.31 o                         
   1  -6  12        246.11        261.04        10.60 o                         
  -4  -5  12        113.75        107.35         1.84 o                         
  -3  -5  12          7.40          5.35         0.62 o                         
  -2  -5  12        455.79        454.36         3.53 o                         
  -1  -5  12        374.12        381.68         4.44 o                         
   0  -5  12        348.10        331.56         6.04 o                         
   1  -5  12        690.81        708.81        14.90 o                         
  -4  -4  12        365.19        378.00         4.37 o                         
  -3  -4  12        218.48        212.72         2.35 o                         
  -2  -4  12        637.19        666.10         4.93 o                         
  -1  -4  12        846.47        859.74         6.14 o                         
   0  -4  12        510.18        520.84         4.94 o                         
   1  -4  12        314.00        315.32        11.87 o                         
  -4  -3  12        514.30        510.75         5.18 o                         
  -3  -3  12        549.45        547.47         5.13 o                         
  -2  -3  12        827.07        824.37         6.37 o                         
  -1  -3  12        607.76        587.48         4.51 o                         
   0  -3  12        116.02        118.86         1.48 o                         
   1  -3  12         23.41         23.84         0.74 o                         
  -4  -2  12        552.48        547.52         5.38 o                         
  -3  -2  12        174.52        179.94         2.58 o                         
  -2  -2  12        186.85        181.56         2.80 o                         
  -1  -2  12         75.76         66.81         1.30 o                         
   0  -2  12         47.02         44.14         1.08 o                         
  -4  -1  12        218.05        213.68         3.25 o                         
  -3  -1  12         11.87         11.51         0.89 o                         
  -2  -1  12        110.64        110.08         2.23 o                         
  -1  -1  12        515.29        538.48         6.94 o                         
                                                                                
